# Supplementary material for: A Comparative Analysis of the Action Mechanisms of Cannabidiol, Cannabigerol, and Cannabinol in Human Cholangiocarcinoma Cell Lines
Source: Molecules. 2026 Jul 13;31(14):2446. doi: 10.3390/molecules31142446 (PMC13416285; doi:10.3390/molecules31142446)
Supplement: Supplementary file 1 [file molecules-31-02446-s001.zip]

Archive with 4 entries (4 files):
- File S1.xlsx
- File S2.xlsx
- File S3.xls
- File S4.xls
