# Supplementary material for: A Comparative Analysis of the Action Mechanisms of Cannabidiol, Cannabigerol, and Cannabinol in Human Cholangiocarcinoma Cell Lines
Source: Molecules. 2026 Jul 13;31(14):2446. doi: 10.3390/molecules31142446 (PMC13416285; doi:10.3390/molecules31142446)
Supplement: Supplementary file 1 [file molecules-31-02446-s001.zip › File S1.xlsx]

## Sheet: S1_protein name
Accession	Protein name	Gene name	# Peptides	# Unique Peptides	Abundance Ratio: (CBD) / (Control)	Abundance Ratio: (CBG) / (Control)	Abundance Ratio: (CBN) / (Control)	Abundance Ratio: (Cisp) / (Control)	Abundance Ratio: (Gef) / (Control)	Abundance Ratio Adj. P-Value: (CBD) / (Control)	Abundance Ratio Adj. P-Value: (CBG) / (Control)	Abundance Ratio Adj. P-Value: (CBN) / (Control)	Abundance Ratio Adj. P-Value: (Cisp) / (Control)	Abundance Ratio Adj. P-Value: (Gef) / (Control)
Q86UK0	ATP-binding cassette sub-family A member 12 OS=Homo sapiens OX=9606 GN=ABCA12 PE=1 SV=3	ABCA12	2	2	0.01	0.01	1.092	2.161	3.635	1.24783e-16	1.09976e-16	0.851329	0.574669	0.490099
Q5T1M5	FK506-binding protein 15 OS=Homo sapiens OX=9606 GN=FKBP15 PE=1 SV=2	FKBP15	2	2	0.01	3.969	3.398	1.332	1.243	1.24783e-16	0.023585	0.236242	0.733506	0.743428
Q12789	General transcription factor 3C polypeptide 1 OS=Homo sapiens OX=9606 GN=GTF3C1 PE=1 SV=4	GTF3C1	2	2	0.01	0.46	0.344	0.01	0.01	1.24783e-16	0.943313	0.877438	1.19896e-16	9.69811e-17
Q86VH5	Leucine-rich repeat transmembrane neuronal protein 3 OS=Homo sapiens OX=9606 GN=LRRTM3 PE=2 SV=2	LRRTM3	2	2	0.01	0.523	0.706	0.01	0.463	1.24783e-16	0.992609	0.979761	1.19896e-16	0.993579
Q9NX14	NADH dehydrogenase [ubiquinone] 1 beta subcomplex subunit 11, mitochondrial OS=Homo sapiens OX=9606 GN=NDUFB11 PE=1 SV=1	NDUFB11	2	2	0.01	4.516	4.34	1.566	5.312	1.24783e-16	0.0510405	0.209302	0.614002	0.276213
Q96RG2	PAS domain-containing serine/threonine-protein kinase OS=Homo sapiens OX=9606 GN=PASK PE=1 SV=3	PASK	2	2	0.01	100	100	0.01	0.01	1.24783e-16	1.09976e-16	9.32207e-17	1.19896e-16	9.69811e-17
P85299	Proline-rich protein 5 OS=Homo sapiens OX=9606 GN=PRR5 PE=1 SV=1	PRR5	2	2	0.01	100	100	100	100	1.24783e-16	1.09976e-16	9.32207e-17	1.19896e-16	9.69811e-17
Q8IZE3	Protein-associating with the carboxyl-terminal domain of ezrin OS=Homo sapiens OX=9606 GN=SCYL3 PE=1 SV=3	SCYL3	2	2	0.01	0.01	0.01	0.01	0.01	1.24783e-16	1.09976e-16	9.32207e-17	1.19896e-16	9.69811e-17
Q96K37	Solute carrier family 35 member E1 OS=Homo sapiens OX=9606 GN=SLC35E1 PE=1 SV=2	SLC35E1	2	2	0.01	0.81	0.653	0.934	0.705	1.24783e-16	0.965435	0.981046	0.946343	0.99685
Q8N2U0	Transmembrane protein 256 OS=Homo sapiens OX=9606 GN=TMEM256 PE=3 SV=1	TMEM256	2	2	0.01	1.779	1.312	5.042	3.279	1.24783e-16	0.630488	0.897295	0.116528	0.508721
Q9UBC5	Unconventional myosin-Ia OS=Homo sapiens OX=9606 GN=MYO1A PE=1 SV=1	MYO1A	2	2	0.01	3.214	18.104	0.01	0.01	1.24783e-16	0.177202	0.0127935	1.19896e-16	9.69811e-17
Q86U90	YrdC domain-containing protein, mitochondrial OS=Homo sapiens OX=9606 GN=YRDC PE=1 SV=1	YRDC	2	2	0.01	5.252	4.583	3.723	5.366	1.24783e-16	0.00659625	0.0919422	0.0991479	0.132443
Q86VM9	Zinc finger CCCH domain-containing protein 18 OS=Homo sapiens OX=9606 GN=ZC3H18 PE=1 SV=2	ZC3H18	2	2	0.01	4.83	0.01	5.607	0.01	1.24783e-16	0.0102672	9.32207e-17	0.025332	9.69811e-17
O94855	Protein transport protein Sec24D OS=Homo sapiens OX=9606 GN=SEC24D PE=1 SV=2	SEC24D	2	2	0.045	1.453	1.416	0.01	0.293	0.00067086	0.756313	0.816916	1.19896e-16	0.85846
O14965	Aurora kinase A OS=Homo sapiens OX=9606 GN=AURKA PE=1 SV=2	AURKA	2	2	0.076	0.49	12.422	0.527	0.01	0.0118869	0.988412	0.00548759	0.967688	9.69811e-17
P29353	SHC-transforming protein 1 OS=Homo sapiens OX=9606 GN=SHC1 PE=1 SV=4	SHC1	2	2	0.08	0.776	0.055	0.802	0.559	0.0163904	0.870045	0.0507315	0.923911	0.975884
Q9P253	Vacuolar protein sorting-associated protein 18 homolog OS=Homo sapiens OX=9606 GN=VPS18 PE=1 SV=2	VPS18	2	2	0.083	0.615	0.01	0.827	0.01	0.0163904	0.997488	9.32207e-17	0.923911	9.69811e-17
Q9NWV8	BRISC and BRCA1-A complex member 1 OS=Homo sapiens OX=9606 GN=BABAM1 PE=1 SV=1	BABAM1	2	2	0.098	0.01	7.313	5.838	5.403	0.0501649	1.09976e-16	0.0361251	0.0231123	0.0910487
Q8WZA0	Protein LZIC OS=Homo sapiens OX=9606 GN=LZIC PE=1 SV=1	LZIC	2	2	0.121	1.928	1.116	4.619	5.841	0.000223054	0.584371	0.939234	0.166912	0.239377
Q9P0J0	NADH dehydrogenase [ubiquinone] 1 alpha subcomplex subunit 13 OS=Homo sapiens OX=9606 GN=NDUFA13 PE=1 SV=3	NDUFA13	2	2	0.13	0.411	0.547	0.677	0.641	0.00650017	0.847734	0.875063	0.928895	0.922071
Q9H6K4	Optic atrophy 3 protein OS=Homo sapiens OX=9606 GN=OPA3 PE=1 SV=1	OPA3	2	2	0.152	2.376	4.973	10.527	1.308	0.173756	0.112098	0.0907676	0.00125139	0.723961
O43291	Kunitz-type protease inhibitor 2 OS=Homo sapiens OX=9606 GN=SPINT2 PE=1 SV=2	SPINT2	2	2	0.162	3.072	4.97	5.515	3.936	0.200589	0.163453	0.171241	0.115211	0.381083
O60216	Double-strand-break repair protein rad21 homolog OS=Homo sapiens OX=9606 GN=RAD21 PE=1 SV=2	RAD21	2	2	0.165	0.168	0.201	0.537	0.511	0.1709	0.317056	0.63615	0.929011	0.938357
Q643R3	Lysophospholipid acyltransferase LPCAT4 OS=Homo sapiens OX=9606 GN=LPCAT4 PE=1 SV=1	LPCAT4	2	2	0.174	0.084	0.01	0.057	0.233	0.00593401	0.03321	9.32207e-17	0.0132302	0.655266
Q5M775	Cytospin-B OS=Homo sapiens OX=9606 GN=SPECC1 PE=1 SV=1	SPECC1	2	2	0.194	0.198	0.23	0.384	0.344	0.284367	0.492173	0.722409	0.871815	0.884944
O15554	Intermediate conductance calcium-activated potassium channel protein 4 OS=Homo sapiens OX=9606 GN=KCNN4 PE=1 SV=1	KCNN4	2	2	0.206	0.261	0.21	0.43	0.095	0.352553	0.778082	0.65714	0.901036	0.288042
P51970	NADH dehydrogenase [ubiquinone] 1 alpha subcomplex subunit 8 OS=Homo sapiens OX=9606 GN=NDUFA8 PE=1 SV=3	NDUFA8	2	2	0.207	0.28	0.154	0.394	0.225	0.0374183	0.645072	0.330602	0.773851	0.644901
O95299	NADH dehydrogenase [ubiquinone] 1 alpha subcomplex subunit 10, mitochondrial OS=Homo sapiens OX=9606 GN=NDUFA10 PE=1 SV=1	NDUFA10	2	2	0.209	0.355	0.39	0.572	0.566	0.111666	0.812711	0.821363	0.90635	0.922071
Q86U38	Nucleolar protein 9 OS=Homo sapiens OX=9606 GN=NOP9 PE=1 SV=1	NOP9	2	2	0.223	0.458	0.432	0.426	0.382	0.26754	0.890247	0.877438	0.883323	0.870262
Q5J8M3	ER membrane protein complex subunit 4 OS=Homo sapiens OX=9606 GN=EMC4 PE=1 SV=2	EMC4	2	2	0.226	0.302	0.414	0.01	0.342	0.285132	0.805988	0.915277	1.19896e-16	0.868187
O00217	NADH dehydrogenase [ubiquinone] iron-sulfur protein 8, mitochondrial OS=Homo sapiens OX=9606 GN=NDUFS8 PE=1 SV=1	NDUFS8	2	2	0.233	0.389	0.526	0.735	0.854	0.453925	0.918283	0.984481	0.958183	0.942251
P11217	Glycogen phosphorylase, muscle form OS=Homo sapiens OX=9606 GN=PYGM PE=1 SV=6	PYGM	13	2	0.235	0.189	0.187	0.294	0.349	0.268531	0.362516	0.553523	0.720172	0.85487
Q9BVG8	Kinesin-like protein KIFC3 OS=Homo sapiens OX=9606 GN=KIFC3 PE=1 SV=4	KIFC3	2	2	0.246	0.2	0.233	0.267	0.172	0.531842	0.522001	0.740098	0.708638	0.71117
Q9NWY4	Histone PARylation factor 1 OS=Homo sapiens OX=9606 GN=HPF1 PE=1 SV=2	HPF1	2	2	0.255	0.259	0.01	0.236	0.01	0.535253	0.737408	9.32207e-17	0.567176	9.69811e-17
Q8WX92	Negative elongation factor B OS=Homo sapiens OX=9606 GN=NELFB PE=1 SV=1	NELFB	2	2	0.262	0.262	0.309	0.533	0.675	0.388656	0.667466	0.804578	0.916197	0.996526
Q86UK7	E3 ubiquitin-protein ligase ZNF598 OS=Homo sapiens OX=9606 GN=ZNF598 PE=1 SV=1	ZNF598	2	2	0.265	0.295	0.229	0.282	0.119	0.566675	0.807862	0.720046	0.720519	0.543252
Q9BSJ2	Gamma-tubulin complex component 2 OS=Homo sapiens OX=9606 GN=TUBGCP2 PE=1 SV=2	TUBGCP2	2	2	0.279	0.245	0.257	0.332	0.231	0.613576	0.645072	0.673207	0.81094	0.800724
Q8NBT2	Kinetochore protein Spc24 OS=Homo sapiens OX=9606 GN=SPC24 PE=1 SV=2	SPC24	2	2	0.283	0.194	0.173	0.348	0.081	0.642862	0.479915	0.462553	0.83829	0.317613
Q9UHW9	Solute carrier family 12 member 6 OS=Homo sapiens OX=9606 GN=SLC12A6 PE=1 SV=2	SLC12A6	2	2	0.29	0.375	0.361	0.505	0.301	0.547494	0.870045	0.877438	0.918657	0.82566
Q7KZN9	Cytochrome c oxidase assembly protein COX15 homolog OS=Homo sapiens OX=9606 GN=COX15 PE=1 SV=1	COX15	2	2	0.291	1.791	1.298	1.325	0.856	0.653697	0.503537	0.816916	0.83829	0.885065
Q07954	Prolow-density lipoprotein receptor-related protein 1 OS=Homo sapiens OX=9606 GN=LRP1 PE=1 SV=2	LRP1	2	2	0.292	0.286	0.208	0.252	0.163	0.485284	0.745446	0.602687	0.637345	0.639677
Q13634	Cadherin-18 OS=Homo sapiens OX=9606 GN=CDH18 PE=2 SV=1	CDH18	2	2	0.301	0.498	1.621	0.86	0.767	0.386419	0.915861	0.865558	0.999949	0.985502
Q9UK61	Protein TASOR OS=Homo sapiens OX=9606 GN=TASOR PE=1 SV=3	TASOR	2	2	0.301	0.481	0.928	2.444	3.476	0.693099	0.974541	0.884876	0.486147	0.523028
Q15629	Translocating chain-associated membrane protein 1 OS=Homo sapiens OX=9606 GN=TRAM1 PE=1 SV=3	TRAM1	2	2	0.303	0.53	0.422	0.383	0.167	0.252589	0.941624	0.864623	0.837985	0.588111
Q92620	Pre-mRNA-splicing factor ATP-dependent RNA helicase PRP16 OS=Homo sapiens OX=9606 GN=DHX38 PE=1 SV=2	DHX38	2	2	0.306	0.348	0.401	0.386	0.319	0.723949	0.867898	0.915277	0.88461	0.909673
Q9UBG0	C-type mannose receptor 2 OS=Homo sapiens OX=9606 GN=MRC2 PE=1 SV=2	MRC2	2	2	0.31	0.302	0.151	0.358	0.204	0.450098	0.691261	0.32629	0.78379	0.644117
P19174	1-phosphatidylinositol 4,5-bisphosphate phosphodiesterase gamma-1 OS=Homo sapiens OX=9606 GN=PLCG1 PE=1 SV=1	PLCG1	2	2	0.311	0.292	0.338	0.323	0.178	0.606837	0.816519	0.793323	0.789	0.625476
Q16540	39S ribosomal protein L23, mitochondrial OS=Homo sapiens OX=9606 GN=MRPL23 PE=1 SV=1	MRPL23	2	2	0.311	0.516	0.43	0.522	0.45	0.566675	0.944079	0.883986	0.91273	0.90291
Q9UPU5	Ubiquitin carboxyl-terminal hydrolase 24 OS=Homo sapiens OX=9606 GN=USP24 PE=1 SV=3	USP24	2	2	0.315	0.308	0.263	0.196	0.149	0.726744	0.838798	0.783896	0.486916	0.658738
Q9NQ50	39S ribosomal protein L40, mitochondrial OS=Homo sapiens OX=9606 GN=MRPL40 PE=1 SV=1	MRPL40	2	2	0.316	0.954	5.818	1.706	3.056	0.541956	0.919135	0.0803008	0.764247	0.492559
Q13188	Serine/threonine-protein kinase 3 OS=Homo sapiens OX=9606 GN=STK3 PE=1 SV=2	STK3	2	2	0.319	0.234	0.223	0.273	0.194	0.726796	0.617627	0.720244	0.706766	0.668147
O94766	Galactosylgalactosylxylosylprotein 3-beta-glucuronosyltransferase 3 OS=Homo sapiens OX=9606 GN=B3GAT3 PE=1 SV=2	B3GAT3	2	2	0.324	0.327	0.461	0.436	0.389	0.647511	0.825107	0.921748	0.877278	0.889083
O76024	Wolframin OS=Homo sapiens OX=9606 GN=WFS1 PE=1 SV=2	WFS1	2	2	0.325	0.49	0.428	0.544	0.458	0.68725	0.952693	0.905111	0.929011	0.926845
Q9BRJ2	39S ribosomal protein L45, mitochondrial OS=Homo sapiens OX=9606 GN=MRPL45 PE=1 SV=2	MRPL45	2	2	0.327	0.463	0.435	0.646	0.522	0.585939	0.896602	0.881562	0.956126	0.936546
Q5TA45	Integrator complex subunit 11 OS=Homo sapiens OX=9606 GN=INTS11 PE=1 SV=2	INTS11	2	2	0.328	0.39	0.39	0.429	0.316	0.759826	0.907965	0.905312	0.902638	0.910343
Q9H490	Phosphatidylinositol glycan anchor biosynthesis class U protein OS=Homo sapiens OX=9606 GN=PIGU PE=1 SV=3	PIGU	2	2	0.336	0.378	0.528	0.571	0.504	0.619675	0.840439	0.921748	0.923878	0.917267
Q9NZJ7	Mitochondrial carrier homolog 1 OS=Homo sapiens OX=9606 GN=MTCH1 PE=1 SV=1	MTCH1	2	2	0.337	0.533	0.342	0.519	0.723	0.636343	0.965435	0.846453	0.91623	0.99685
Q16718	NADH dehydrogenase [ubiquinone] 1 alpha subcomplex subunit 5 OS=Homo sapiens OX=9606 GN=NDUFA5 PE=1 SV=3	NDUFA5	2	2	0.338	0.491	0.526	1.031	1.605	0.759826	0.978762	0.984481	0.923911	0.813343
Q96GK7	Fumarylacetoacetate hydrolase domain-containing protein 2A OS=Homo sapiens OX=9606 GN=FAHD2A PE=1 SV=1	FAHD2A	2	2	0.34	0.405	0.606	1.674	1.018	0.759826	0.911984	0.998573	0.773851	0.914636
Q96SY0	Integrator complex subunit 14 OS=Homo sapiens OX=9606 GN=INTS14 PE=1 SV=2	INTS14	2	2	0.341	0.418	0.485	0.627	0.473	0.706063	0.892257	0.948472	0.959291	0.938357
Q9NWU2	Glucose-induced degradation protein 8 homolog OS=Homo sapiens OX=9606 GN=GID8 PE=1 SV=1	GID8	2	2	0.343	0.01	0.171	0.01	0.01	0.768587	1.09976e-16	0.524174	1.19896e-16	9.69811e-17
Q6GMV3	Putative peptidyl-tRNA hydrolase PTRHD1 OS=Homo sapiens OX=9606 GN=PTRHD1 PE=1 SV=1	PTRHD1	2	2	0.343	0.266	0.236	0.294	0.317	0.263569	0.599692	0.574668	0.617436	0.788371
Q14141	Septin-6 OS=Homo sapiens OX=9606 GN=SEPTIN6 PE=1 SV=4	SEPTIN6	5	2	0.347	0.271	0.286	0.243	0.224	0.642379	0.669687	0.782124	0.609893	0.707186
Q8NEZ5	F-box only protein 22 OS=Homo sapiens OX=9606 GN=FBXO22 PE=1 SV=1	FBXO22	2	2	0.351	0.321	0.3	0.345	0.26	0.680203	0.81003	0.796453	0.807659	0.76653
Q15006	ER membrane protein complex subunit 2 OS=Homo sapiens OX=9606 GN=EMC2 PE=1 SV=1	EMC2	2	2	0.352	0.365	0.275	0.427	0.432	0.528687	0.821542	0.697371	0.853509	0.884944
P10398	Serine/threonine-protein kinase A-Raf OS=Homo sapiens OX=9606 GN=ARAF PE=1 SV=2	ARAF	2	2	0.352	0.294	0.071	0.329	0.286	0.652134	0.740896	0.0988889	0.787806	0.792121
Q6PJG6	BRCA1-associated ATM activator 1 OS=Homo sapiens OX=9606 GN=BRAT1 PE=1 SV=2	BRAT1	2	2	0.354	0.562	0.223	0.485	0.244	0.702703	0.956064	0.634609	0.896657	0.753711
Q9Y2R5	28S ribosomal protein S17, mitochondrial OS=Homo sapiens OX=9606 GN=MRPS17 PE=1 SV=1	MRPS17	2	2	0.366	0.449	0.312	0.467	0.48	0.351426	0.87041	0.757983	0.84817	0.890091
Q96NU7	Probable imidazolonepropionase OS=Homo sapiens OX=9606 GN=AMDHD1 PE=1 SV=2	AMDHD1	2	2	0.366	0.442	0.528	0.551	0.343	0.711592	0.916828	0.950497	0.930503	0.925609
Q86TU7	Actin-histidine N-methyltransferase OS=Homo sapiens OX=9606 GN=SETD3 PE=1 SV=1	SETD3	2	2	0.371	0.341	0.31	0.388	0.256	0.733171	0.836017	0.842613	0.871815	0.788371
Q15291	Retinoblastoma-binding protein 5 OS=Homo sapiens OX=9606 GN=RBBP5 PE=1 SV=2	RBBP5	2	2	0.373	0.511	0.542	0.682	0.828	0.779896	0.97128	0.958008	0.999949	0.947596
O14925	Mitochondrial import inner membrane translocase subunit Tim23 OS=Homo sapiens OX=9606 GN=TIMM23 PE=1 SV=1	TIMM23	2	2	0.375	0.787	0.543	0.667	0.389	0.750677	0.974541	0.937676	0.96615	0.886173
P03886	NADH-ubiquinone oxidoreductase chain 1 OS=Homo sapiens OX=9606 GN=MT-ND1 PE=1 SV=1	MT-ND1	2	2	0.376	0.499	0.47	0.686	0.954	0.618497	0.918283	0.917179	0.965134	0.978134
Q9BVQ7	Spermatogenesis-associated protein 5-like protein 1 OS=Homo sapiens OX=9606 GN=SPATA5L1 PE=1 SV=2	SPATA5L1	2	2	0.384	0.255	0.275	0.303	0.194	0.807572	0.682211	0.796453	0.772818	0.57604
Q13586	Stromal interaction molecule 1 OS=Homo sapiens OX=9606 GN=STIM1 PE=1 SV=3	STIM1	2	2	0.384	0.314	0.305	0.356	0.342	0.728596	0.756209	0.770138	0.788457	0.852844
Q15054	DNA polymerase delta subunit 3 OS=Homo sapiens OX=9606 GN=POLD3 PE=1 SV=2	POLD3	2	2	0.387	0.494	0.286	0.476	0.01	0.834606	0.971196	0.816916	0.923911	9.69811e-17
Q9H6B4	CXADR-like membrane protein OS=Homo sapiens OX=9606 GN=CLMP PE=1 SV=1	CLMP	2	2	0.389	0.292	0.377	0.297	0.28	0.767203	0.774425	0.874472	0.747781	0.797984
Q8IXM3	39S ribosomal protein L41, mitochondrial OS=Homo sapiens OX=9606 GN=MRPL41 PE=1 SV=1	MRPL41	2	2	0.391	0.948	0.826	0.729	1.177	0.768207	0.884174	0.905327	0.991206	0.891469
Q9NS86	LanC-like protein 2 OS=Homo sapiens OX=9606 GN=LANCL2 PE=1 SV=1	LANCL2	2	2	0.391	0.09	1.535	0.317	0.417	0.551994	0.0515979	0.825792	0.720172	0.886173
O75352	Mannose-P-dolichol utilization defect 1 protein OS=Homo sapiens OX=9606 GN=MPDU1 PE=1 SV=2	MPDU1	2	2	0.391	1.714	1.372	1.006	1.38	0.560554	0.684374	0.926818	0.96615	0.910641
Q9NVV4	Poly(A) RNA polymerase, mitochondrial OS=Homo sapiens OX=9606 GN=MTPAP PE=1 SV=1	MTPAP	2	2	0.394	0.599	0.01	0.54	1.035	0.802127	0.99347	9.32207e-17	0.942229	0.892301
Q9UKN8	General transcription factor 3C polypeptide 4 OS=Homo sapiens OX=9606 GN=GTF3C4 PE=1 SV=2	GTF3C4	2	2	0.397	0.437	0.424	0.434	0.366	0.828549	0.943793	0.933414	0.91273	0.922071
P36639	7,8-dihydro-8-oxoguanine triphosphatase OS=Homo sapiens OX=9606 GN=NUDT1 PE=1 SV=3	NUDT1	2	2	0.399	0.383	0.449	0.372	0.145	0.781139	0.870045	0.921748	0.851616	0.625476
Q15773	Myeloid leukemia factor 2 OS=Homo sapiens OX=9606 GN=MLF2 PE=1 SV=1	MLF2	2	2	0.4	0.486	0.01	0.748	0.272	0.807572	0.949436	9.32207e-17	0.996257	0.806695
O14981	TATA-binding protein-associated factor 172 OS=Homo sapiens OX=9606 GN=BTAF1 PE=1 SV=2	BTAF1	2	2	0.4	0.51	0.561	0.614	0.373	0.84827	0.971196	0.988138	0.998965	0.934406
Q14676	Mediator of DNA damage checkpoint protein 1 OS=Homo sapiens OX=9606 GN=MDC1 PE=1 SV=3	MDC1	2	2	0.401	0.332	0.306	0.397	0.379	0.47136	0.751931	0.705971	0.747781	0.795206
Q9UHD9	Ubiquilin-2 OS=Homo sapiens OX=9606 GN=UBQLN2 PE=1 SV=2	UBQLN2	4	2	0.401	0.702	1.313	0.813	0.483	0.78374	0.974541	0.776886	0.980378	0.923521
Q5RKV6	Exosome complex component MTR3 OS=Homo sapiens OX=9606 GN=EXOSC6 PE=1 SV=1	EXOSC6	2	2	0.403	0.323	0.192	0.297	0.112	0.788362	0.825107	0.524564	0.680269	0.457028
Q9H061	Transmembrane protein 126A OS=Homo sapiens OX=9606 GN=TMEM126A PE=1 SV=1	TMEM126A	2	2	0.405	0.832	0.498	0.87	0.716	0.78374	0.956643	0.914767	0.959192	0.99685
Q9NWU1	3-oxoacyl-[acyl-carrier-protein] synthase, mitochondrial OS=Homo sapiens OX=9606 GN=OXSM PE=1 SV=1	OXSM	2	2	0.406	0.62	0.477	0.468	0.328	0.683477	0.974541	0.895533	0.901036	0.836459
Q9Y2S6	Translation machinery-associated protein 7 OS=Homo sapiens OX=9606 GN=TMA7 PE=1 SV=1	TMA7	2	2	0.406	3.175	0.01	12.594	3.578	0.846505	0.047457	9.32207e-17	0.00043157	0.359055
P62633	Cellular nucleic acid-binding protein OS=Homo sapiens OX=9606 GN=CNBP PE=1 SV=1	CNBP	2	2	0.407	0.625	0.492	0.469		0.728596	0.974541	0.895796	0.88461
O15294	UDP-N-acetylglucosamine--peptide N-acetylglucosaminyltransferase 110 kDa subunit OS=Homo sapiens OX=9606 GN=OGT PE=1 SV=3	OGT	2	2	0.411	0.37	0.292	0.275	0.125	0.0452074	0.351985	0.279195	0.204345	0.0328789
Q96QC0	Serine/threonine-protein phosphatase 1 regulatory subunit 10 OS=Homo sapiens OX=9606 GN=PPP1R10 PE=1 SV=1	PPP1R10	2	2	0.415	0.708	3.214	0.732	0.492	0.872788	0.954152	0.307483	0.9483	0.959262
Q01658	Protein Dr1 OS=Homo sapiens OX=9606 GN=DR1 PE=1 SV=1	DR1	2	2	0.418	0.324	0.231	0.175	0.097	0.781139	0.77531	0.656238	0.374964	0.32571
O15160	DNA-directed RNA polymerases I and III subunit RPAC1 OS=Homo sapiens OX=9606 GN=POLR1C PE=1 SV=1	POLR1C	2	2	0.421	0.415	0.312	0.412	0.338	0.558516	0.866468	0.75671	0.845085	0.844496
Q8TB61	Adenosine 3'-phospho 5'-phosphosulfate transporter 1 OS=Homo sapiens OX=9606 GN=SLC35B2 PE=1 SV=1	SLC35B2	2	2	0.425	0.708	0.606	0.748	0.62	0.767203	0.996949	0.94737	0.996257	0.972186
Q99538	Legumain OS=Homo sapiens OX=9606 GN=LGMN PE=1 SV=1	LGMN	2	2	0.425	1.244	4.334	11.394	0.078	0.830634	0.812558	0.141613	0.0277128	0.205819
Q14146	Unhealthy ribosome biogenesis protein 2 homolog OS=Homo sapiens OX=9606 GN=URB2 PE=1 SV=2	URB2	2	2	0.425	0.609	0.586	0.875	0.506	0.493396	0.921176	0.907147	0.991357	0.990641
Q9Y3D0	Cytosolic iron-sulfur assembly component 2B OS=Homo sapiens OX=9606 GN=CIAO2B PE=1 SV=1	CIAO2B	2	2	0.426	0.306	0.496	0.356	0.271	0.791096	0.769606	0.935039	0.837985	0.788371
Q5SRE5	Nucleoporin NUP188 homolog OS=Homo sapiens OX=9606 GN=NUP188 PE=1 SV=1	NUP188	2	2	0.427	0.602	1.074	1.002	0.783	0.768207	0.972098	0.905117	0.923878	0.999926
Q9NT62	Ubiquitin-like-conjugating enzyme ATG3 OS=Homo sapiens OX=9606 GN=ATG3 PE=1 SV=1	ATG3	2	2	0.428	0.323	0.284	0.304	0.219	0.723949	0.756313	0.728606	0.693911	0.701555
Q3YEC7	Rab-like protein 6 OS=Homo sapiens OX=9606 GN=RABL6 PE=1 SV=2	RABL6	2	2	0.431	0.256	0.373	0.398	0.3	0.84827	0.738596	0.888082	0.890906	0.809801
Q8NFZ0	F-box DNA helicase 1 OS=Homo sapiens OX=9606 GN=FBH1 PE=1 SV=2	FBH1	2	2	0.435	0.426	0.368	1.533	2.424	0.816819	0.885116	0.866348	0.83829	0.74497
Q9BVK8	Transmembrane protein 147 OS=Homo sapiens OX=9606 GN=TMEM147 PE=1 SV=1	TMEM147	2	2	0.437	0.838	0.818	0.764	0.521	0.834905	0.959896	0.969055	0.992063	0.938589
Q15386	Ubiquitin-protein ligase E3C OS=Homo sapiens OX=9606 GN=UBE3C PE=1 SV=3	UBE3C	2	2	0.439	0.378	0.621	0.606	0.456	0.759826	0.829309	0.937567	0.93156	0.904772
P18583	Protein SON OS=Homo sapiens OX=9606 GN=SON PE=1 SV=4	SON	2	2	0.44	0.653	0.661	0.626	0.601	0.895734	0.974541	0.958757	0.991279	0.99685
Q969S3	Zinc finger protein 622 OS=Homo sapiens OX=9606 GN=ZNF622 PE=1 SV=1	ZNF622	2	2	0.44	0.317	0.419	0.512	0.257	0.903681	0.862077	0.920186	0.956126	0.863533
Q96TC7	Regulator of microtubule dynamics protein 3 OS=Homo sapiens OX=9606 GN=RMDN3 PE=1 SV=2	RMDN3	2	2	0.443	0.381	0.262	0.547		0.853562	0.875971	0.784871	0.929264
O75746	Calcium-binding mitochondrial carrier protein Aralar1 OS=Homo sapiens OX=9606 GN=SLC25A12 PE=1 SV=2	SLC25A12	5	2	0.443	0.492	0.516	0.619	0.655	0.906516	0.97122	0.967949	0.973686	0.961103
Q92692	Nectin-2 OS=Homo sapiens OX=9606 GN=NECTIN2 PE=1 SV=1	NECTIN2	2	2	0.444	0.206	0.142	0.255	0.132	0.838053	0.463653	0.359317	0.653847	0.519326
P19387	DNA-directed RNA polymerase II subunit RPB3 OS=Homo sapiens OX=9606 GN=POLR2C PE=1 SV=2	POLR2C	2	2	0.448	0.301	0.329	0.231	0.151	0.847197	0.795428	0.861401	0.59618	0.659449
O43663	Protein regulator of cytokinesis 1 OS=Homo sapiens OX=9606 GN=PRC1 PE=1 SV=2	PRC1	2	2	0.448	0.01	0.01	0.701	0.01	0.906516	1.09976e-16	9.32207e-17	0.969845	9.69811e-17
O75312	Zinc finger protein ZPR1 OS=Homo sapiens OX=9606 GN=ZPR1 PE=1 SV=1	ZPR1	2	2	0.45	0.223	0.063	1.208	0.929	0.680119	0.463653	0.0623012	0.923878	0.99685
Q96SU4	Oxysterol-binding protein-related protein 9 OS=Homo sapiens OX=9606 GN=OSBPL9 PE=1 SV=2	OSBPL9	2	2	0.453	0.487	0.329	0.386	0.235	0.8406	0.908977	0.825792	0.835731	0.731175
P15291	Beta-1,4-galactosyltransferase 1 OS=Homo sapiens OX=9606 GN=B4GALT1 PE=1 SV=5	B4GALT1	2	2	0.456	0.409	0.369	0.424	0.181	0.830889	0.866468	0.837643	0.856407	0.625476
Q99943	1-acyl-sn-glycerol-3-phosphate acyltransferase alpha OS=Homo sapiens OX=9606 GN=AGPAT1 PE=1 SV=2	AGPAT1	2	2	0.458	0.551	0.492	0.362	0.181	0.807572	0.950166	0.905198	0.817972	0.628568
Q8N7H5	RNA polymerase II-associated factor 1 homolog OS=Homo sapiens OX=9606 GN=PAF1 PE=1 SV=2	PAF1	2	2	0.459	0.342	0.326	0.351	0.298	0.847197	0.825107	0.85026	0.798444	0.824841
P55039	Developmentally-regulated GTP-binding protein 2 OS=Homo sapiens OX=9606 GN=DRG2 PE=1 SV=1	DRG2	2	2	0.46	0.431	0.316	0.363	0.401	0.70402	0.870045	0.763014	0.744174	0.859896
P05166	Propionyl-CoA carboxylase beta chain, mitochondrial OS=Homo sapiens OX=9606 GN=PCCB PE=1 SV=3	PCCB	2	2	0.46	0.498	0.329	0.299	0.272	0.860956	0.92044	0.816916	0.70478	0.783799
P80217	Interferon-induced 35 kDa protein OS=Homo sapiens OX=9606 GN=IFI35 PE=1 SV=5	IFI35	2	2	0.461	0.308	0.34	0.184	0.66	0.78374	0.738596	0.789504	0.303983	0.984414
P15289	Arylsulfatase A OS=Homo sapiens OX=9606 GN=ARSA PE=1 SV=3	ARSA	2	2	0.463	0.354	0.278	0.328	0.328	0.817116	0.818411	0.765613	0.773851	0.842198
Q05519	Serine/arginine-rich splicing factor 11 OS=Homo sapiens OX=9606 GN=SRSF11 PE=1 SV=1	SRSF11	2	2	0.464	0.452	0.343	0.5	0.39	0.731075	0.884174	0.805223	0.88461	0.856492
P20585	DNA mismatch repair protein Msh3 OS=Homo sapiens OX=9606 GN=MSH3 PE=1 SV=4	MSH3	2	2	0.465	0.325	0.142	0.442	0.477	0.853562	0.778082	0.339004	0.882353	0.90874
Q9NYB0	Telomeric repeat-binding factor 2-interacting protein 1 OS=Homo sapiens OX=9606 GN=TERF2IP PE=1 SV=1	TERF2IP	2	2	0.467	0.532	1.01	0.263	0.377	0.834824	0.949436	0.915277	0.655304	0.890969
Q9GZT4	Serine racemase OS=Homo sapiens OX=9606 GN=SRR PE=1 SV=1	SRR	2	2	0.469	0.393	0.344	0.438	0.415	0.879703	0.882571	0.863369	0.88944	0.904423
Q9NXR7	BRISC and BRCA1-A complex member 2 OS=Homo sapiens OX=9606 GN=BABAM2 PE=1 SV=2	BABAM2	2	2	0.472	0.379	0.318	0.347	0.163	0.834972	0.849485	0.795825	0.801782	0.554474
Q01085	Nucleolysin TIAR OS=Homo sapiens OX=9606 GN=TIAL1 PE=1 SV=1	TIAL1	4	2	0.474	0.455	0.409	0.433	0.278	0.631829	0.856251	0.785046	0.774957	0.682309
P26358	DNA (cytosine-5)-methyltransferase 1 OS=Homo sapiens OX=9606 GN=DNMT1 PE=1 SV=2	DNMT1	2	2	0.476	0.42	0.56	0.553	0.01	0.92902	0.950166	0.989615	0.984083	9.69811e-17
Q9Y450	HBS1-like protein OS=Homo sapiens OX=9606 GN=HBS1L PE=1 SV=1	HBS1L	2	2	0.476	0.496	0.383	0.406	0.312	0.884617	0.946146	0.877438	0.855751	0.837218
Q9NQT8	Kinesin-like protein KIF13B OS=Homo sapiens OX=9606 GN=KIF13B PE=1 SV=2	KIF13B	2	2	0.479	0.41	0.315	0.533	0.409	0.867535	0.867723	0.816916	0.914114	0.893233
Q9UJX5	Anaphase-promoting complex subunit 4 OS=Homo sapiens OX=9606 GN=ANAPC4 PE=1 SV=2	ANAPC4	2	2	0.48	0.673	0.453	0.549	0.48	0.907597	0.977278	0.93574	0.956126	0.97523
P18858	DNA ligase 1 OS=Homo sapiens OX=9606 GN=LIG1 PE=1 SV=1	LIG1	2	2	0.482	0.385	0.326	0.588	0.226	0.889165	0.870045	0.858032	0.941154	0.788371
Q9UHY1	Nuclear receptor-binding protein OS=Homo sapiens OX=9606 GN=NRBP1 PE=1 SV=1	NRBP1	2	2	0.482	0.372	0.384	0.451	0.407	0.921947	0.890247	0.905198	0.923878	0.93916
O95456	Proteasome assembly chaperone 1 OS=Homo sapiens OX=9606 GN=PSMG1 PE=1 SV=1	PSMG1	2	2	0.483	0.465	0.488	0.473	0.224	0.834905	0.889695	0.905117	0.888405	0.706881
Q6P587	Acylpyruvase FAHD1, mitochondrial OS=Homo sapiens OX=9606 GN=FAHD1 PE=1 SV=2	FAHD1	2	2	0.484	0.484	0.393	0.501	0.534	0.743176	0.894301	0.825792	0.871815	0.904772
Q14160	Protein scribble homolog OS=Homo sapiens OX=9606 GN=SCRIB PE=1 SV=4	SCRIB	2	2	0.484	0.257	0.313	0.312	0.25	0.894608	0.669437	0.835071	0.779464	0.797984
Q8TDQ7	Glucosamine-6-phosphate isomerase 2 OS=Homo sapiens OX=9606 GN=GNPDA2 PE=1 SV=1	GNPDA2	4	2	0.484	0.315	0.324	0.413	0.274	0.878623	0.78726	0.818064	0.862949	0.788371
Q9H0W9	Ester hydrolase C11orf54 OS=Homo sapiens OX=9606 GN=C11orf54 PE=1 SV=1	C11orf54	2	2	0.486	0.307	0.24	0.276	0.156	0.759035	0.720024	0.624825	0.613781	0.463658
Q9Y3I1	F-box only protein 7 OS=Homo sapiens OX=9606 GN=FBXO7 PE=1 SV=1	FBXO7	2	2	0.486	0.418	0.406	0.509	0.484	0.883831	0.87041	0.877438	0.903587	0.926845
Q13416	Origin recognition complex subunit 2 OS=Homo sapiens OX=9606 GN=ORC2 PE=1 SV=2	ORC2	2	2	0.488	0.425	0.756	0.903	0.88	0.937381	0.951569	0.937088	0.88461	0.904772
Q9Y5Y2	Cytosolic Fe-S cluster assembly factor NUBP2 OS=Homo sapiens OX=9606 GN=NUBP2 PE=1 SV=1	NUBP2	2	2	0.489	0.396	0.434	0.49	0.491	0.739682	0.835381	0.841179	0.851616	0.891469
Q9NRG7	Epimerase family protein SDR39U1 OS=Homo sapiens OX=9606 GN=SDR39U1 PE=1 SV=3	SDR39U1	2	2	0.49	0.383	0.568	0.505	0.386	0.918791	0.875966	0.994543	0.923911	0.917572
Q9BYN8	28S ribosomal protein S26, mitochondrial OS=Homo sapiens OX=9606 GN=MRPS26 PE=1 SV=1	MRPS26	2	2	0.491	0.531	0.466	0.731	0.757	0.903282	0.951119	0.920879	0.992063	0.980083
Q9NQH7	Xaa-Pro aminopeptidase 3 OS=Homo sapiens OX=9606 GN=XPNPEP3 PE=1 SV=1	XPNPEP3	3	2	0.491	0.557	0.902	0.338	0.268	0.751763	0.929492	0.984481	0.676565	0.704985
Q9BZH6	WD repeat-containing protein 11 OS=Homo sapiens OX=9606 GN=WDR11 PE=1 SV=1	WDR11	2	2	0.494	0.714	0.433	0.301	0.01	0.909914	0.974154	0.925141	0.757042	9.69811e-17
Q9Y547	Intraflagellar transport protein 25 homolog OS=Homo sapiens OX=9606 GN=HSPB11 PE=1 SV=1	HSPB11	2	2	0.496	0.328	0.293	0.329	0.157	0.717485	0.715287	0.674874	0.623202	0.448528
P57076	Cilia- and flagella-associated protein 298 OS=Homo sapiens OX=9606 GN=CFAP298 PE=1 SV=1	CFAP298	2	2	0.497	0.789	0.644	0.539	0.304	0.929487	0.912054	0.986738	0.956126	0.904772
P39210	Protein Mpv17 OS=Homo sapiens OX=9606 GN=MPV17 PE=1 SV=1	MPV17	2	2	0.497	0.719	0.632	0.957	0.521	0.925053	0.971196	0.984481	0.946343	0.947596
P0CG39	POTE ankyrin domain family member J OS=Homo sapiens OX=9606 GN=POTEJ PE=3 SV=1	POTEJ	10	2	0.499	1.66	6.971	0.896	0.823	0.939569	0.328331	0.0981784	0.896489	0.885065
Q9H9Q2	COP9 signalosome complex subunit 7b OS=Homo sapiens OX=9606 GN=COPS7B PE=1 SV=1	COPS7B	2	2	0.504	1.118	1.438	1.234	1.047	0.873155	0.870045	0.838433	0.882909	0.910343
Q9Y5U9	Immediate early response 3-interacting protein 1 OS=Homo sapiens OX=9606 GN=IER3IP1 PE=1 SV=1	IER3IP1	2	2	0.504	0.674	0.512	0.546	0.488	0.78374	0.996153	0.917753	0.883323	0.884944
Q9GZP9	Derlin-2 OS=Homo sapiens OX=9606 GN=DERL2 PE=1 SV=1	DERL2	2	2	0.506	0.616	0.484	0.457	0.363	0.874959	0.978422	0.895928	0.882311	0.857582
Q92990	Glomulin OS=Homo sapiens OX=9606 GN=GLMN PE=1 SV=2	GLMN	2	2	0.506	0.405	0.667	0.807	0.508	0.941015	0.936598	0.979761	0.923911	0.990393
Q14651	Plastin-1 OS=Homo sapiens OX=9606 GN=PLS1 PE=1 SV=2	PLS1	5	2	0.506	0.398	0.493	0.559	0.359	0.362183	0.607361	0.778087	0.782626	0.600919
Q13867	Bleomycin hydrolase OS=Homo sapiens OX=9606 GN=BLMH PE=1 SV=1	BLMH	2	2	0.507	0.426	0.315	0.303	0.173	0.759826	0.839536	0.712344	0.574669	0.463467
Q9C002	Normal mucosa of esophagus-specific gene 1 protein OS=Homo sapiens OX=9606 GN=NMES1 PE=2 SV=1	NMES1	2	2	0.508	0.669	0.526	0.761	0.617	0.883334	0.99347	0.925239	0.999949	0.968106
Q9Y237	Peptidyl-prolyl cis-trans isomerase NIMA-interacting 4 OS=Homo sapiens OX=9606 GN=PIN4 PE=1 SV=1	PIN4	2	2	0.508	0.427	0.398	0.623	0.325	0.882733	0.870045	0.85026	0.946343	0.82566
Q9NY61	Protein AATF OS=Homo sapiens OX=9606 GN=AATF PE=1 SV=1	AATF	2	2	0.508	0.322	0.176	0.229	0.194	0.918791	0.818682	0.508732	0.56111	0.707411
O60287	Nucleolar pre-ribosomal-associated protein 1 OS=Homo sapiens OX=9606 GN=URB1 PE=1 SV=4	URB1	2	2	0.51	1.129	0.886	0.679	0.353	0.88674	0.873306	0.985377	0.967975	0.858729
Q14790	Caspase-8 OS=Homo sapiens OX=9606 GN=CASP8 PE=1 SV=1	CASP8	2	2	0.513	0.482	0.495	0.529	0.165	0.834824	0.907238	0.911515	0.91273	0.576176
Q92542	Nicastrin OS=Homo sapiens OX=9606 GN=NCSTN PE=1 SV=2	NCSTN	2	2	0.513	0.528	0.625	0.59	0.592	0.82569	0.935148	0.938927	0.929011	0.949054
P23434	Glycine cleavage system H protein, mitochondrial OS=Homo sapiens OX=9606 GN=GCSH PE=1 SV=2	GCSH	2	2	0.514	0.289	0.251	0.533	0.562	0.830634	0.686216	0.664695	0.91273	0.926753
P04818	Thymidylate synthase OS=Homo sapiens OX=9606 GN=TYMS PE=1 SV=3	TYMS	2	2	0.516	0.316	0.692	0.753	0.144	0.928867	0.811633	0.984481	0.998965	0.667363
O95347	Structural maintenance of chromosomes protein 2 OS=Homo sapiens OX=9606 GN=SMC2 PE=1 SV=2	SMC2	2	2	0.517	0.388	0.288	0.763	0.535	0.936217	0.885116	0.797045	0.991268	0.956172
Q9Y6W5	Wiskott-Aldrich syndrome protein family member 2 OS=Homo sapiens OX=9606 GN=WASF2 PE=1 SV=3	WASF2	2	2	0.519	0.325	0.312	0.38	0.32	0.939569	0.86061	0.856696	0.871815	0.911491
O75027	ATP-binding cassette sub-family B member 7, mitochondrial OS=Homo sapiens OX=9606 GN=ABCB7 PE=1 SV=2	ABCB7	2	2	0.522	0.599	1.153	0.905	0.95	0.950452	0.97122	0.804578	0.901036	0.925609
Q9P0U1	Mitochondrial import receptor subunit TOM7 homolog OS=Homo sapiens OX=9606 GN=TOMM7 PE=1 SV=1	TOMM7	2	2	0.522	0.769	0.729	0.836	2.401	0.812896	0.99347	0.940771	0.983483	0.703021
Q96CT7	Coiled-coil domain-containing protein 124 OS=Homo sapiens OX=9606 GN=CCDC124 PE=1 SV=1	CCDC124	2	2	0.524	0.454	0.392	0.427	0.301	0.800056	0.88427	0.817409	0.823867	0.755289
Q9NXC5	GATOR complex protein MIOS OS=Homo sapiens OX=9606 GN=MIOS PE=1 SV=2	MIOS	2	2	0.524	0.484	0.317	0.262	0.01	0.950452	0.978762	0.858452	0.733506	9.69811e-17
P62308	Small nuclear ribonucleoprotein G OS=Homo sapiens OX=9606 GN=SNRPG PE=1 SV=1	SNRPG	2	2	0.524	0.434	0.57	0.803	0.945	0.729196	0.828103	0.895265	0.964667	0.994118
Q8WXF7	Atlastin-1 OS=Homo sapiens OX=9606 GN=ATL1 PE=1 SV=1	ATL1	2	2	0.525	0.375	0.507	0.452	0.289	0.939569	0.885116	0.925141	0.91273	0.873325
Q96EK9	Protein KTI12 homolog OS=Homo sapiens OX=9606 GN=KTI12 PE=1 SV=1	KTI12	2	2	0.527	0.369	0.586	0.394	0.384	0.94291	0.885116	0.960659	0.856407	0.841799
Q460N5	Protein mono-ADP-ribosyltransferase PARP14 OS=Homo sapiens OX=9606 GN=PARP14 PE=1 SV=3	PARP14	2	2	0.527	0.357	0.458	0.347	0.22	0.923704	0.833386	0.925717	0.792806	0.727812
Q9Y3L5	Ras-related protein Rap-2c OS=Homo sapiens OX=9606 GN=RAP2C PE=1 SV=1	RAP2C	3	2	0.528	0.442	0.379	0.534	0.433	0.807572	0.876978	0.816916	0.890906	0.879285
Q9Y4W2	Ribosomal biogenesis protein LAS1L OS=Homo sapiens OX=9606 GN=LAS1L PE=1 SV=2	LAS1L	2	2	0.529	0.532	0.689	1.045	0.724	0.939569	0.971347	0.963522	0.923911	0.994649
P48729	Casein kinase I isoform alpha OS=Homo sapiens OX=9606 GN=CSNK1A1 PE=1 SV=2	CSNK1A1	2	2	0.53	0.571	0.389	0.66	0.482	0.940422	0.993291	0.906248	0.994305	0.949054
Q16666	Gamma-interferon-inducible protein 16 OS=Homo sapiens OX=9606 GN=IFI16 PE=1 SV=3	IFI16	2	2	0.531	0.385	0.681	0.44	0.358	0.938429	0.869619	0.999343	0.899256	0.880745
P12694	2-oxoisovalerate dehydrogenase subunit alpha, mitochondrial OS=Homo sapiens OX=9606 GN=BCKDHA PE=1 SV=2	BCKDHA	2	2	0.532	0.494	0.43	0.743	1.135	0.935191	0.949436	0.903065	0.998965	0.89341
P08397	Porphobilinogen deaminase OS=Homo sapiens OX=9606 GN=HMBS PE=1 SV=2	HMBS	2	2	0.532	0.332	0.418	0.486	0.498	0.860956	0.779641	0.86364	0.893732	0.917267
Q9UKS6	Protein kinase C and casein kinase substrate in neurons protein 3 OS=Homo sapiens OX=9606 GN=PACSIN3 PE=1 SV=2	PACSIN3	2	2	0.532	0.335	0.205	0.357	0.166	0.935191	0.831249	0.634609	0.824641	0.663343
P21359	Neurofibromin OS=Homo sapiens OX=9606 GN=NF1 PE=1 SV=2	NF1	2	2	0.534	0.489	1.056	0.756	0.704	0.950452	0.987304	0.857142	0.93156	0.921555
Q9H2U1	ATP-dependent DNA/RNA helicase DHX36 OS=Homo sapiens OX=9606 GN=DHX36 PE=1 SV=2	DHX36	2	2	0.539	0.525	0.503	0.408	0.226	0.938429	0.965947	0.939465	0.871815	0.71878
Q9NQT4	Exosome complex component RRP46 OS=Homo sapiens OX=9606 GN=EXOSC5 PE=1 SV=1	EXOSC5	2	2	0.539	0.507	0.518	0.601	0.594	0.939569	0.939229	0.939234	0.946343	0.972186
O95352	Ubiquitin-like modifier-activating enzyme ATG7 OS=Homo sapiens OX=9606 GN=ATG7 PE=1 SV=1	ATG7	2	2	0.539	0.319	0.428	0.45	0.41	0.918636	0.778082	0.877438	0.879927	0.897092
Q13243	Serine/arginine-rich splicing factor 5 OS=Homo sapiens OX=9606 GN=SRSF5 PE=1 SV=1	SRSF5	3	2	0.539	0.399	0.507	0.586	0.542	0.826136	0.855453	0.889676	0.923911	0.922071
P49770	Translation initiation factor eIF-2B subunit beta OS=Homo sapiens OX=9606 GN=EIF2B2 PE=1 SV=3	EIF2B2	2	2	0.541	0.66	0.639	0.691	0.67	0.87665	0.990378	0.953631	0.971014	0.996978
Q4G0F5	Vacuolar protein sorting-associated protein 26B OS=Homo sapiens OX=9606 GN=VPS26B PE=1 SV=2	VPS26B	2	2	0.541	0.265	0.423	0.441	0.332	0.812388	0.264914	0.630733	0.61653	0.498363
Q9H6S0	3'-5' RNA helicase YTHDC2 OS=Homo sapiens OX=9606 GN=YTHDC2 PE=1 SV=2	YTHDC2	2	2	0.543	0.551	0.463	0.612	0.552	0.964009	0.988607	0.944526	0.98499	0.980797
Q9GZL7	Ribosome biogenesis protein WDR12 OS=Homo sapiens OX=9606 GN=WDR12 PE=1 SV=2	WDR12	2	2	0.543	0.488	0.627	0.644	0.625	0.851355	0.911984	0.952602	0.946343	0.949026
Q14571	Inositol 1,4,5-trisphosphate receptor type 2 OS=Homo sapiens OX=9606 GN=ITPR2 PE=1 SV=2	ITPR2	2	2	0.544	1.036	0.01	0.247	0.03	0.891062	0.918896	9.32207e-17	0.590897	0.0188747
O43148	mRNA cap guanine-N7 methyltransferase OS=Homo sapiens OX=9606 GN=RNMT PE=1 SV=1	RNMT	2	2	0.546	0.321	0.01	0.319	0.187	0.940422	0.819724	9.32207e-17	0.782626	0.644901
Q9BQ39	ATP-dependent RNA helicase DDX50 OS=Homo sapiens OX=9606 GN=DDX50 PE=1 SV=1	DDX50	4	2	0.547	1.219	1.96	0.656	0.463	0.939569	0.8552	0.816916	0.964667	0.921555
Q9Y2Q3	Glutathione S-transferase kappa 1 OS=Homo sapiens OX=9606 GN=GSTK1 PE=1 SV=3	GSTK1	2	2	0.549	0.403	0.331	0.58	0.481	0.836346	0.8552	0.780764	0.91273	0.891469
Q96GC9	Vacuole membrane protein 1 OS=Homo sapiens OX=9606 GN=VMP1 PE=1 SV=1	VMP1	2	2	0.55	0.642	0.624	0.669	0.804	0.834905	0.971196	0.905198	0.923911	0.972186
Q02252	Methylmalonate-semialdehyde dehydrogenase [acylating], mitochondrial OS=Homo sapiens OX=9606 GN=ALDH6A1 PE=1 SV=2	ALDH6A1	2	2	0.551	1.018	1.232	0.412	0.419	0.943829	0.890247	0.877438	0.882311	0.908381
Q13546	Receptor-interacting serine/threonine-protein kinase 1 OS=Homo sapiens OX=9606 GN=RIPK1 PE=1 SV=3	RIPK1	2	2	0.551	0.399	0.767	0.695	0.619	0.87665	0.862077	0.979761	0.989214	0.980797
Q8TF05	Serine/threonine-protein phosphatase 4 regulatory subunit 1 OS=Homo sapiens OX=9606 GN=PPP4R1 PE=1 SV=1	PPP4R1	2	2	0.551	0.36	0.284	0.543	0.405	0.943829	0.867723	0.807001	0.923911	0.901604
Q08752	Peptidyl-prolyl cis-trans isomerase D OS=Homo sapiens OX=9606 GN=PPID PE=1 SV=3	PPID	2	2	0.552	0.414	0.69	0.5	0.592	0.863386	0.866468	0.952602	0.914856	0.938357
Q9GZP4	PITH domain-containing protein 1 OS=Homo sapiens OX=9606 GN=PITHD1 PE=1 SV=1	PITHD1	2	2	0.552	0.497	0.586	0.413	0.392	0.946339	0.963029	0.958757	0.88944	0.90874
P54725	UV excision repair protein RAD23 homolog A OS=Homo sapiens OX=9606 GN=RAD23A PE=1 SV=1	RAD23A	3	2	0.553	0.417	0.313	0.47	0.363	0.833726	0.855226	0.705459	0.826143	0.809801
P04920	Anion exchange protein 2 OS=Homo sapiens OX=9606 GN=SLC4A2 PE=1 SV=4	SLC4A2	2	2	0.554	0.763	0.488	4.283	4.512	0.94742	0.9806	0.941485	0.200447	0.247074
Q6P179	Endoplasmic reticulum aminopeptidase 2 OS=Homo sapiens OX=9606 GN=ERAP2 PE=1 SV=2	ERAP2	2	2	0.555	0.49	0.44	0.564	0.397	0.940422	0.941017	0.904369	0.929011	0.891201
Q5VTL8	Pre-mRNA-splicing factor 38B OS=Homo sapiens OX=9606 GN=PRPF38B PE=1 SV=1	PRPF38B	2	2	0.555	0.485	0.737	1.029	0.668	0.952616	0.956469	0.944526	0.923911	0.998614
P37235	Hippocalcin-like protein 1 OS=Homo sapiens OX=9606 GN=HPCAL1 PE=1 SV=3	HPCAL1	4	2	0.555	0.358	0.224	0.284	0.21	0.807572	0.785039	0.526865	0.532479	0.600919
Q14232	Translation initiation factor eIF-2B subunit alpha OS=Homo sapiens OX=9606 GN=EIF2B1 PE=1 SV=1	EIF2B1	2	2	0.556	0.505	0.447	0.485	0.436	0.903873	0.920373	0.876679	0.894729	0.886173
Q9NXH9	tRNA (guanine(26)-N(2))-dimethyltransferase OS=Homo sapiens OX=9606 GN=TRMT1 PE=1 SV=1	TRMT1	2	2	0.556	0.538	1.113	0.468	0.361	0.944108	0.974425	0.893192	0.91273	0.891201
Q8N6M0	Deubiquitinase OTUD6B OS=Homo sapiens OX=9606 GN=OTUD6B PE=1 SV=1	OTUD6B	2	2	0.559	0.324	0.552	0.557	0.556	0.969122	0.86234	0.985698	0.986394	0.978307
Q9BVG4	Protein PBDC1 OS=Homo sapiens OX=9606 GN=PBDC1 PE=1 SV=1	PBDC1	2	2	0.559	0.307	0.321	0.73	0.434	0.939569	0.785039	0.843644	0.991268	0.911491
P42566	Epidermal growth factor receptor substrate 15 OS=Homo sapiens OX=9606 GN=EPS15 PE=1 SV=2	EPS15	2	2	0.56	0.445	0.739	1.074	1.3	0.786057	0.849485	0.962233	0.995275	0.99685
Q9HCD5	Nuclear receptor coactivator 5 OS=Homo sapiens OX=9606 GN=NCOA5 PE=1 SV=2	NCOA5	2	2	0.563	0.37	0.406	0.328	1.296	0.95032	0.862296	0.905983	0.779464	0.854427
Q9UEW8	STE20/SPS1-related proline-alanine-rich protein kinase OS=Homo sapiens OX=9606 GN=STK39 PE=1 SV=3	STK39	3	2	0.564	0.537	1.578	0.446	0.288	0.95032	0.971196	0.633227	0.892832	0.813343
Q05048	Cleavage stimulation factor subunit 1 OS=Homo sapiens OX=9606 GN=CSTF1 PE=1 SV=1	CSTF1	2	2	0.57	0.301	0.01	0.486	0.384	0.936217	0.72501	9.32207e-17	0.890906	0.867751
Q15345	Leucine-rich repeat-containing protein 41 OS=Homo sapiens OX=9606 GN=LRRC41 PE=1 SV=3	LRRC41	2	2	0.571	0.775	2.207	1.675	2.303	0.975271	0.884619	0.443188	0.666531	0.690974
P36873	Serine/threonine-protein phosphatase PP1-gamma catalytic subunit OS=Homo sapiens OX=9606 GN=PPP1CC PE=1 SV=1	PPP1CC	15	2	0.571	0.654	0.669	0.647	0.457	0.855476	0.971468	0.934593	0.922736	0.87121
Q92979	Ribosomal RNA small subunit methyltransferase NEP1 OS=Homo sapiens OX=9606 GN=EMG1 PE=1 SV=4	EMG1	2	2	0.572	0.529	0.783	0.772	0.63	0.894608	0.940816	0.980471	0.989176	0.949877
Q6ZVM7	TOM1-like protein 2 OS=Homo sapiens OX=9606 GN=TOM1L2 PE=1 SV=1	TOM1L2	2	2	0.572	0.468	0.859	0.464	0.582	0.964142	0.956469	0.90498	0.911197	0.99685
Q9H270	Vacuolar protein sorting-associated protein 11 homolog OS=Homo sapiens OX=9606 GN=VPS11 PE=1 SV=1	VPS11	2	2	0.574	37.651	0.598	0.643	4.201	0.941063	5.63316e-06	0.895533	0.923911	0.494928
Q9BT22	Chitobiosyldiphosphodolichol beta-mannosyltransferase OS=Homo sapiens OX=9606 GN=ALG1 PE=1 SV=2	ALG1	2	2	0.576	0.565	0.683	0.57	0.613	0.95032	0.956999	0.992207	0.929011	0.972186
O43708	Maleylacetoacetate isomerase OS=Homo sapiens OX=9606 GN=GSTZ1 PE=1 SV=3	GSTZ1	2	2	0.583	0.564	0.426	0.673	0.588	0.894608	0.956145	0.869062	0.947534	0.932771
O60942	mRNA-capping enzyme OS=Homo sapiens OX=9606 GN=RNGTT PE=1 SV=1	RNGTT	2	2	0.588	1.163	1.538	3.471	4.646	0.975127	0.620423	0.680135	0.115206	0.239377
P00846	ATP synthase subunit a OS=Homo sapiens OX=9606 GN=MT-ATP6 PE=1 SV=1	MT-ATP6	2	2	0.589	1.141	1.035	1.138	1.234	0.846913	0.878675	0.949882	0.938705	0.922071
Q9HB90	Ras-related GTP-binding protein C OS=Homo sapiens OX=9606 GN=RRAGC PE=1 SV=1	RRAGC	2	2	0.59	0.456	0.425	0.441	0.308	0.91827	0.885116	0.869062	0.871815	0.799991
O00178	GTP-binding protein 1 OS=Homo sapiens OX=9606 GN=GTPBP1 PE=1 SV=3	GTPBP1	2	2	0.591	0.361	0.501	0.495	0.347	0.940422	0.824933	0.916999	0.901036	0.854427
P09132	Signal recognition particle 19 kDa protein OS=Homo sapiens OX=9606 GN=SRP19 PE=1 SV=3	SRP19	2	2	0.591	0.705	0.01	0.753	0.38	0.950452	0.993658	9.32207e-17	0.999949	0.872508
Q13526	Peptidyl-prolyl cis-trans isomerase NIMA-interacting 1 OS=Homo sapiens OX=9606 GN=PIN1 PE=1 SV=1	PIN1	2	2	0.593	0.451	0.623	0.815	0.53	0.906516	0.884174	0.934593	0.992575	0.921555
Q9H788	SH2 domain-containing protein 4A OS=Homo sapiens OX=9606 GN=SH2D4A PE=1 SV=1	SH2D4A	2	2	0.595	0.133	0.279	0.683	0.4	0.94291	0.193459	0.770138	0.968063	0.884944
Q7Z7H8	39S ribosomal protein L10, mitochondrial OS=Homo sapiens OX=9606 GN=MRPL10 PE=1 SV=3	MRPL10	2	2	0.597	0.897	0.546	1.058	0.802	0.964142	0.92079	0.958757	0.923878	0.97407
Q9Y4Z0	U6 snRNA-associated Sm-like protein LSm4 OS=Homo sapiens OX=9606 GN=LSM4 PE=1 SV=1	LSM4	2	2	0.597	0.429	0.313	0.444	0.277	0.769799	0.78726	0.634609	0.779464	0.617806
Q9UG63	ATP-binding cassette sub-family F member 2 OS=Homo sapiens OX=9606 GN=ABCF2 PE=1 SV=2	ABCF2	2	2	0.598	0.48	0.383	0.479	0.229	0.978457	0.974001	0.842613	0.892157	0.707186
Q96B49	Mitochondrial import receptor subunit TOM6 homolog OS=Homo sapiens OX=9606 GN=TOMM6 PE=1 SV=1	TOMM6	2	2	0.604	1	0.881	0.804	1.727	0.964185	0.900819	0.958757	0.98499	0.857582
Q5VSL9	Striatin-interacting protein 1 OS=Homo sapiens OX=9606 GN=STRIP1 PE=1 SV=1	STRIP1	2	2	0.607	2.21	17.821	0.311	2.698	0.991844	0.205435	0.0182565	0.78237	0.44687
O14907	Tax1-binding protein 3 OS=Homo sapiens OX=9606 GN=TAX1BP3 PE=1 SV=2	TAX1BP3	2	2	0.608	0.41	0.344	0.431	0.299	0.950452	0.867723	0.815301	0.862151	0.814908
Q9H361	Polyadenylate-binding protein 3 OS=Homo sapiens OX=9606 GN=PABPC3 PE=1 SV=2	PABPC3	15	2	0.609	0.402	0.304	0.696	0.586	0.863386	0.813229	0.674703	0.929011	0.910641
O43294	Transforming growth factor beta-1-induced transcript 1 protein OS=Homo sapiens OX=9606 GN=TGFB1I1 PE=1 SV=2	TGFB1I1	2	2	0.61	0.364	0.509	0.729	0.644	0.838053	0.735485	0.863369	0.942492	0.932202
Q8NBN7	Retinol dehydrogenase 13 OS=Homo sapiens OX=9606 GN=RDH13 PE=1 SV=2	RDH13	2	2	0.612	1.226	3.46	0.887	5.93	0.975271	0.599842	0.245638	0.919572	0.136262
O15020	Spectrin beta chain, non-erythrocytic 2 OS=Homo sapiens OX=9606 GN=SPTBN2 PE=1 SV=3	SPTBN2	2	2	0.613	0.712	0.728	0.01	0.01	0.997657	0.912176	0.95531	1.19896e-16	9.69811e-17
Q9H4A6	Golgi phosphoprotein 3 OS=Homo sapiens OX=9606 GN=GOLPH3 PE=1 SV=1	GOLPH3	2	2	0.617	0.472	0.333	0.349	0.2	0.936217	0.896602	0.797045	0.779328	0.669757
Q9UBV8	Peflin OS=Homo sapiens OX=9606 GN=PEF1 PE=1 SV=1	PEF1	2	2	0.619	0.413	0.644	0.494	0.36	0.939569	0.862077	0.958757	0.902187	0.854427
Q5T5S1	Coiled-coil domain-containing protein 183 OS=Homo sapiens OX=9606 GN=CCDC183 PE=2 SV=3	CCDC183	2	2	0.622	0.759	0.576	0.591	0.327	0.924224	0.996108	0.895265	0.901036	0.788371
Q6NVY1	3-hydroxyisobutyryl-CoA hydrolase, mitochondrial OS=Homo sapiens OX=9606 GN=HIBCH PE=1 SV=2	HIBCH	2	2	0.623	0.478	0.461	0.683	0.901	0.983022	0.946146	0.938454	0.987321	0.949356
Q8TED1	Probable glutathione peroxidase 8 OS=Homo sapiens OX=9606 GN=GPX8 PE=1 SV=2	GPX8	2	2	0.624	0.702	0.541	1.046	0.588	0.999969	0.946146	0.984719	0.901036	0.990641
Q9BUL8	Programmed cell death protein 10 OS=Homo sapiens OX=9606 GN=PDCD10 PE=1 SV=1	PDCD10	2	2	0.624	0.351	1.311	0.484	0.414	0.963793	0.819724	0.841179	0.892832	0.882382
Q8NHQ9	ATP-dependent RNA helicase DDX55 OS=Homo sapiens OX=9606 GN=DDX55 PE=1 SV=3	DDX55	2	2	0.625	0.566	0.951	1.004	0.889	0.983089	0.983673	0.872416	0.871815	0.902709
Q9H1E5	Thioredoxin-related transmembrane protein 4 OS=Homo sapiens OX=9606 GN=TMX4 PE=1 SV=1	TMX4	2	2	0.625	0.43	0.493	0.688	0.799	0.975271	0.896274	0.933414	0.975454	0.972186
P40818	Ubiquitin carboxyl-terminal hydrolase 8 OS=Homo sapiens OX=9606 GN=USP8 PE=1 SV=1	USP8	2	2	0.625	0.574	0.472	0.47	0.189	0.964874	0.965947	0.905312	0.893375	0.637582
Q5JPE7	Nodal modulator 2 OS=Homo sapiens OX=9606 GN=NOMO2 PE=1 SV=1	NOMO2	25	2	0.626	0.634	0.717	0.529	0.574	0.628438	0.8552	0.825792	0.733893	0.809801
Q9BRT6	Protein LLP homolog OS=Homo sapiens OX=9606 GN=LLPH PE=1 SV=1	LLPH	2	2	0.63	0.442	0.575	0.733	0.952	0.999969	0.971196	0.997782	0.951279	0.922071
Q16134	Electron transfer flavoprotein-ubiquinone oxidoreductase, mitochondrial OS=Homo sapiens OX=9606 GN=ETFDH PE=1 SV=2	ETFDH	2	2	0.631	1.329	0.414	0.986	0.693	0.999969	0.756757	0.918292	0.9065	0.967334
Q5QJE6	Deoxynucleotidyltransferase terminal-interacting protein 2 OS=Homo sapiens OX=9606 GN=DNTTIP2 PE=1 SV=2	DNTTIP2	2	2	0.632	0.379	0.445	0.399	0.543	0.993174	0.892257	0.937777	0.88461	0.974914
Q12846	Syntaxin-4 OS=Homo sapiens OX=9606 GN=STX4 PE=1 SV=2	STX4	2	2	0.635	1.587	7.374	0.908	3.638	0.999969	0.598484	0.0636841	0.923911	0.375009
P52758	2-iminobutanoate/2-iminopropanoate deaminase OS=Homo sapiens OX=9606 GN=RIDA PE=1 SV=1	RIDA	2	2	0.637	0.534	0.422	0.598	0.418	0.937381	0.925396	0.849268	0.917207	0.863319
Q9BW60	Elongation of very long chain fatty acids protein 1 OS=Homo sapiens OX=9606 GN=ELOVL1 PE=1 SV=1	ELOVL1	2	2	0.639	0.715	0.907	0.923	1.139	0.939569	0.991543	0.998573	0.991638	0.959262
Q15572	TATA box-binding protein-associated factor RNA polymerase I subunit C OS=Homo sapiens OX=9606 GN=TAF1C PE=1 SV=2	TAF1C	2	2	0.642	0.511	0.707	0.853	0.991	0.938429	0.91577	0.937676	0.988754	0.980083
O14936	Peripheral plasma membrane protein CASK OS=Homo sapiens OX=9606 GN=CASK PE=1 SV=3	CASK	2	2	0.643	0.342	0.585	0.534	0.431	0.997657	0.882181	0.996169	0.974495	0.975745
Q9Y2G5	GDP-fucose protein O-fucosyltransferase 2 OS=Homo sapiens OX=9606 GN=POFUT2 PE=1 SV=3	POFUT2	2	2	0.646	0.6	0.579	0.63	0.61	0.944708	0.971196	0.930026	0.946343	0.946673
Q9NRX1	RNA-binding protein PNO1 OS=Homo sapiens OX=9606 GN=PNO1 PE=1 SV=1	PNO1	2	2	0.646	0.719	1.479	1.562	0.765	0.993174	0.971196	0.805376	0.845014	0.98312
P27707	Deoxycytidine kinase OS=Homo sapiens OX=9606 GN=DCK PE=1 SV=1	DCK	2	2	0.651	2.536	0.807	2.27	1.641	0.999969	0.107795	0.908902	0.446691	0.810634
Q01970	1-phosphatidylinositol 4,5-bisphosphate phosphodiesterase beta-3 OS=Homo sapiens OX=9606 GN=PLCB3 PE=1 SV=2	PLCB3	2	2	0.652	0.389	0.492	0.483	0.35	0.998754	0.879519	0.939881	0.91273	0.872508
Q969L2	Protein MAL2 OS=Homo sapiens OX=9606 GN=MAL2 PE=1 SV=1	MAL2	2	2	0.654	0.582	0.567	0.369	0.316	0.868524	0.916036	0.894555	0.681176	0.706881
Q9H0E2	Toll-interacting protein OS=Homo sapiens OX=9606 GN=TOLLIP PE=1 SV=1	TOLLIP	2	2	0.654	0.484	0.442	0.432	0.325	0.952616	0.905976	0.883669	0.863565	0.817601
Q9BTY7	Protein HGH1 homolog OS=Homo sapiens OX=9606 GN=HGH1 PE=1 SV=1	HGH1	2	2	0.655	0.398	0.463	0.604	0.588	0.999969	0.905976	0.94737	0.967975	0.975558
Q92769	Histone deacetylase 2 OS=Homo sapiens OX=9606 GN=HDAC2 PE=1 SV=2	HDAC2	4	2	0.657	2.084	1.93	2.287	7.196	0.991854	0.480935	0.836816	0.66866	0.22249
Q9NY97	N-acetyllactosaminide beta-1,3-N-acetylglucosaminyltransferase 2 OS=Homo sapiens OX=9606 GN=B3GNT2 PE=1 SV=2	B3GNT2	2	2	0.664	0.496	0.514	0.575	0.514	0.888057	0.875264	0.873826	0.888405	0.855791
P17612	cAMP-dependent protein kinase catalytic subunit alpha OS=Homo sapiens OX=9606 GN=PRKACA PE=1 SV=2	PRKACA	4	2	0.664	0.731	1.109	0.814	0.947	0.958747	0.996617	0.963457	0.990684	0.98951
Q9UJX3	Anaphase-promoting complex subunit 7 OS=Homo sapiens OX=9606 GN=ANAPC7 PE=1 SV=4	ANAPC7	2	2	0.677	0.477	0.674	0.539	0.294	0.999969	0.945606	0.952602	0.929011	0.82566
Q9UHI6	Probable ATP-dependent RNA helicase DDX20 OS=Homo sapiens OX=9606 GN=DDX20 PE=1 SV=2	DDX20	2	2	0.679	0.547	0.648	0.621	0.472	0.996446	0.972401	0.979761	0.946343	0.917572
P49354	Protein farnesyltransferase/geranylgeranyltransferase type-1 subunit alpha OS=Homo sapiens OX=9606 GN=FNTA PE=1 SV=1	FNTA	2	2	0.679	0.464	0.453	0.524	0.231	0.998754	0.934441	0.935039	0.929011	0.820106
Q9UKG1	DCC-interacting protein 13-alpha OS=Homo sapiens OX=9606 GN=APPL1 PE=1 SV=1	APPL1	3	2	0.679	0.495	0.523	0.691	0.324	0.999969	0.967229	0.946033	0.973361	0.897763
P35269	General transcription factor IIF subunit 1 OS=Homo sapiens OX=9606 GN=GTF2F1 PE=1 SV=2	GTF2F1	2	2	0.683	0.631	1.062	1.868	2.142	0.999969	0.997505	0.921748	0.717502	0.788371
Q5T653	39S ribosomal protein L2, mitochondrial OS=Homo sapiens OX=9606 GN=MRPL2 PE=1 SV=2	MRPL2	2	2	0.684	1.062	1.034	1.571	1.648	0.991844	0.859533	0.870796	0.800279	0.78643
Q9Y5Q9	General transcription factor 3C polypeptide 3 OS=Homo sapiens OX=9606 GN=GTF3C3 PE=1 SV=1	GTF3C3	2	2	0.685	0.63	0.47	0.636	0.69	0.964142	0.976865	0.890018	0.946343	0.991085
Q7Z4W1	L-xylulose reductase OS=Homo sapiens OX=9606 GN=DCXR PE=1 SV=2	DCXR	2	2	0.689	0.793	0.718	0.715	0.426	0.979716	0.878675	0.950318	0.943915	0.97407
Q9NRL2	Bromodomain adjacent to zinc finger domain protein 1A OS=Homo sapiens OX=9606 GN=BAZ1A PE=1 SV=2	BAZ1A	2	2	0.693	1.504	1.524	3.831	11.453	0.92321	0.82152	0.910537	0.424962	0.0260701
Q9H444	Charged multivesicular body protein 4b OS=Homo sapiens OX=9606 GN=CHMP4B PE=1 SV=1	CHMP4B	2	2	0.694	6.935	4.491	1.614	1.14	0.999969	0.0287195	0.159609	0.806665	0.874729
P36543	V-type proton ATPase subunit E 1 OS=Homo sapiens OX=9606 GN=ATP6V1E1 PE=1 SV=1	ATP6V1E1	2	2	0.694	0.304	0.337	0.482	0.366	0.96663	0.700663	0.804578	0.893732	0.826002
O14618	Copper chaperone for superoxide dismutase OS=Homo sapiens OX=9606 GN=CCS PE=1 SV=1	CCS	2	2	0.695	0.01	0.01	0.01	0.01	0.976082	1.09976e-16	9.32207e-17	1.19896e-16	9.69811e-17
Q05209	Tyrosine-protein phosphatase non-receptor type 12 OS=Homo sapiens OX=9606 GN=PTPN12 PE=1 SV=3	PTPN12	2	2	0.695	0.349	0.262	0.408	0.257	0.97632	0.885116	0.79045	0.90301	0.860818
P29992	Guanine nucleotide-binding protein subunit alpha-11 OS=Homo sapiens OX=9606 GN=GNA11 PE=1 SV=2	GNA11	5	2	0.695	0.574	0.919	0.481	0.361	0.975758	0.963371	0.984481	0.892832	0.857979
Q9P0J7	E3 ubiquitin-protein ligase KCMF1 OS=Homo sapiens OX=9606 GN=KCMF1 PE=1 SV=2	KCMF1	2	2	0.698	0.347	0.448	0.444	0.01	0.976082	0.883218	0.937676	0.923911	9.69811e-17
Q9Y5L0	Transportin-3 OS=Homo sapiens OX=9606 GN=TNPO3 PE=1 SV=3	TNPO3	2	2	0.699	0.462	0.938	1.073	0.965	0.975758	0.974541	0.873556	0.849383	0.910641
Q9NWV4	CXXC motif containing zinc binding protein OS=Homo sapiens OX=9606 GN=CZIB PE=1 SV=1	CZIB	2	2	0.702	0.399	0.358	0.438	0.208	0.94291	0.825997	0.778233	0.796746	0.594439
Q9P0S9	Transmembrane protein 14C OS=Homo sapiens OX=9606 GN=TMEM14C PE=1 SV=1	TMEM14C	2	2	0.703	0.795	0.945	0.636	0.452	0.950654	0.976853	0.984481	0.917207	0.865364
P84095	Rho-related GTP-binding protein RhoG OS=Homo sapiens OX=9606 GN=RHOG PE=1 SV=1	RHOG	3	2	0.706	1.135	1.174	1.123	1.601	0.999969	0.867723	0.892554	0.902187	0.79089
Q9UKF7	Cytoplasmic phosphatidylinositol transfer protein 1 OS=Homo sapiens OX=9606 GN=PITPNC1 PE=1 SV=3	PITPNC1	2	2	0.707	0.521	0.541	0.101	0.01	0.991844	0.956063	0.949882	0.0798846	9.69811e-17
P24390	ER lumen protein-retaining receptor 1 OS=Homo sapiens OX=9606 GN=KDELR1 PE=1 SV=1	KDELR1	2	2	0.707	1.375	0.837	2.201	2.389	0.984698	0.800623	0.97448	0.488002	0.674207
O75175	CCR4-NOT transcription complex subunit 3 OS=Homo sapiens OX=9606 GN=CNOT3 PE=1 SV=1	CNOT3	2	2	0.709	2.337	30.618	0.302	0.01	0.995571	0.331614	0.000362424	0.746548	9.69811e-17
Q9UNP9	Peptidyl-prolyl cis-trans isomerase E OS=Homo sapiens OX=9606 GN=PPIE PE=1 SV=1	PPIE	2	2	0.709	0.591	0.564	1.028	0.984	0.991844	0.971196	0.942805	0.937271	0.961093
P58557	Endoribonuclease YbeY OS=Homo sapiens OX=9606 GN=YBEY PE=1 SV=2	YBEY	2	2	0.71	0.633	0.536	0.717	1.011	0.983022	0.992609	0.97813	0.987768	0.921555
P20933	N(4)-(beta-N-acetylglucosaminyl)-L-asparaginase OS=Homo sapiens OX=9606 GN=AGA PE=1 SV=2	AGA	2	2	0.716	0.568	0.461	0.578	0.576	0.99529	0.971196	0.916999	0.929011	0.960565
Q9H2V7	Protein spinster homolog 1 OS=Homo sapiens OX=9606 GN=SPNS1 PE=1 SV=1	SPNS1	2	2	0.719	0.698	1.111	1.373	1.53	0.975127	0.974541	0.890357	0.871815	0.82566
Q9Y2X7	ARF GTPase-activating protein GIT1 OS=Homo sapiens OX=9606 GN=GIT1 PE=1 SV=2	GIT1	2	2	0.721	1.014	1.659	0.545	0.495	0.992177	0.892257	0.757708	0.923911	0.938357
Q96AX1	Vacuolar protein sorting-associated protein 33A OS=Homo sapiens OX=9606 GN=VPS33A PE=1 SV=1	VPS33A	2	2	0.721	0.562	0.7	0.716	0.736	0.967345	0.974541	0.954685	0.947534	0.908903
Q92604	Acyl-CoA:lysophosphatidylglycerol acyltransferase 1 OS=Homo sapiens OX=9606 GN=LPGAT1 PE=1 SV=1	LPGAT1	2	2	0.723	0.699	0.896	0.968	1.314	0.975758	0.987304	0.939234	0.931942	0.857582
Q6PI48	Aspartate--tRNA ligase, mitochondrial OS=Homo sapiens OX=9606 GN=DARS2 PE=1 SV=1	DARS2	2	2	0.723	0.452	0.459	0.416	0.253	0.999969	0.885116	0.908902	0.850003	0.706881
O43824	Putative GTP-binding protein 6 OS=Homo sapiens OX=9606 GN=GTPBP6 PE=2 SV=4	GTPBP6	2	2	0.724	0.545	0.409	0.401	0.4	0.973938	0.99347	0.921748	0.890906	0.956172
Q9NZN8	CCR4-NOT transcription complex subunit 2 OS=Homo sapiens OX=9606 GN=CNOT2 PE=1 SV=1	CNOT2	2	2	0.727	0.584	0.409	0.531	0.391	0.991012	0.969972	0.870546	0.917207	0.875984
Q9BXK5	Bcl-2-like protein 13 OS=Homo sapiens OX=9606 GN=BCL2L13 PE=1 SV=1	BCL2L13	2	2	0.731	1.543	1.563	0.444	0.915	0.998754	0.731825	0.892971	0.883323	0.944342
P36959	GMP reductase 1 OS=Homo sapiens OX=9606 GN=GMPR PE=1 SV=1	GMPR	2	2	0.732	0.605	1.216	0.99	0.784	0.963515	0.966274	0.782124	0.88309	0.905056
P13473	Lysosome-associated membrane glycoprotein 2 OS=Homo sapiens OX=9606 GN=LAMP2 PE=1 SV=2	LAMP2	2	2	0.733	0.358	0.399	0.609	0.434	0.959174	0.778082	0.816916	0.91273	0.854427
Q96FX7	tRNA (adenine(58)-N(1))-methyltransferase catalytic subunit TRMT61A OS=Homo sapiens OX=9606 GN=TRMT61A PE=1 SV=1	TRMT61A	2	2	0.735	0.385	0.682	0.777	0.875	0.996446	0.847734	0.979996	0.995275	0.976659
Q9HC52	Chromobox protein homolog 8 OS=Homo sapiens OX=9606 GN=CBX8 PE=1 SV=3	CBX8	2	2	0.738	0.396	0.331	0.385	0.215	0.973938	0.885195	0.870546	0.871815	0.786108
Q6P1X6	UPF0598 protein C8orf82 OS=Homo sapiens OX=9606 GN=C8orf82 PE=1 SV=2	C8orf82	2	2	0.74	0.445	0.596	0.322	0.345	0.985263	0.885116	0.944526	0.773851	0.857582
Q9UNN5	FAS-associated factor 1 OS=Homo sapiens OX=9606 GN=FAF1 PE=1 SV=2	FAF1	2	2	0.745	0.569	0.526	0.591	0.609	0.992177	0.971196	0.935039	0.929011	0.989771
Q9NX55	Huntingtin-interacting protein K OS=Homo sapiens OX=9606 GN=HYPK PE=1 SV=2	HYPK	2	2	0.746	0.524	1.208	0.318	1.661	0.986772	0.959896	0.817715	0.732859	0.775098
Q53FT3	Protein Hikeshi OS=Homo sapiens OX=9606 GN=HIKESHI PE=1 SV=2	HIKESHI	2	2	0.747	1.438	3.022	1.479	0.534	0.956021	0.691261	0.220749	0.791352	0.984414
Q9BRJ6	Uncharacterized protein C7orf50 OS=Homo sapiens OX=9606 GN=C7orf50 PE=1 SV=1	C7orf50	2	2	0.749	0.446	0.31	1.057	0.506	0.986474	0.889695	0.812544	0.91273	0.933704
Q9H0L4	Cleavage stimulation factor subunit 2 tau variant OS=Homo sapiens OX=9606 GN=CSTF2T PE=1 SV=1	CSTF2T	6	2	0.752	0.373	0.718	0.75	0.589	0.97632	0.862077	0.995953	0.999949	0.957892
Q9ULC3	Ras-related protein Rab-23 OS=Homo sapiens OX=9606 GN=RAB23 PE=1 SV=1	RAB23	2	2	0.753	0.767	4.919	0.698	0.447	0.953576	0.923367	0.0784305	0.95494	0.986289
Q9NVM6	DnaJ homolog subfamily C member 17 OS=Homo sapiens OX=9606 GN=DNAJC17 PE=1 SV=1	DNAJC17	2	2	0.754	0.528	1.1	0.876	0.911	0.966349	0.99239	0.85162	0.9483	0.935943
Q9NQT5	Exosome complex component RRP40 OS=Homo sapiens OX=9606 GN=EXOSC3 PE=1 SV=3	EXOSC3	2	2	0.754	0.586	0.636	0.556	0.614	0.827485	0.8552	0.835307	0.782626	0.809801
Q9UK45	U6 snRNA-associated Sm-like protein LSm7 OS=Homo sapiens OX=9606 GN=LSM7 PE=1 SV=1	LSM7	2	2	0.755	0.727	0.223	0.591	0.367	0.999969	0.990378	0.572426	0.923911	0.831399
P22033	Methylmalonyl-CoA mutase, mitochondrial OS=Homo sapiens OX=9606 GN=MMUT PE=1 SV=4	MMUT	2	2	0.756	0.534	0.01	0.658	0.691	0.966349	0.967106	9.32207e-17	0.966963	0.99685
Q9H840	Gem-associated protein 7 OS=Homo sapiens OX=9606 GN=GEMIN7 PE=1 SV=1	GEMIN7	2	2	0.762	0.674	0.478	0.689	0.421	0.965221	0.988412	0.957778	0.97793	0.925609
P16278	Beta-galactosidase OS=Homo sapiens OX=9606 GN=GLB1 PE=1 SV=2	GLB1	2	2	0.765	0.559	1.024	0.997	0.33	0.975299	0.963024	0.906248	0.929011	0.817815
Q86T03	Type 1 phosphatidylinositol 4,5-bisphosphate 4-phosphatase OS=Homo sapiens OX=9606 GN=PIP4P1 PE=1 SV=1	PIP4P1	2	2	0.768	0.697	0.65	0.733	0.822	0.976082	0.992985	0.984001	0.995277	0.972023
O00746	Nucleoside diphosphate kinase, mitochondrial OS=Homo sapiens OX=9606 GN=NME4 PE=1 SV=1	NME4	2	2	0.769	1.165	4.991	2.245	2.547	0.956414	0.812711	0.127674	0.582573	0.545398
Q9Y5Z4	Heme-binding protein 2 OS=Homo sapiens OX=9606 GN=HEBP2 PE=1 SV=1	HEBP2	2	2	0.77	2.756	1.148	0.988	0.189	0.993088	0.273942	0.883797	0.93156	0.637059
Q96S19	Methyltransferase-like 26 OS=Homo sapiens OX=9606 GN=METTL26 PE=1 SV=2	METTL26	2	2	0.77				0.01	0.950452				9.69811e-17
O76054	SEC14-like protein 2 OS=Homo sapiens OX=9606 GN=SEC14L2 PE=1 SV=1	SEC14L2	2	2	0.771	0.87	0.568	1.168	0.842	0.950452	0.854262	0.994972	0.801782	0.893233
O95249	Golgi SNAP receptor complex member 1 OS=Homo sapiens OX=9606 GN=GOSR1 PE=1 SV=1	GOSR1	2	2	0.774	0.646	0.63	0.739	0.525	0.996446	0.978985	0.921748	0.946945	0.908381
O00442	RNA 3'-terminal phosphate cyclase OS=Homo sapiens OX=9606 GN=RTCA PE=1 SV=1	RTCA	2	2	0.776	0.7	0.86	0.765	1.086	0.959174	0.974541	0.940794	0.991607	0.917267
O15121	Sphingolipid delta(4)-desaturase DES1 OS=Homo sapiens OX=9606 GN=DEGS1 PE=1 SV=1	DEGS1	2	2	0.776	0.762	0.544	0.916	0.759	0.959174	0.949012	0.934108	0.944873	0.972186
Q96II8	DISP complex protein LRCH3 OS=Homo sapiens OX=9606 GN=LRCH3 PE=1 SV=2	LRCH3	2	2	0.778	0.581	0.757	0.864	0.691	0.948557	0.976865	0.941408	0.902638	0.931898
Q96ST2	Protein IWS1 homolog OS=Homo sapiens OX=9606 GN=IWS1 PE=1 SV=2	IWS1	2	2	0.778	0.626	0.547	0.461	0.492	0.952454	0.996949	0.973919	0.901036	0.930504
Q15121	Astrocytic phosphoprotein PEA-15 OS=Homo sapiens OX=9606 GN=PEA15 PE=1 SV=2	PEA15	2	2	0.78	0.291	0.498	0.413	0.557	0.956697	0.774425	0.943682	0.871815	0.955601
Q53H12	Acylglycerol kinase, mitochondrial OS=Homo sapiens OX=9606 GN=AGK PE=1 SV=2	AGK	2	2	0.782	0.69	0.594	0.646	0.631	0.991854	0.986488	0.907147	0.923911	0.936876
O00762	Ubiquitin-conjugating enzyme E2 C OS=Homo sapiens OX=9606 GN=UBE2C PE=1 SV=1	UBE2C	2	2	0.784	2.457	2.117	2.276	0.347	0.956021	0.358947	0.610235	0.564693	0.882254
Q04941	Proteolipid protein 2 OS=Homo sapiens OX=9606 GN=PLP2 PE=1 SV=1	PLP2	2	2	0.786	2.986	1.639	2.271	2.693	0.999969	0.278372	0.817715	0.639371	0.618015
Q6AI12	Ankyrin repeat domain-containing protein 40 OS=Homo sapiens OX=9606 GN=ANKRD40 PE=1 SV=2	ANKRD40	2	2	0.788	0.673	1.279	2.678	2.251	0.984698	0.990378	0.928842	0.500848	0.731175
Q6ZMG9	Ceramide synthase 6 OS=Homo sapiens OX=9606 GN=CERS6 PE=1 SV=1	CERS6	2	2	0.789	1.062	0.885	1.16	0.994	0.943829	0.776015	0.905198	0.806903	0.901604
Q53H96	Pyrroline-5-carboxylate reductase 3 OS=Homo sapiens OX=9606 GN=PYCR3 PE=1 SV=3	PYCR3	2	2	0.791			0.531	0.542	0.983022			0.91273	0.93858
Q9NV70	Exocyst complex component 1 OS=Homo sapiens OX=9606 GN=EXOC1 PE=1 SV=4	EXOC1	2	2	0.798	0.71	0.745	0.871	1.038	0.939569	0.91577	0.934108	0.91273	0.909266
P57105	Synaptojanin-2-binding protein OS=Homo sapiens OX=9606 GN=SYNJ2BP PE=1 SV=2	SYNJ2BP	2	2	0.801	0.617	0.576	0.701	0.929	0.962971	0.976865	0.944526	0.978552	0.936876
O96013	Serine/threonine-protein kinase PAK 4 OS=Homo sapiens OX=9606 GN=PAK4 PE=1 SV=1	PAK4	2	2	0.802	0.829	0.858	0.714	0.493	0.95032	0.921661	0.942309	0.994709	0.93858
P56385	ATP synthase subunit e, mitochondrial OS=Homo sapiens OX=9606 GN=ATP5ME PE=1 SV=2	ATP5ME	2	2	0.804	1.473	1.73	2.237	2.349	0.976082	0.821633	0.861401	0.674803	0.775453
P12931	Proto-oncogene tyrosine-protein kinase Src OS=Homo sapiens OX=9606 GN=SRC PE=1 SV=3	SRC	2	2	0.811	0.448	2.517	1.001	0.514	0.939569	0.972401	0.291485	0.946343	0.932771
P68371	Tubulin beta-4B chain OS=Homo sapiens OX=9606 GN=TUBB4B PE=1 SV=1	TUBB4B	39	2	0.816	0.594	0.664	0.787	0.726	0.85131	0.801279	0.795825	0.883472	0.800534
P07203	Glutathione peroxidase 1 OS=Homo sapiens OX=9606 GN=GPX1 PE=1 SV=4	GPX1	2	2	0.823	0.565	0.526	0.504	0.708	0.952616	0.980075	0.972106	0.902187	0.99515
Q9NP72	Ras-related protein Rab-18 OS=Homo sapiens OX=9606 GN=RAB18 PE=1 SV=1	RAB18	2	2	0.823	0.594	0.441	0.742	0.507	0.950452	0.976865	0.911515	0.984295	0.936546
Q8IVS2	Malonyl-CoA-acyl carrier protein transacylase, mitochondrial OS=Homo sapiens OX=9606 GN=MCAT PE=1 SV=2	MCAT	2	2	0.824	1.085	0.312	0.866	1.054	0.93851	0.807862	0.853961	0.91273	0.90291
Q7LBR1	Charged multivesicular body protein 1b OS=Homo sapiens OX=9606 GN=CHMP1B PE=1 SV=1	CHMP1B	2	2	0.827	1.481	5.286	1.944	2.348	0.941063	0.789636	0.279917	0.75226	0.767746
Q9NRD1	F-box only protein 6 OS=Homo sapiens OX=9606 GN=FBXO6 PE=1 SV=1	FBXO6	2	2	0.835	0.505	1.259	1.023	0.994	0.936217	0.992609	0.769414	0.871815	0.904772
Q9NQX3	Gephyrin OS=Homo sapiens OX=9606 GN=GPHN PE=1 SV=1	GPHN	2	2	0.835	1.096	3.755	0.984	0.496	0.939569	0.847734	0.170054	0.888405	0.938357
Q14315	Filamin-C OS=Homo sapiens OX=9606 GN=FLNC PE=1 SV=3	FLNC	12	2	0.837	0.671	0.758	0.555	0.319	0.964142	0.99034	0.958757	0.91273	0.787563
P62070	Ras-related protein R-Ras2 OS=Homo sapiens OX=9606 GN=RRAS2 PE=1 SV=1	RRAS2	3	2	0.841	0.896	0.688	1.04	0.922	0.939569	0.894046	0.998573	0.923911	0.934098
Q96GQ5	RUS family member 1 OS=Homo sapiens OX=9606 GN=RUSF1 PE=1 SV=2	RUSF1	2	2	0.842	0.551	0.931	1.209	1.193	0.938429	0.99034	0.935039	0.896489	0.875984
Q9Y4E8	Ubiquitin carboxyl-terminal hydrolase 15 OS=Homo sapiens OX=9606 GN=USP15 PE=1 SV=3	USP15	2	2	0.862	2.246	1.284		0.01	0.925646	0.20779	0.776628		9.69811e-17
Q9UGP4	LIM domain-containing protein 1 OS=Homo sapiens OX=9606 GN=LIMD1 PE=1 SV=1	LIMD1	2	2	0.863	3.878	5.286	5.403	3.258	0.937381	0.0244492	0.0578754	0.0331859	0.370312
Q02040	A-kinase anchor protein 17A OS=Homo sapiens OX=9606 GN=AKAP17A PE=1 SV=2	AKAP17A	2	2	0.867	0.972	2.633	4.353	6.139	0.917835	0.828103	0.431585	0.184043	0.356458
Q96A65	Exocyst complex component 4 OS=Homo sapiens OX=9606 GN=EXOC4 PE=1 SV=1	EXOC4	2	2	0.87	3.039	5.885	1.829	2.74	0.923704	0.151476	0.0480678	0.454271	0.546085
Q9H173	Nucleotide exchange factor SIL1 OS=Homo sapiens OX=9606 GN=SIL1 PE=1 SV=1	SIL1	2	2	0.87	2.254	2.309	0.887	0.217	0.93851	0.396928	0.628443	0.953241	0.760156
Q9C005	Protein dpy-30 homolog OS=Homo sapiens OX=9606 GN=DPY30 PE=1 SV=1	DPY30	2	2	0.871	0.514	0.942	0.706	1.241	0.946919	0.943821	0.944049	0.981595	0.908329
P27986	Phosphatidylinositol 3-kinase regulatory subunit alpha OS=Homo sapiens OX=9606 GN=PIK3R1 PE=1 SV=2	PIK3R1	2	2	0.874	0.568	0.51	0.536	0.611	0.936217	0.969447	0.939234	0.925083	0.972186
Q9H2K8	Serine/threonine-protein kinase TAO3 OS=Homo sapiens OX=9606 GN=TAOK3 PE=1 SV=2	TAOK3	2	2	0.877	0.58	0.464	0.59	0.417	0.926206	0.988607	0.939234	0.946343	0.910343
Q96ST3	Paired amphipathic helix protein Sin3a OS=Homo sapiens OX=9606 GN=SIN3A PE=1 SV=2	SIN3A	2	2	0.878	1.075	0.931	1.399	0.318	0.948328	0.890247	0.950497	0.901036	0.831593
P11274	Breakpoint cluster region protein OS=Homo sapiens OX=9606 GN=BCR PE=1 SV=2	BCR	3	2	0.88	0.765	0.837	0.755	0.824	0.929487	0.956618	0.949882	0.99864	0.972186
Q9NYZ3	G2 and S phase-expressed protein 1 OS=Homo sapiens OX=9606 GN=GTSE1 PE=1 SV=3	GTSE1	2	2	0.881	0.603	0.911		0.501	0.912266	0.974541	0.877438		0.992299
P53794	Sodium/myo-inositol cotransporter OS=Homo sapiens OX=9606 GN=SLC5A3 PE=1 SV=2	SLC5A3	2	2	0.887	3.32	4.395	3.347	2.626	0.924224	0.177202	0.472785	0.32655	0.706881
Q9NX46	ADP-ribose glycohydrolase ARH3 OS=Homo sapiens OX=9606 GN=ADPRS PE=1 SV=1	ADPRS	2	2	0.888	0.739	0.643	0.559	0.602	0.940422	0.988195	0.964434	0.923911	0.968106
Q9BW91	ADP-ribose pyrophosphatase, mitochondrial OS=Homo sapiens OX=9606 GN=NUDT9 PE=1 SV=1	NUDT9	2	2	0.892	0.67	0.637	0.791	0.661	0.918791	0.98479	0.998573	0.956126	0.994118
P61758	Prefoldin subunit 3 OS=Homo sapiens OX=9606 GN=VBP1 PE=1 SV=4	VBP1	2	2	0.896	0.576	0.175	0.533	0.411	0.928321	0.96519	0.373039	0.904271	0.862167
Q15125	3-beta-hydroxysteroid-Delta(8),Delta(7)-isomerase OS=Homo sapiens OX=9606 GN=EBP PE=1 SV=3	EBP	2	2	0.899	1.193	1.026	1	1.106	0.931306	0.880014	0.979989	0.954667	0.951425
Q15907	Ras-related protein Rab-11B OS=Homo sapiens OX=9606 GN=RAB11B PE=1 SV=4	RAB11B	13	2	0.91	0.673	0.733	1.235	2.002	0.939569	0.85648	0.83752	0.984132	0.884944
Q03181	Peroxisome proliferator-activated receptor delta OS=Homo sapiens OX=9606 GN=PPARD PE=1 SV=1	PPARD	2	2	0.917	10.048	41.358	8.671	8.172	0.936513	0.000260322	3.47632e-05	0.00495225	0.0263773
Q13158	FAS-associated death domain protein OS=Homo sapiens OX=9606 GN=FADD PE=1 SV=1	FADD	2	2	0.919	0.39	0.683	0.669	0.822	0.906516	0.923024	0.997423	0.968529	0.972186
Q17R89	Rho GTPase-activating protein 44 OS=Homo sapiens OX=9606 GN=ARHGAP44 PE=1 SV=1	ARHGAP44	2	2	0.924	3.252	7.013	4.909	3.056	0.918791	0.119329	0.0980316	0.136703	0.680418
Q8TDZ2	[F-actin]-monooxygenase MICAL1 OS=Homo sapiens OX=9606 GN=MICAL1 PE=1 SV=2	MICAL1	2	2	0.938	2.144	4.144	4.229	4.41	0.889165	0.220441	0.261054	0.199527	0.250092
P01116	GTPase KRas OS=Homo sapiens OX=9606 GN=KRAS PE=1 SV=1	KRAS	7	2	0.938	0.704	1.454	0.952	1.631	0.918791	0.989664	0.895265	0.987321	0.890969
Q9BXY0	Protein MAK16 homolog OS=Homo sapiens OX=9606 GN=MAK16 PE=1 SV=2	MAK16	2	2	0.94	0.624	0.696	1.257	1.187	0.894994	0.993658	0.998573	0.883323	0.884944
Q9BWM7	Sideroflexin-3 OS=Homo sapiens OX=9606 GN=SFXN3 PE=1 SV=3	SFXN3	4	2	0.946	0.623	0.671	0.392	1.302	0.924224	0.977278	0.979761	0.843494	0.910343
Q16762	Thiosulfate sulfurtransferase OS=Homo sapiens OX=9606 GN=TST PE=1 SV=4	TST	2	2	0.947	0.659	0.409	1.125	0.964	0.938429	0.974541	0.837142	0.931832	0.99685
Q9BTE3	Mini-chromosome maintenance complex-binding protein OS=Homo sapiens OX=9606 GN=MCMBP PE=1 SV=2	MCMBP	2	2	0.953	2.659	6.426	5.234	0.01	0.889165	0.0870341	0.0488249	0.0983451	9.69811e-17
P42677	40S ribosomal protein S27 OS=Homo sapiens OX=9606 GN=RPS27 PE=1 SV=3	RPS27	5	2	0.957	1.718	2.195	3.094	1.879	0.963515	0.8552	0.870143	0.462802	0.90464
P14406	Cytochrome c oxidase subunit 7A2, mitochondrial OS=Homo sapiens OX=9606 GN=COX7A2 PE=1 SV=1	COX7A2	2	2	0.962	1.065	1.081	1.061	0.777	0.930226	0.940493	0.959065	0.955195	0.972014
Q9P2X0	Dolichol-phosphate mannosyltransferase subunit 3 OS=Homo sapiens OX=9606 GN=DPM3 PE=1 SV=2	DPM3	2	2	0.966	2.685	4.824	5.702	3.313	0.867535	0.267108	0.203759	0.0852747	0.402573
Q9Y676	28S ribosomal protein S18b, mitochondrial OS=Homo sapiens OX=9606 GN=MRPS18B PE=1 SV=1	MRPS18B	2	2	0.982	0.769	0.836	1.415		0.860956	0.949436	0.903065	0.850003
Q8N3E9	1-phosphatidylinositol 4,5-bisphosphate phosphodiesterase delta-3 OS=Homo sapiens OX=9606 GN=PLCD3 PE=1 SV=3	PLCD3	2	2	1	100	100	100	0.01	0.855268	1.09976e-16	9.32207e-17	1.19896e-16	9.69811e-17
Q9NU22	Midasin OS=Homo sapiens OX=9606 GN=MDN1 PE=1 SV=2	MDN1	2	2	1	7.392	1	1	1	0.844139	0.00935241	0.906248	0.929011	0.921555
Q15800	Methylsterol monooxygenase 1 OS=Homo sapiens OX=9606 GN=MSMO1 PE=1 SV=1	MSMO1	2	2	1.003	1.117	0.841	0.728	0.01	0.85263	0.870045	0.90089	0.999949	9.69811e-17
O00482	Nuclear receptor subfamily 5 group A member 2 OS=Homo sapiens OX=9606 GN=NR5A2 PE=1 SV=2	NR5A2	2	2	1.007	1.059	1.982	2.043	1.37	0.85131	0.884174	0.670326	0.654674	0.82566
P62341	Thioredoxin reductase-like selenoprotein T OS=Homo sapiens OX=9606 GN=SELENOT PE=1 SV=2	SELENOT	2	2	1.011	0.744	0.717	0.779	0.873	0.991844	0.892257	0.843938	0.890906	0.904772
Q8IXI1	Mitochondrial Rho GTPase 2 OS=Homo sapiens OX=9606 GN=RHOT2 PE=1 SV=2	RHOT2	3	2	1.025	1.189	0.886	0.979	1.275	0.93851	0.859533	0.997973	0.96615	0.936546
O60563	Cyclin-T1 OS=Homo sapiens OX=9606 GN=CCNT1 PE=1 SV=1	CCNT1	2	2	1.026	1.227	0.876	0.85	0.01	0.833726	0.755671	0.887021	0.91273	9.69811e-17
Q969G5	Caveolae-associated protein 3 OS=Homo sapiens OX=9606 GN=CAVIN3 PE=1 SV=3	CAVIN3	2	2	1.028	1.117	1.204	0.887	0.47	0.8406	0.874028	0.920186	0.959271	0.922071
Q8NAV1	Pre-mRNA-splicing factor 38A OS=Homo sapiens OX=9606 GN=PRPF38A PE=1 SV=1	PRPF38A	2	2	1.039	0.879	0.501	0.659	0.614	0.86484	0.956064	0.903065	0.955195	0.949054
Q8IUE6	Histone H2A type 2-B OS=Homo sapiens OX=9606 GN=H2AC21 PE=1 SV=3	H2AC21	7	2	1.044	7.068	2.078	7.259	5.601	0.834905	0.0122821	0.705459	0.0496107	0.178557
Q7Z7L1	Schlafen family member 11 OS=Homo sapiens OX=9606 GN=SLFN11 PE=1 SV=2	SLFN11	2	2	1.045	0.807	1.132	1.045	0.656	0.830889	0.870045	0.843644	0.851616	0.936876
Q15751	Probable E3 ubiquitin-protein ligase HERC1 OS=Homo sapiens OX=9606 GN=HERC1 PE=1 SV=2	HERC1	2	2	1.055	1.461	2.599	2.051	2.3	0.807572	0.784997	0.527713	0.733506	0.602084
A1A5B4	Anoctamin-9 OS=Homo sapiens OX=9606 GN=ANO9 PE=1 SV=3	ANO9	2	2	1.056	0.529	0.196	0.566	0.346	0.846505	0.956643	0.591375	0.929011	0.857582
O15155	BET1 homolog OS=Homo sapiens OX=9606 GN=BET1 PE=1 SV=1	BET1	2	2	1.061	0.455	0.327	0.696	0.739	0.85263	0.867723	0.743971	0.929264	0.972186
P21817	Ryanodine receptor 1 OS=Homo sapiens OX=9606 GN=RYR1 PE=1 SV=3	RYR1	2	2	1.061	0.579	0.315	0.934	0.681	0.824381	0.974541	0.807001	0.939048	0.99685
P00973	2'-5'-oligoadenylate synthase 1 OS=Homo sapiens OX=9606 GN=OAS1 PE=1 SV=4	OAS1	2	2	1.067	0.477	1.364	0.805	1	0.825672	0.974425	0.793717	0.923911	0.854427
Q5ST30	Valine--tRNA ligase, mitochondrial OS=Homo sapiens OX=9606 GN=VARS2 PE=1 SV=2	VARS2	2	2	1.068	1.144	1.275	1.357	1.718	0.818438	0.832731	0.760135	0.732033	0.735985
Q15434	RNA-binding motif, single-stranded-interacting protein 2 OS=Homo sapiens OX=9606 GN=RBMS2 PE=1 SV=1	RBMS2	2	2	1.07	1.054	1.662	1.611	0.01	0.834824	0.751931	0.685248	0.575385	9.69811e-17
B5MCY1	Tudor domain-containing protein 15 OS=Homo sapiens OX=9606 GN=TDRD15 PE=2 SV=1	TDRD15	2	2	1.078	4.856	4.167	6.084	3.996	0.812388	0.0690931	0.2641	0.0292251	0.311134
Q9NWS0	PIH1 domain-containing protein 1 OS=Homo sapiens OX=9606 GN=PIH1D1 PE=1 SV=1	PIH1D1	2	2	1.079	0.01	0.681	0.569	0.01	0.807572	1.09976e-16	0.979761	0.943915	9.69811e-17
Q6IA86	Elongator complex protein 2 OS=Homo sapiens OX=9606 GN=ELP2 PE=1 SV=2	ELP2	2	2	1.086	0.992	1.725	1.302	1.1	0.812896	0.818411	0.639984	0.728458	0.886173
O43414	ERI1 exoribonuclease 3 OS=Homo sapiens OX=9606 GN=ERI3 PE=1 SV=2	ERI3	2	2	1.091	0.871	0.984	0.924	0.234	0.798634	0.942428	0.856853	0.947534	0.760831
Q9HCN8	Stromal cell-derived factor 2-like protein 1 OS=Homo sapiens OX=9606 GN=SDF2L1 PE=1 SV=2	SDF2L1	2	2	1.102	0.692	0.516	1.553	2.274	0.824607	0.999476	0.921748	0.856133	0.786096
Q13823	Nucleolar GTP-binding protein 2 OS=Homo sapiens OX=9606 GN=GNL2 PE=1 SV=1	GNL2	2	2	1.109	1.27	1.345	1.363	1.548	0.788688	0.832801	0.846318	0.851616	0.791116
Q7Z406	Myosin-14 OS=Homo sapiens OX=9606 GN=MYH14 PE=1 SV=2	MYH14	12	2	1.112	1.21	4.119	3.164	0.738	0.890822	0.872878	0.497815	0.420037	0.949054
Q9BV44	THUMP domain-containing protein 3 OS=Homo sapiens OX=9606 GN=THUMPD3 PE=1 SV=1	THUMPD3	2	2	1.12	0.849	0.224	0.562	0.01	0.798586	0.856401	0.707782	0.98192	9.69811e-17
Q8TEK3	Histone-lysine N-methyltransferase, H3 lysine-79 specific OS=Homo sapiens OX=9606 GN=DOT1L PE=1 SV=3	DOT1L	2	2	1.143	0.975	2.917	1.8	2.66	0.787314	0.846762	0.279917	0.492213	0.490099
P98161	Polycystin-1 OS=Homo sapiens OX=9606 GN=PKD1 PE=1 SV=3	PKD1	2	2	1.151	1.868	2.432	1.655	2.019	0.767203	0.569045	0.556708	0.772818	0.698668
P19012	Keratin, type I cytoskeletal 15 OS=Homo sapiens OX=9606 GN=KRT15 PE=1 SV=3	KRT15	5	2	1.152	2.205	1.958	3.052	1.768	0.759826	0.489914	0.767057	0.391556	0.870262
Q9UGI8	Testin OS=Homo sapiens OX=9606 GN=TES PE=1 SV=1	TES	2	2	1.155	7.66	100	0.806	0.01	0.759826	0.00395711	9.32207e-17	0.93156	9.69811e-17
Q9GZT9	Egl nine homolog 1 OS=Homo sapiens OX=9606 GN=EGLN1 PE=1 SV=1	EGLN1	2	2	1.156	3.164	6.78	2.363	1.869	0.759826	0.179017	0.0878522	0.314055	0.645907
P40938	Replication factor C subunit 3 OS=Homo sapiens OX=9606 GN=RFC3 PE=1 SV=2	RFC3	2	2	1.159	2.873	5.434	4.481	0.01	0.78374	0.180413	0.0522007	0.0515872	9.69811e-17
Q08722	Leukocyte surface antigen CD47 OS=Homo sapiens OX=9606 GN=CD47 PE=1 SV=1	CD47	2	2	1.16	2.699	2.893	3.386	2.554	0.809416	0.238238	0.601398	0.312733	0.729507
Q14151	Scaffold attachment factor B2 OS=Homo sapiens OX=9606 GN=SAFB2 PE=1 SV=1	SAFB2	9	2	1.167	2.148	4.838	5.046	1.803	0.830634	0.179198	0.0953681	0.0296855	0.608603
Q96FJ0	AMSH-like protease OS=Homo sapiens OX=9606 GN=STAMBPL1 PE=1 SV=2	STAMBPL1	2	2	1.171	1.922	1.039	1.775	0.64	0.759826	0.438577	0.905117	0.773851	0.99515
P14854	Cytochrome c oxidase subunit 6B1 OS=Homo sapiens OX=9606 GN=COX6B1 PE=1 SV=2	COX6B1	2	2	1.171	1.035	0.513	0.94	0.826	0.767203	0.885116	0.979761	0.944693	0.972186
Q9Y4W6	AFG3-like protein 2 OS=Homo sapiens OX=9606 GN=AFG3L2 PE=1 SV=2	AFG3L2	2	2	1.177	1.079	0.01	0.752	0.665	0.750677	0.867723	9.32207e-17	0.995211	0.998486
P09913	Interferon-induced protein with tetratricopeptide repeats 2 OS=Homo sapiens OX=9606 GN=IFIT2 PE=1 SV=1	IFIT2	2	2	1.177	0.702	0.01	0.962	0.01	0.746356	0.922338	9.32207e-17	0.87896	9.69811e-17
Q01415	N-acetylgalactosamine kinase OS=Homo sapiens OX=9606 GN=GALK2 PE=1 SV=1	GALK2	2	2	1.194	0.822	0.642	0.787	0.842	0.753072	0.889731	0.971221	0.929264	0.931752
Q969U7	Proteasome assembly chaperone 2 OS=Homo sapiens OX=9606 GN=PSMG2 PE=1 SV=1	PSMG2	2	2	1.194	1.306	1.285	1.444	1.453	0.715484	0.849632	0.937676	0.884428	0.904772
Q5SY16	Polynucleotide 5'-hydroxyl-kinase NOL9 OS=Homo sapiens OX=9606 GN=NOL9 PE=1 SV=1	NOL9	2	2	1.195	1.725	0.623	0.639	0.01	0.658907	0.736244	0.920186	0.923911	9.69811e-17
Q08495	Dematin OS=Homo sapiens OX=9606 GN=DMTN PE=1 SV=3	DMTN	2	2	1.204	1.063	1.054	0.918	0.649	0.740397	0.885116	0.981046	0.96615	0.989771
O75832	26S proteasome non-ATPase regulatory subunit 10 OS=Homo sapiens OX=9606 GN=PSMD10 PE=1 SV=1	PSMD10	2	2	1.205	0.876	0.67	0.845	0.595	0.737797	0.91904	0.986756	0.961911	0.972186
P05423	DNA-directed RNA polymerase III subunit RPC4 OS=Homo sapiens OX=9606 GN=POLR3D PE=1 SV=2	POLR3D	2	2	1.205	0.876	0.67	0.845	0.595	0.737797	0.936591	0.98495	0.961911	0.972186
P13984	General transcription factor IIF subunit 2 OS=Homo sapiens OX=9606 GN=GTF2F2 PE=1 SV=2	GTF2F2	2	2	1.207	2.033	1.392	1.343	2.503	0.729506	0.464074	0.876679	0.871815	0.652528
Q9NVU7	Protein SDA1 homolog OS=Homo sapiens OX=9606 GN=SDAD1 PE=1 SV=3	SDAD1	2	2	1.213	8.93	11.576	12.192	14.914	0.769737	0.00612621	0.0121696	0.00605613	0.00508333
P01889	HLA class I histocompatibility antigen, B alpha chain OS=Homo sapiens OX=9606 GN=HLA-B PE=1 SV=3	HLA-B	5	2	1.215	1.571	1.734	1.397	0.454	0.841025	0.778082	0.838433	0.88944	0.84163
Q32P41	tRNA (guanine(37)-N1)-methyltransferase OS=Homo sapiens OX=9606 GN=TRMT5 PE=1 SV=2	TRMT5	2	2	1.224	0.659	2.595	1.537	2.139	0.738622	0.999711	0.746121	0.587597	0.590918
Q5T1H1	Protein eyes shut homolog OS=Homo sapiens OX=9606 GN=EYS PE=1 SV=5	EYS	2	2	1.241	1.612	2.512	2.201	3.763	0.728649	0.612372	0.525986	0.520119	0.486769
Q9NRR3	CDC42 small effector protein 2 OS=Homo sapiens OX=9606 GN=CDC42SE2 PE=1 SV=1	CDC42SE2	2	2	1.254	1.527	1.501	1.377	0.01	0.735857	0.649661	0.685886	0.70478	9.69811e-17
Q9HA64	Ketosamine-3-kinase OS=Homo sapiens OX=9606 GN=FN3KRP PE=1 SV=2	FN3KRP	2	2	1.311	1.063	1.056	1.255	0.781	0.648322	0.885116	0.905983	0.882353	0.980083
Q86X83	COMM domain-containing protein 2 OS=Homo sapiens OX=9606 GN=COMMD2 PE=1 SV=2	COMMD2	2	2	1.329	1.029	0.923	0.894	0.845	0.670491	0.791188	0.876679	0.905042	0.891469
O15213	WD repeat-containing protein 46 OS=Homo sapiens OX=9606 GN=WDR46 PE=1 SV=3	WDR46	2	2	1.334	1.226	1.929	1.531	1.652	0.652303	0.798239	0.654171	0.814241	0.805683
Q9Y3B8	Oligoribonuclease, mitochondrial OS=Homo sapiens OX=9606 GN=REXO2 PE=1 SV=3	REXO2	2	2	1.352	1.182	0.875	1.067	0.83	0.615845	0.862296	0.962233	0.916274	0.961434
Q96B36	Proline-rich AKT1 substrate 1 OS=Homo sapiens OX=9606 GN=AKT1S1 PE=1 SV=1	AKT1S1	2	2	1.369	1.482	0.658	1.091	1.13	0.756619	0.822153	0.918495	0.946343	0.961434
O15258	Protein RER1 OS=Homo sapiens OX=9606 GN=RER1 PE=1 SV=1	RER1	2	2	1.37	6.85	2.463	2.12	4.076	0.491536	0.0139047	0.641164	0.687188	0.495497
Q14CN4	Keratin, type II cytoskeletal 72 OS=Homo sapiens OX=9606 GN=KRT72 PE=1 SV=2	KRT72	4	2	1.371	4.067	4.584	3.245	1.714	0.653528	0.107143	0.456788	0.319728	0.779491
P56378	ATP synthase subunit ATP5MPL, mitochondrial OS=Homo sapiens OX=9606 GN=ATP5MPL PE=1 SV=1	ATP5MPL	2	2	1.385	2.618	2.319	2.55	2.859	0.532775	0.241658	0.746669	0.572955	0.560776
O14974	Protein phosphatase 1 regulatory subunit 12A OS=Homo sapiens OX=9606 GN=PPP1R12A PE=1 SV=1	PPP1R12A	2	2	1.39	0.525	1.327	0.758	0.385	0.604349	0.969447	0.831235	0.993369	0.908381
O43422	52 kDa repressor of the inhibitor of the protein kinase OS=Homo sapiens OX=9606 GN=THAP12 PE=1 SV=2	THAP12	2	2	1.392	0.01	0.136	0.733	18.066	0.627632	1.09976e-16	0.370681	0.995211	0.024151
P30622	CAP-Gly domain-containing linker protein 1 OS=Homo sapiens OX=9606 GN=CLIP1 PE=1 SV=2	CLIP1	3	2	1.395	1.275	1.516	2.539	4.016	0.545169	0.829205	0.89363	0.544721	0.529851
Q9NNX1	Tuftelin OS=Homo sapiens OX=9606 GN=TUFT1 PE=1 SV=1	TUFT1	2	2	1.404	0.184	1.528	2.189	7.788	0.645543	0.426317	0.707142	0.350428	0.0604918
P20645	Cation-dependent mannose-6-phosphate receptor OS=Homo sapiens OX=9606 GN=M6PR PE=1 SV=1	M6PR	2	2	1.413	1.019	0.591	1.228	1.284	0.485432	0.905225	0.935039	0.922736	0.923825
Q92887	Canalicular multispecific organic anion transporter 1 OS=Homo sapiens OX=9606 GN=ABCC2 PE=1 SV=3	ABCC2	2	2	1.418	5.643	5.41	3.828	3.002	0.716104	0.072347	0.28202	0.301633	0.535598
Q9NS87	Kinesin-like protein KIF15 OS=Homo sapiens OX=9606 GN=KIF15 PE=1 SV=1	KIF15	2	2	1.462	1.418	2.413	3.029	3.527	0.57883	0.778976	0.765613	0.390338	0.484524
P09669	Cytochrome c oxidase subunit 6C OS=Homo sapiens OX=9606 GN=COX6C PE=1 SV=2	COX6C	2	2	1.48	2.255	1.856	3.457	3.909	0.509562	0.485222	0.844974	0.338195	0.541605
Q99985	Semaphorin-3C OS=Homo sapiens OX=9606 GN=SEMA3C PE=2 SV=2	SEMA3C	2	2	1.488	2.32	8.022	6.812	4.218	0.627064	0.129374	0.023673	0.00683002	0.220065
P61966	AP-1 complex subunit sigma-1A OS=Homo sapiens OX=9606 GN=AP1S1 PE=1 SV=1	AP1S1	2	2	1.49	1.236	0.817	1.571	1.204	0.558203	0.819724	0.94737	0.795458	0.901475
P24941	Cyclin-dependent kinase 2 OS=Homo sapiens OX=9606 GN=CDK2 PE=1 SV=2	CDK2	3	2	1.492	1.054	1.026	1.612	1.596	0.417638	0.874175	0.944526	0.826143	0.774651
P51153	Ras-related protein Rab-13 OS=Homo sapiens OX=9606 GN=RAB13 PE=1 SV=1	RAB13	4	2	1.494	1.823	1.956	1.598	0.932	0.470517	0.677324	0.846318	0.832171	0.936876
Q8WXI7	Mucin-16 OS=Homo sapiens OX=9606 GN=MUC16 PE=1 SV=3	MUC16	2	2	1.507	1.173	1.563	1.004	1.114	0.331004	0.870045	0.88632	0.923911	0.930135
Q8N5I4	Dehydrogenase/reductase SDR family member on chromosome X OS=Homo sapiens OX=9606 GN=DHRSX PE=1 SV=2	DHRSX	2	2	1.52	0.963	1.248	0.765	1.301	0.48246	0.91577	0.877438	0.999423	0.884944
P51397	Death-associated protein 1 OS=Homo sapiens OX=9606 GN=DAP PE=1 SV=3	DAP	2	2	1.532	11.358	11.035	4.48	7.008	0.541393	0.00138163	0.0292245	0.0745542	0.239766
Q04828	Aldo-keto reductase family 1 member C1 OS=Homo sapiens OX=9606 GN=AKR1C1 PE=1 SV=1	AKR1C1	34	2	1.568	1.254	3.033	1.859	2.625	0.640922	0.956618	0.721908	0.861059	0.76653
Q96D46	60S ribosomal export protein NMD3 OS=Homo sapiens OX=9606 GN=NMD3 PE=1 SV=1	NMD3	2	2	1.569	5.652	5.569	5.188	2.27	0.451207	0.019968	0.180741	0.108441	0.743428
P08579	U2 small nuclear ribonucleoprotein B'' OS=Homo sapiens OX=9606 GN=SNRPB2 PE=1 SV=1	SNRPB2	3	2	1.574	1.287	0.625	1.654	1.216	0.446453	0.825107	0.980295	0.779464	0.883186
P30049	ATP synthase subunit delta, mitochondrial OS=Homo sapiens OX=9606 GN=ATP5F1D PE=1 SV=2	ATP5F1D	2	2	1.579	1.621	1.959	2.595	3.258	0.431708	0.657637	0.805223	0.551168	0.497307
Q6ZRR7	Leucine-rich repeat-containing protein 9 OS=Homo sapiens OX=9606 GN=LRRC9 PE=2 SV=2	LRRC9	2	2	1.579	0.825	0.898	0.762	0.695	0.475694	0.928101	0.906248	0.964667	0.990641
Q7Z4V5	Hepatoma-derived growth factor-related protein 2 OS=Homo sapiens OX=9606 GN=HDGFL2 PE=1 SV=1	HDGFL2	4	2	1.58	1.052	0.895	3.195	1.58	0.50961	0.78726	0.883669	0.293281	0.805683
Q7L7L0	Histone H2A type 3 OS=Homo sapiens OX=9606 GN=H2AW PE=1 SV=3	H2AW	9	2	1.599	1.097	1.321	1.352	0.804	0.615845	0.992609	0.99933	0.949861	0.854427
O95721	Synaptosomal-associated protein 29 OS=Homo sapiens OX=9606 GN=SNAP29 PE=1 SV=1	SNAP29	2	2	1.605	2.511	2.699	2.333	3.07	0.512393	0.172261	0.306115	0.324038	0.479731
Q71RC2	La-related protein 4 OS=Homo sapiens OX=9606 GN=LARP4 PE=1 SV=3	LARP4	2	2	1.609	1.471	1.546	1.214	0.912	0.406347	0.784997	0.873362	0.888405	0.940103
Q96QD5	DEP domain-containing protein 7 OS=Homo sapiens OX=9606 GN=DEPDC7 PE=2 SV=1	DEPDC7	2	2	1.657	2.136	4.215	1.299	0.585	0.520258	0.461468	0.375727	0.871815	0.961434
Q9Y2R9	28S ribosomal protein S7, mitochondrial OS=Homo sapiens OX=9606 GN=MRPS7 PE=1 SV=2	MRPS7	2	2	1.675	1.989	1.43	2.061	2.229	0.429533	0.500248	0.838536	0.51527	0.732646
Q96JP5	E3 ubiquitin-protein ligase ZFP91 OS=Homo sapiens OX=9606 GN=ZFP91 PE=1 SV=1	ZFP91	2	2	1.703	3.725	3.209	3.394	3.75	0.478654	0.102398	0.194428	0.277417	0.375009
P35442	Thrombospondin-2 OS=Homo sapiens OX=9606 GN=THBS2 PE=1 SV=2	THBS2	2	2	1.717	14.732	14.639	8.643	11.062	0.472686	0.00225585	0.0586299	0.0191353	0.124976
Q5U5X0	Complex III assembly factor LYRM7 OS=Homo sapiens OX=9606 GN=LYRM7 PE=1 SV=1	LYRM7	2	2	1.737	3.08	2.363	1.941	3.585	0.388526	0.158467	0.344912	0.425305	0.476078
Q9NX20	39S ribosomal protein L16, mitochondrial OS=Homo sapiens OX=9606 GN=MRPL16 PE=1 SV=1	MRPL16	2	2	1.821	3.554	3.321	4.141	3.997	0.371032	0.11445	0.361115	0.17999	0.293462
Q96C90	Protein phosphatase 1 regulatory subunit 14B OS=Homo sapiens OX=9606 GN=PPP1R14B PE=1 SV=3	PPP1R14B	2	2	1.854	3.043	2.343	1.551	1.421	0.174827	0.182497	0.773268	0.856133	0.911491
Q9Y2R0	Cytochrome c oxidase assembly factor 3 homolog, mitochondrial OS=Homo sapiens OX=9606 GN=COA3 PE=1 SV=1	COA3	2	2	1.864	8.275	6.358	3.834	5.664	0.393973	0.0105707	0.222268	0.129399	0.365534
Q7L0Y3	tRNA methyltransferase 10 homolog C OS=Homo sapiens OX=9606 GN=TRMT10C PE=1 SV=2	TRMT10C	2	2	1.867	2.098	1.673	1.781	2.342	0.297598	0.438959	0.743971	0.708638	0.687451
P19823	Inter-alpha-trypsin inhibitor heavy chain H2 OS=Homo sapiens OX=9606 GN=ITIH2 PE=1 SV=2	ITIH2	2	2	1.905	0.8	1.638	0.97	2.698	0.145711	0.971347	0.825792	0.939048	0.725733
Q8NF91	Nesprin-1 OS=Homo sapiens OX=9606 GN=SYNE1 PE=1 SV=4	SYNE1	3	2	1.961	4.533	4.375	6.805	6.545	0.162237	0.0458154	0.355221	0.074165	0.108785
P01024	Complement C3 OS=Homo sapiens OX=9606 GN=C3 PE=1 SV=2	C3	2	2	1.962	0.01	1.018	0.793	1.577	0.306296	1.09976e-16	0.877438	0.946985	0.788371
Q96SB3	Neurabin-2 OS=Homo sapiens OX=9606 GN=PPP1R9B PE=1 SV=3	PPP1R9B	2	2	1.974	12.682	9.201	7.562	0.144	0.366517	0.00103549	0.00678266	0.00564413	0.642725
Q8NCA5	Protein FAM98A OS=Homo sapiens OX=9606 GN=FAM98A PE=1 SV=2	FAM98A	4	2	1.987	1.118	1.272	1.366	1.592	0.27355	0.77851	0.763014	0.806665	0.788371
P62136	Serine/threonine-protein phosphatase PP1-alpha catalytic subunit OS=Homo sapiens OX=9606 GN=PPP1CA PE=1 SV=1	PPP1CA	15	2	1.987	3.733	4.254	4	2.775	0.194298	0.101312	0.256621	0.24752	0.631851
Q14684	Ribosomal RNA processing protein 1 homolog B OS=Homo sapiens OX=9606 GN=RRP1B PE=1 SV=3	RRP1B	2	2	2.018	0.253	8.814	7.442	8.023	0.430552	0.705345	0.0112744	0.0102292	0.15625
P11047	Laminin subunit gamma-1 OS=Homo sapiens OX=9606 GN=LAMC1 PE=1 SV=3	LAMC1	2	2	2.048	2.083	5.98	2.218	3.22	0.23947	0.466153	0.11083	0.642682	0.387703
P61916	NPC intracellular cholesterol transporter 2 OS=Homo sapiens OX=9606 GN=NPC2 PE=1 SV=1	NPC2	2	2	2.074	1.053	0.033	1.781	0.817	0.10405	0.885116	0.00733921	0.66866	0.973149
Q9BU89	Deoxyhypusine hydroxylase OS=Homo sapiens OX=9606 GN=DOHH PE=1 SV=1	DOHH	2	2	2.089	1.282	3.93	4.14	5.11	0.259959	0.629414	0.213589	0.0496107	0.164959
P82650	28S ribosomal protein S22, mitochondrial OS=Homo sapiens OX=9606 GN=MRPS22 PE=1 SV=1	MRPS22	2	2	2.098	1.69	2.314	1.999	2.564	0.169461	0.682833	0.775797	0.702058	0.706881
O75880	Protein SCO1 homolog, mitochondrial OS=Homo sapiens OX=9606 GN=SCO1 PE=1 SV=1	SCO1	2	2	2.099	1.524	2.245	2.174	1.962	0.172259	0.737408	0.727112	0.605212	0.788371
Q8N3D4	EH domain-binding protein 1-like protein 1 OS=Homo sapiens OX=9606 GN=EHBP1L1 PE=1 SV=2	EHBP1L1	2	2	2.129	1.478	2.686	0.543	0.993	0.121967	0.748586	0.707407	0.932032	0.911491
P17676	CCAAT/enhancer-binding protein beta OS=Homo sapiens OX=9606 GN=CEBPB PE=1 SV=2	CEBPB	2	2	2.133	2.107	1.168	2.343	6.651	0.244035	0.421123	0.923225	0.653847	0.169667
Q86VV8	Rotatin OS=Homo sapiens OX=9606 GN=RTTN PE=1 SV=3	RTTN	2	2	2.151	2.04	4.913	1.827	1.511	0.231937	0.560962	0.273204	0.803785	0.890969
Q9UJA5	tRNA (adenine(58)-N(1))-methyltransferase non-catalytic subunit TRM6 OS=Homo sapiens OX=9606 GN=TRMT6 PE=1 SV=1	TRMT6	2	2	2.151	1.811	6.41	2.028	6.117	0.165078	0.823792	0.222858	0.81646	0.211011
Q9Y6D9	Mitotic spindle assembly checkpoint protein MAD1 OS=Homo sapiens OX=9606 GN=MAD1L1 PE=1 SV=2	MAD1L1	2	2	2.159	33.063	100	0.01	0.01	0.322737	1.60769e-05	9.32207e-17	1.19896e-16	9.69811e-17
Q9NRX3	NADH dehydrogenase [ubiquinone] 1 alpha subcomplex subunit 4-like 2 OS=Homo sapiens OX=9606 GN=NDUFA4L2 PE=3 SV=1	NDUFA4L2	2	2	2.207	8.503	6.103	5.74	3.592	0.19256	0.0111508	0.118328	0.0390744	0.470873
P60468	Protein transport protein Sec61 subunit beta OS=Homo sapiens OX=9606 GN=SEC61B PE=1 SV=2	SEC61B	2	2	2.232	3.827	5.507	5.742	5.516	0.0809662	0.0714787	0.147187	0.0908374	0.19465
Q9Y2I1	Nischarin OS=Homo sapiens OX=9606 GN=NISCH PE=1 SV=3	NISCH	2	2	2.253	2.744	4.367	1.541	1.426	0.0843739	0.28152	0.382112	0.806958	0.82836
Q4U2R8	Solute carrier family 22 member 6 OS=Homo sapiens OX=9606 GN=SLC22A6 PE=1 SV=1	SLC22A6	2	2	2.255	1.927	1.391	1.868	1.176	0.240958	0.287903	0.765613	0.444885	0.77271
Q96EK5	KIF-binding protein OS=Homo sapiens OX=9606 GN=KIFBP PE=1 SV=1	KIFBP	2	2	2.256	1.997	2.443	2.367	2.182	0.174091	0.254388	0.328907	0.281936	0.639677
Q14678	KN motif and ankyrin repeat domain-containing protein 1 OS=Homo sapiens OX=9606 GN=KANK1 PE=1 SV=3	KANK1	2	2	2.26	2.929	2.391	2.345	1.888	0.151046	0.236504	0.757983	0.59618	0.701555
Q9NRY4	Rho GTPase-activating protein 35 OS=Homo sapiens OX=9606 GN=ARHGAP35 PE=1 SV=3	ARHGAP35	2	2	2.297	5.662	4.914	2.657	1.957	0.0489505	0.0172091	0.208584	0.523917	0.84335
Q96S44	EKC/KEOPS complex subunit TP53RK OS=Homo sapiens OX=9606 GN=TP53RK PE=1 SV=2	TP53RK	2	2	2.299	1.493	1.212	1.719	2.589	0.189006	0.504041	0.805223	0.582573	0.559678
Q9HBH5	Retinol dehydrogenase 14 OS=Homo sapiens OX=9606 GN=RDH14 PE=1 SV=1	RDH14	2	2	2.339	2.051	0.01	2.244	2.343	0.15075	0.38631	9.32207e-17	0.53704	0.644901
P13929	Beta-enolase OS=Homo sapiens OX=9606 GN=ENO3 PE=1 SV=5	ENO3	9	2	2.421	1.783	1.544	2.183	3.278	0.131639	0.611534	0.846453	0.713072	0.523028
Q12805	EGF-containing fibulin-like extracellular matrix protein 1 OS=Homo sapiens OX=9606 GN=EFEMP1 PE=1 SV=2	EFEMP1	2	2	2.431	1.389	0.726	0.36	0.01	0.116592	0.696343	0.944526	0.872709	9.69811e-17
Q14739	Delta(14)-sterol reductase LBR OS=Homo sapiens OX=9606 GN=LBR PE=1 SV=2	LBR	2	2	2.448	10.51	29.829	3.229	5.051	0.0886588	0.000799727	0.000340557	0.277822	0.397537
P61513	60S ribosomal protein L37a OS=Homo sapiens OX=9606 GN=RPL37A PE=1 SV=2	RPL37A	2	2	2.476	3.758	3.25	2.947	2.206	0.13384	0.136473	0.389888	0.42981	0.743836
Q96T60	Bifunctional polynucleotide phosphatase/kinase OS=Homo sapiens OX=9606 GN=PNKP PE=1 SV=1	PNKP	2	2	2.509	1.754	1.771	2.193	2.574	0.135577	0.404036	0.732109	0.532479	0.560776
Q96IX5	ATP synthase membrane subunit DAPIT, mitochondrial OS=Homo sapiens OX=9606 GN=ATP5MD PE=1 SV=1	ATP5MD	2	2	2.515	5.095	4.648	3.075	2.605	0.0458157	0.0395679	0.203341	0.38662	0.747226
Q03701	CCAAT/enhancer-binding protein zeta OS=Homo sapiens OX=9606 GN=CEBPZ PE=1 SV=3	CEBPZ	2	2	2.604	4.376	5.976	5.668	5.117	0.0410173	0.119634	0.199218	0.102737	0.372794
Q8IYM0	Protein FAM186B OS=Homo sapiens OX=9606 GN=FAM186B PE=2 SV=2	FAM186B	2	2	2.624	4.8	4.721	5.496	4.343	0.0212903	0.0427248	0.342368	0.117703	0.449793
Q8IXJ9	Polycomb group protein ASXL1 OS=Homo sapiens OX=9606 GN=ASXL1 PE=1 SV=4	ASXL1	2	2	2.632	5.785	9.296	5.297	18.299	0.152699	0.023301	0.0274716	0.139831	0.00241703
P56182	Ribosomal RNA processing protein 1 homolog A OS=Homo sapiens OX=9606 GN=RRP1 PE=1 SV=1	RRP1	2	2	2.653	1.585	3.032	1.262	0.01	0.0918084	0.633272	0.330602	0.88461	9.69811e-17
O75152	Zinc finger CCCH domain-containing protein 11A OS=Homo sapiens OX=9606 GN=ZC3H11A PE=1 SV=3	ZC3H11A	2	2	2.655	0.113	9.337	2.967	16.997	0.192412	0.126074	0.0213031	0.178218	0.020249
Q8IYI6	Exocyst complex component 8 OS=Homo sapiens OX=9606 GN=EXOC8 PE=1 SV=2	EXOC8	2	2	2.671	13.982	12.501	6.185	3.913	0.0895535	0.000387176	0.00510887	0.0721163	0.380214
Q6YN16	Hydroxysteroid dehydrogenase-like protein 2 OS=Homo sapiens OX=9606 GN=HSDL2 PE=1 SV=1	HSDL2	2	2	2.736	16.999	14.936	10.927	13.376	0.163256	8.43025e-05	0.00146441	0.00910466	0.0409824
O15027	Protein transport protein Sec16A OS=Homo sapiens OX=9606 GN=SEC16A PE=1 SV=4	SEC16A	2	2	2.773		3.296	2.397	2.372	0.143971		0.401614	0.267996	0.58448
P04439	HLA class I histocompatibility antigen, A alpha chain OS=Homo sapiens OX=9606 GN=HLA-A PE=1 SV=2	HLA-A	8	2	2.788	2.756	2.67	2.801	1.075	0.0535175	0.463653	0.757983	0.604114	0.99685
Q96NL0	RUN domain-containing protein 3B OS=Homo sapiens OX=9606 GN=RUNDC3B PE=2 SV=1	RUNDC3B	2	2	2.813	1.894	0.01	0.01	1.241	0.0622909	0.448878	9.32207e-17	1.19896e-16	0.872508
Q9BRT2	Ubiquinol-cytochrome-c reductase complex assembly factor 2 OS=Homo sapiens OX=9606 GN=UQCC2 PE=1 SV=1	UQCC2	2	2	2.817	2.707	1.465	2.471	2.483	0.0780333	0.179198	0.756113	0.52683	0.672825
P42574	Caspase-3 OS=Homo sapiens OX=9606 GN=CASP3 PE=1 SV=2	CASP3	2	2	2.837	4.141	8.916	2.584	2.843	0.0681339	0.0963294	0.05472	0.452301	0.557536
Q9P2R3	Rabankyrin-5 OS=Homo sapiens OX=9606 GN=ANKFY1 PE=1 SV=2	ANKFY1	2	2	2.86	4.923	0.969	4.946	4.604	0.129047	0.020531	0.915277	0.0318486	0.245072
P29558	RNA-binding motif, single-stranded-interacting protein 1 OS=Homo sapiens OX=9606 GN=RBMS1 PE=1 SV=3	RBMS1	2	2	2.878	1.511	3.976	3.288	2.449	0.0678585	0.658792	0.116464	0.33588	0.508721
Q03468	DNA excision repair protein ERCC-6 OS=Homo sapiens OX=9606 GN=ERCC6 PE=1 SV=1	ERCC6	2	2	2.932	5.3	3.632	3.44	1.537	0.0645453	0.0571469	0.298953	0.33925	0.8004
O60281	Zinc finger protein 292 OS=Homo sapiens OX=9606 GN=ZNF292 PE=1 SV=3	ZNF292	2	2	2.959	3.469	0.132	0.01	0.01	0.209486	0.0245047	0.344951	1.19896e-16	9.69811e-17
O95297	Myelin protein zero-like protein 1 OS=Homo sapiens OX=9606 GN=MPZL1 PE=1 SV=1	MPZL1	2	2	2.993	4.61	0.01	4.379	0.146	0.11084	0.0142944	9.32207e-17	0.0664729	0.645907
Q15819	Ubiquitin-conjugating enzyme E2 variant 2 OS=Homo sapiens OX=9606 GN=UBE2V2 PE=1 SV=4	UBE2V2	6	2	3.004	7.039	12.748	8.27	19.366	0.0741067	0.0169523	0.0565089	0.0401075	0.0212976
Q8WUD1	Ras-related protein Rab-2B OS=Homo sapiens OX=9606 GN=RAB2B PE=1 SV=1	RAB2B	7	2	3.005	2.655	1.187	0.856	0.611	0.058441	0.227786	0.877438	0.959271	0.980798
Q9Y3C8	Ubiquitin-fold modifier-conjugating enzyme 1 OS=Homo sapiens OX=9606 GN=UFC1 PE=1 SV=3	UFC1	2	2	3.013	1.971	1.767	2.195	1.9	0.0501649	0.378639	0.705459	0.61653	0.76653
Q13547	Histone deacetylase 1 OS=Homo sapiens OX=9606 GN=HDAC1 PE=1 SV=1	HDAC1	4	2	3.065	3.337	2.081	3.274	2.202	0.00850227	0.162798	0.632462	0.338396	0.781665
Q8WZ42	Titin OS=Homo sapiens OX=9606 GN=TTN PE=1 SV=4	TTN	2	2	3.096	4.31	4.273	4.82	4.324	0.0482287	0.0795078	0.244616	0.183418	0.222704
Q9UH65	Switch-associated protein 70 OS=Homo sapiens OX=9606 GN=SWAP70 PE=1 SV=1	SWAP70	2	2	3.303	4.99	5.24	4.218	4.538	0.0128046	0.0378715	0.162447	0.18868	0.340053
Q92839	Hyaluronan synthase 1 OS=Homo sapiens OX=9606 GN=HAS1 PE=1 SV=2	HAS1	2	2	3.307	2.589	3.091	2.726	2.592	0.0248246	0.392126	0.559684	0.544721	0.628568
Q15435	Protein phosphatase 1 regulatory subunit 7 OS=Homo sapiens OX=9606 GN=PPP1R7 PE=1 SV=1	PPP1R7	2	2	3.4	1.182	0.708	0.859	0.977	0.0438003	0.818682	0.939234	0.939042	0.908329
P45984	Mitogen-activated protein kinase 9 OS=Homo sapiens OX=9606 GN=MAPK9 PE=1 SV=2	MAPK9	3	2	3.455	3.012	2.637	2.84	1.644	0.0374183	0.166539	0.324422	0.448192	0.809801
P60602	Reactive oxygen species modulator 1 OS=Homo sapiens OX=9606 GN=ROMO1 PE=1 SV=1	ROMO1	2	2	3.527	4.969	1.985	3.464	2.002	0.00318415	0.0445514	0.7778	0.358413	0.79089
O75096	Low-density lipoprotein receptor-related protein 4 OS=Homo sapiens OX=9606 GN=LRP4 PE=1 SV=4	LRP4	2	2	3.559	3.427	3.641	4.126	4.547	0.0202516	0.135139	0.330602	0.227796	0.258274
Q9BZK7	F-box-like/WD repeat-containing protein TBL1XR1 OS=Homo sapiens OX=9606 GN=TBL1XR1 PE=1 SV=1	TBL1XR1	5	2	3.56	3.903	3.166	3.226	1.879	0.0263647	0.0786631	0.256124	0.297915	0.659449
Q969M3	Protein YIPF5 OS=Homo sapiens OX=9606 GN=YIPF5 PE=1 SV=1	YIPF5	2	2	3.583	5.296	5.381	4.065	4.041	0.0213664	0.040707	0.262137	0.19654	0.428214
Q9UK59	Lariat debranching enzyme OS=Homo sapiens OX=9606 GN=DBR1 PE=1 SV=2	DBR1	2	2	3.595	3.99	3.384	3.695	1.879	0.00695491	0.106268	0.350999	0.142163	0.781665
Q9UHL4	Dipeptidyl peptidase 2 OS=Homo sapiens OX=9606 GN=DPP7 PE=1 SV=3	DPP7	2	2	3.601	3.949	4.895	5.338	6.984	0.0395316	0.068297	0.0765651	0.129399	0.0747239
P07199	Major centromere autoantigen B OS=Homo sapiens OX=9606 GN=CENPB PE=1 SV=2	CENPB	2	2	3.643	4.048	4.473	4.71	4.748	0.0163904	0.068297	0.194428	0.178218	0.359756
O43760	Synaptogyrin-2 OS=Homo sapiens OX=9606 GN=SYNGR2 PE=1 SV=1	SYNGR2	2	2	3.671	6.419	4.963	4.123	2.93	0.00287761	0.0147371	0.285317	0.260354	0.687511
O00193	Small acidic protein OS=Homo sapiens OX=9606 GN=SMAP PE=1 SV=1	SMAP	2	2	3.712	1.994	0.01	1.857	0.822	0.0194272	0.408318	9.32207e-17	0.747781	0.938357
Q9NRC6	Spectrin beta chain, non-erythrocytic 5 OS=Homo sapiens OX=9606 GN=SPTBN5 PE=1 SV=2	SPTBN5	2	2	3.765	4.018	6.996	3.702	7.008	0.0231886	0.11065	0.0573265	0.223671	0.0738369
Q9BS40	Latexin OS=Homo sapiens OX=9606 GN=LXN PE=1 SV=2	LXN	2	2	3.846	3.032	2.9	2.96	3.006	0.0142896	0.208146	0.534924	0.381863	0.626796
Q9NVZ3	Adaptin ear-binding coat-associated protein 2 OS=Homo sapiens OX=9606 GN=NECAP2 PE=1 SV=1	NECAP2	2	2	3.895	4.106	2.816	3.396	3.28	0.0189119	0.0757323	0.25505	0.196034	0.443351
P01034	Cystatin-C OS=Homo sapiens OX=9606 GN=CST3 PE=1 SV=1	CST3	2	2	4.162	2.758	3.789	2.418	1.784	0.000822534	0.252833	0.46869	0.500608	0.791116
P48509	CD151 antigen OS=Homo sapiens OX=9606 GN=CD151 PE=1 SV=3	CD151	2	2	4.321	5.111	2.138	5.033	2.585	0.00353425	0.0444639	0.710015	0.175525	0.743561
Q9P2T1	GMP reductase 2 OS=Homo sapiens OX=9606 GN=GMPR2 PE=1 SV=1	GMPR2	2	2	4.394	4.09	4.203	5.368	2.973	0.0131429	0.0676512	0.11548	0.159752	0.443074
Q14CM0	FERM and PDZ domain-containing protein 4 OS=Homo sapiens OX=9606 GN=FRMPD4 PE=1 SV=1	FRMPD4	2	2	4.552	6.036	7.555	5.641	7.798	0.000302091	0.0245047	0.131658	0.116658	0.226384
Q15417	Calponin-3 OS=Homo sapiens OX=9606 GN=CNN3 PE=1 SV=1	CNN3	2	2	5.423	3.125	0.01	5.937	7.583	0.00373578	0.0559401	9.32207e-17	0.0230316	0.129975
P17302	Gap junction alpha-1 protein OS=Homo sapiens OX=9606 GN=GJA1 PE=1 SV=2	GJA1	2	2	5.546	5.25	4.476	5.991	4.129	1.59679e-05	0.0716829	0.438563	0.0807166	0.467258
O95210	Starch-binding domain-containing protein 1 OS=Homo sapiens OX=9606 GN=STBD1 PE=1 SV=1	STBD1	2	2	5.593	5.937	4.104	6.591	3.433	0.0024428	0.0285987	0.103728	0.0767553	0.508721
Q14155	Rho guanine nucleotide exchange factor 7 OS=Homo sapiens OX=9606 GN=ARHGEF7 PE=1 SV=2	ARHGEF7	2	2	5.594	23.424	0.887	17.33	12.227	0.00194413	0.000109272	0.906248	0.00297299	0.0481186
P56211	cAMP-regulated phosphoprotein 19 OS=Homo sapiens OX=9606 GN=ARPP19 PE=1 SV=2	ARPP19	2	2	6.156	6.057	2.551	5.176	4.084	0.000613247	0.0280962	0.306115	0.156547	0.347008
O43314	Inositol hexakisphosphate and diphosphoinositol-pentakisphosphate kinase 2 OS=Homo sapiens OX=9606 GN=PPIP5K2 PE=1 SV=3	PPIP5K2	2	2	6.489	4.024	100	7.352	100	0.000982116	0.0448911	9.32207e-17	0.0524992	9.69811e-17
P08962	CD63 antigen OS=Homo sapiens OX=9606 GN=CD63 PE=1 SV=2	CD63	2	2	6.664	8.741	4.429	6.873	7.731	2.57583e-05	0.00376122	0.452763	0.0685361	0.199509
O60675	Transcription factor MafK OS=Homo sapiens OX=9606 GN=MAFK PE=1 SV=1	MAFK	3	2	6.699	4.557	5.755	3.776	4.511	4.43469e-06	0.0725831	0.116039	0.206767	0.322469
P57081	tRNA (guanine-N(7)-)-methyltransferase non-catalytic subunit WDR4 OS=Homo sapiens OX=9606 GN=WDR4 PE=1 SV=2	WDR4	2	2	6.737	0.098	5.268	0.01	2.524	0.000715877	0.0888856	0.0686591	1.19896e-16	0.381083
Q9NWH9	SAFB-like transcription modulator OS=Homo sapiens OX=9606 GN=SLTM PE=1 SV=2	SLTM	2	2	6.909	9.775	10.128	9.744	8.267	0.00367152	0.003217	0.01729	0.0235688	0.106446
Q9UKX5	Integrin alpha-11 OS=Homo sapiens OX=9606 GN=ITGA11 PE=1 SV=2	ITGA11	2	2	7.345	7.423	4.321	8.938	13.013	3.57235e-06	0.0219317	0.315945	0.0287798	0.0639572
Q9NYU1	UDP-glucose:glycoprotein glucosyltransferase 2 OS=Homo sapiens OX=9606 GN=UGGT2 PE=1 SV=4	UGGT2	2	2	7.4	100	100	0.631	100	0.000247902	1.09976e-16	9.32207e-17	0.949861	9.69811e-17
P62891	60S ribosomal protein L39 OS=Homo sapiens OX=9606 GN=RPL39 PE=1 SV=2	RPL39	2	2	7.714	9.86	12.035	9.412	8.722	2.27946e-05	0.003217	0.0303313	0.0201728	0.0390625
O43159	Ribosomal RNA-processing protein 8 OS=Homo sapiens OX=9606 GN=RRP8 PE=1 SV=2	RRP8	2	2	9.622	100	100	100	100	0.00225174	1.09976e-16	9.32207e-17	1.19896e-16	9.69811e-17
P17540	Creatine kinase S-type, mitochondrial OS=Homo sapiens OX=9606 GN=CKMT2 PE=1 SV=2	CKMT2	2	2	12.234	2.879	3.197	5.353	100	0.000108893	0.0716829	0.262889	0.0326893	9.69811e-17
Q969E2	Secretory carrier-associated membrane protein 4 OS=Homo sapiens OX=9606 GN=SCAMP4 PE=1 SV=1	SCAMP4	2	2	12.998	17.808	14.295	12.65	27.798	7.0951e-09	0.000113965	0.0381779	0.00591979	0.00559275
Q96MT7	Cilia- and flagella-associated protein 44 OS=Homo sapiens OX=9606 GN=CFAP44 PE=1 SV=2	CFAP44	2	2	14.32	34.822	47.358	17.129	73.799	9.18411e-08	3.61477e-06	8.33496e-05	0.00070519	3.81947e-07
O76071	Probable cytosolic iron-sulfur protein assembly protein CIAO1 OS=Homo sapiens OX=9606 GN=CIAO1 PE=1 SV=1	CIAO1	2	2	14.693	10.53	0.959	2.498	2.314	2.77999e-05	0.00260418	0.902731	0.498025	0.62232
A1L4H1	Soluble scavenger receptor cysteine-rich domain-containing protein SSC5D OS=Homo sapiens OX=9606 GN=SSC5D PE=1 SV=3	SSC5D	2	2	16.112	100	100	100	100	2.85724e-07	1.09976e-16	9.32207e-17	1.19896e-16	9.69811e-17
Q9BQT8	Mitochondrial 2-oxodicarboxylate carrier OS=Homo sapiens OX=9606 GN=SLC25A21 PE=1 SV=1	SLC25A21	2	2	18.336	25.925	28.866	8.418	25.663	1.03205e-06	2.14648e-05	3.27311e-05	0.0402922	0.00241515
O15230	Laminin subunit alpha-5 OS=Homo sapiens OX=9606 GN=LAMA5 PE=1 SV=8	LAMA5	2	2	19.322	15.288	12.321	14.75	5.764	3.32227e-08	0.000227268	0.00420774	0.0102558	0.183481
P07359	Platelet glycoprotein Ib alpha chain OS=Homo sapiens OX=9606 GN=GP1BA PE=1 SV=2	GP1BA	2	2	32.614	8.145	13.129	11.586	18.617	1.24783e-16	0.0123321	0.0270988	0.000991547	0.0239276
O95817	BAG family molecular chaperone regulator 3 OS=Homo sapiens OX=9606 GN=BAG3 PE=1 SV=3	BAG3	2	2	100	100	100			1.24783e-16	1.09976e-16	9.32207e-17
Q8IXM2	Chromatin complexes subunit BAP18 OS=Homo sapiens OX=9606 GN=BAP18 PE=1 SV=1	BAP18	2	2	100	100	100	100	100	1.24783e-16	1.09976e-16	9.32207e-17	1.19896e-16	9.69811e-17
O14647	Chromodomain-helicase-DNA-binding protein 2 OS=Homo sapiens OX=9606 GN=CHD2 PE=1 SV=2	CHD2	2	2	100	100	9.02	0.01	100	1.24783e-16	1.09976e-16	0.0280986	1.19896e-16	9.69811e-17
P29372	DNA-3-methyladenine glycosylase OS=Homo sapiens OX=9606 GN=MPG PE=1 SV=3	MPG	2	2	100	100	100	100	100	1.24783e-16	1.09976e-16	9.32207e-17	1.19896e-16	9.69811e-17
Q9C0E8	Endoplasmic reticulum junction formation protein lunapark OS=Homo sapiens OX=9606 GN=LNPK PE=1 SV=2	LNPK	2	2	100	100	100	100	100	1.24783e-16	1.09976e-16	9.32207e-17	1.19896e-16	9.69811e-17
Q9NXK6	Membrane progestin receptor gamma OS=Homo sapiens OX=9606 GN=PAQR5 PE=1 SV=2	PAQR5	2	2	100	100	100	100	100	1.24783e-16	1.09976e-16	9.32207e-17	1.19896e-16	9.69811e-17
Q9BQA1	Methylosome protein 50 OS=Homo sapiens OX=9606 GN=WDR77 PE=1 SV=1	WDR77	2	2	100	100		100	100	1.24783e-16	1.09976e-16		1.19896e-16	9.69811e-17
Q147X3	N-alpha-acetyltransferase 30 OS=Homo sapiens OX=9606 GN=NAA30 PE=1 SV=1	NAA30	2	2	100	1	100	12.67	1	1.24783e-16	0.785039	9.32207e-17	0.00263439	0.836403
Q9NXA8	NAD-dependent protein deacylase sirtuin-5, mitochondrial OS=Homo sapiens OX=9606 GN=SIRT5 PE=1 SV=2	SIRT5	2	2	100	100	100	100	100	1.24783e-16	1.09976e-16	9.32207e-17	1.19896e-16	9.69811e-17
P18615	Negative elongation factor E OS=Homo sapiens OX=9606 GN=NELFE PE=1 SV=3	NELFE	2	2	100	100	100	100	100	1.24783e-16	1.09976e-16	9.32207e-17	1.19896e-16	9.69811e-17
Q13427	Peptidyl-prolyl cis-trans isomerase G OS=Homo sapiens OX=9606 GN=PPIG PE=1 SV=2	PPIG	2	2	100	100	100	100	100	1.24783e-16	1.09976e-16	9.32207e-17	1.19896e-16	9.69811e-17
Q9HCS7	Pre-mRNA-splicing factor SYF1 OS=Homo sapiens OX=9606 GN=XAB2 PE=1 SV=2	XAB2	2	2	100	100	100	6.599	0.01	1.24783e-16	1.09976e-16	9.32207e-17	0.0134868	9.69811e-17
Q8N8S7	Protein enabled homolog OS=Homo sapiens OX=9606 GN=ENAH PE=1 SV=2	ENAH	2	2	100	100	100	100	100	1.24783e-16	1.09976e-16	9.32207e-17	1.19896e-16	9.69811e-17
Q9BQ61	Telomerase RNA component interacting RNase OS=Homo sapiens OX=9606 GN=TRIR PE=1 SV=1	TRIR	2	2	100	100	100	100	100	1.24783e-16	1.09976e-16	9.32207e-17	1.19896e-16	9.69811e-17
Q9BZX2	Uridine-cytidine kinase 2 OS=Homo sapiens OX=9606 GN=UCK2 PE=1 SV=1	UCK2	2	2	100	100	100	100	100	1.24783e-16	1.09976e-16	9.32207e-17	1.19896e-16	9.69811e-17
Q5H9U9	Probable ATP-dependent RNA helicase DDX60-like OS=Homo sapiens OX=9606 GN=DDX60L PE=2 SV=2	DDX60L	3	2	100	100	100	100	100	1.24783e-16	1.09976e-16	9.32207e-17	1.19896e-16	9.69811e-17
Q9HAV0	Guanine nucleotide-binding protein subunit beta-4 OS=Homo sapiens OX=9606 GN=GNB4 PE=1 SV=3	GNB4	6	2	100	100	100	100	100	1.24783e-16	1.09976e-16	9.32207e-17	1.19896e-16	9.69811e-17
Q09327	Beta-1,4-mannosyl-glycoprotein 4-beta-N-acetylglucosaminyltransferase OS=Homo sapiens OX=9606 GN=MGAT3 PE=1 SV=3	MGAT3	2	2		100	100				1.09976e-16	9.32207e-17
Q08AD1	Calmodulin-regulated spectrin-associated protein 2 OS=Homo sapiens OX=9606 GN=CAMSAP2 PE=1 SV=3	CAMSAP2	2	2
Q9HCK8	Chromodomain-helicase-DNA-binding protein 8 OS=Homo sapiens OX=9606 GN=CHD8 PE=1 SV=5	CHD8	2	2
Q9BZC1	CUGBP Elav-like family member 4 OS=Homo sapiens OX=9606 GN=CELF4 PE=1 SV=1	CELF4	2	2		100	100				1.09976e-16	9.32207e-17
Q14154	DAP3-binding cell death enhancer 1 OS=Homo sapiens OX=9606 GN=DELE1 PE=1 SV=3	DELE1	2	2		100	100	100	100		1.09976e-16	9.32207e-17	1.19896e-16	9.69811e-17
Q14126	Desmoglein-2 OS=Homo sapiens OX=9606 GN=DSG2 PE=1 SV=2	DSG2	2	2
Q06587	E3 ubiquitin-protein ligase RING1 OS=Homo sapiens OX=9606 GN=RING1 PE=1 SV=2	RING1	2	2			100	100	100			9.32207e-17	1.19896e-16	9.69811e-17
Q8TE02	Elongator complex protein 5 OS=Homo sapiens OX=9606 GN=ELP5 PE=1 SV=2	ELP5	2	2
Q8IU81	Interferon regulatory factor 2-binding protein 1 OS=Homo sapiens OX=9606 GN=IRF2BP1 PE=1 SV=1	IRF2BP1	2	2
Q96ER9	Mitochondrial potassium channel OS=Homo sapiens OX=9606 GN=CCDC51 PE=1 SV=2	CCDC51	2	2		0.664	1.457	0.761	0.733		0.988412	0.811088	0.991357	0.99515
Q9H3P2	Negative elongation factor A OS=Homo sapiens OX=9606 GN=NELFA PE=1 SV=3	NELFA	2	2		100	100		100		1.09976e-16	9.32207e-17		9.69811e-17
Q9Y4C0	Neurexin-3 OS=Homo sapiens OX=9606 GN=NRXN3 PE=1 SV=4	NRXN3	2	2		100	100				1.09976e-16	9.32207e-17
Q8NFH3	Nucleoporin Nup43 OS=Homo sapiens OX=9606 GN=NUP43 PE=1 SV=1	NUP43	2	2
Q6ZV29	Patatin-like phospholipase domain-containing protein 7 OS=Homo sapiens OX=9606 GN=PNPLA7 PE=1 SV=4	PNPLA7	2	2		100	100				1.09976e-16	9.32207e-17
A6NGN4	PRAME family member 25 OS=Homo sapiens OX=9606 GN=PRAMEF25 PE=3 SV=2	PRAMEF25	2	2		100	100				1.09976e-16	9.32207e-17
Q6P4E1	Protein GOLM2 OS=Homo sapiens OX=9606 GN=GOLM2 PE=1 SV=2	GOLM2	2	2
Q8IV36	Protein HID1 OS=Homo sapiens OX=9606 GN=HID1 PE=1 SV=1	HID1	2	2			100					9.32207e-17
Q9UDY2	Tight junction protein ZO-2 OS=Homo sapiens OX=9606 GN=TJP2 PE=1 SV=2	TJP2	2	2					100					9.69811e-17
Q14139	Ubiquitin conjugation factor E4 A OS=Homo sapiens OX=9606 GN=UBE4A PE=1 SV=2	UBE4A	2	2
Q562E7	WD repeat-containing protein 81 OS=Homo sapiens OX=9606 GN=WDR81 PE=1 SV=2	WDR81	2	2			100	100	100			9.32207e-17	1.19896e-16	9.69811e-17
P35749	Myosin-11 OS=Homo sapiens OX=9606 GN=MYH11 PE=1 SV=3	MYH11	16	2
Q15646	2'-5'-oligoadenylate synthase-like protein OS=Homo sapiens OX=9606 GN=OASL PE=1 SV=2	OASL	3	3	0.01	0.01	0.37	0.01	0.051	1.24783e-16	1.09976e-16	0.869615	1.19896e-16	0.0912793
Q8TEQ8	GPI ethanolamine phosphate transferase 3 OS=Homo sapiens OX=9606 GN=PIGO PE=1 SV=3	PIGO	3	3	0.01	0.298	0.479	1.412	0.666	1.24783e-16	0.825107	0.933414	0.684366	0.938357
A6NHR9	Structural maintenance of chromosomes flexible hinge domain-containing protein 1 OS=Homo sapiens OX=9606 GN=SMCHD1 PE=1 SV=2	SMCHD1	3	3	0.01	0.438	0.279	0.01	0.537	1.24783e-16	0.969972	0.807165	1.19896e-16	0.961137
P19404	NADH dehydrogenase [ubiquinone] flavoprotein 2, mitochondrial OS=Homo sapiens OX=9606 GN=NDUFV2 PE=1 SV=2	NDUFV2	3	3	0.221	0.333	0.257	0.352	0.21	0.0205262	0.65122	0.500215	0.682968	0.594439
Q9NP92	39S ribosomal protein S30, mitochondrial OS=Homo sapiens OX=9606 GN=MRPS30 PE=1 SV=2	MRPS30	3	3	0.254	0.444	0.304	0.439	0.368	0.329776	0.883218	0.746669	0.871815	0.84628
Q96A35	39S ribosomal protein L24, mitochondrial OS=Homo sapiens OX=9606 GN=MRPL24 PE=1 SV=1	MRPL24	3	3	0.255	0.383	0.291	0.519	0.432	0.400571	0.866468	0.807001	0.91273	0.890716
Q9Y5A7	NEDD8 ultimate buster 1 OS=Homo sapiens OX=9606 GN=NUB1 PE=1 SV=2	NUB1	3	3	0.256	0.707	0.203	0.752	0.671	0.364507	0.996153	0.601398	0.999423	0.99685
Q86Y56	Dynein assembly factor 5, axonemal OS=Homo sapiens OX=9606 GN=DNAAF5 PE=1 SV=4	DNAAF5	3	3	0.278	0.06	0.202	0.481	0.294	0.623967	0.0230318	0.601325	0.923911	0.837218
P82673	28S ribosomal protein S35, mitochondrial OS=Homo sapiens OX=9606 GN=MRPS35 PE=1 SV=1	MRPS35	3	3	0.284	0.355	0.221	0.361	0.428	0.369428	0.810266	0.578539	0.787806	0.901604
Q8TAE8	Growth arrest and DNA damage-inducible proteins-interacting protein 1 OS=Homo sapiens OX=9606 GN=GADD45GIP1 PE=1 SV=1	GADD45GIP1	3	3	0.286	0.901	2.176	0.719	0.606	0.452572	0.949436	0.569567	0.966963	0.972186
Q96S52	GPI transamidase component PIG-S OS=Homo sapiens OX=9606 GN=PIGS PE=1 SV=3	PIGS	3	3	0.302	0.633	0.624	0.698	0.727	0.489037	0.983366	0.935626	0.976297	0.98151
Q7Z2W9	39S ribosomal protein L21, mitochondrial OS=Homo sapiens OX=9606 GN=MRPL21 PE=1 SV=2	MRPL21	3	3	0.309	0.369	0.345	0.546	0.384	0.604221	0.855226	0.815301	0.923911	0.886173
Q9BYP7	Serine/threonine-protein kinase WNK3 OS=Homo sapiens OX=9606 GN=WNK3 PE=1 SV=3	WNK3	3	3	0.313	2.167	1.578	3.703	5.495	0.237106	0.466153	0.883797	0.313525	0.280693
Q9UNW1	Multiple inositol polyphosphate phosphatase 1 OS=Homo sapiens OX=9606 GN=MINPP1 PE=1 SV=1	MINPP1	3	3	0.317	0.263	0.242	0.264	0.333	0.45506	0.597704	0.638772	0.58376	0.799991
Q8NE86	Calcium uniporter protein, mitochondrial OS=Homo sapiens OX=9606 GN=MCU PE=1 SV=1	MCU	3	3	0.32	0.359	0.552	1.207	2.864	0.594519	0.825891	0.937676	0.871815	0.690258
O95208	Epsin-2 OS=Homo sapiens OX=9606 GN=EPN2 PE=1 SV=3	EPN2	3	3	0.32	0.187	0.233	0.227	0.208	0.640922	0.304727	0.438563	0.52683	0.765431
Q9UMS0	NFU1 iron-sulfur cluster scaffold homolog, mitochondrial OS=Homo sapiens OX=9606 GN=NFU1 PE=1 SV=2	NFU1	3	3	0.322	0.338	0.204	0.294	3.035	0.252192	0.739246	0.477291	0.56111	0.606617
Q9BTC0	Death-inducer obliterator 1 OS=Homo sapiens OX=9606 GN=DIDO1 PE=1 SV=5	DIDO1	3	3	0.331	0.315	0.141	0.31	0.281	0.606837	0.784997	0.308782	0.628563	0.73006
Q68E01	Integrator complex subunit 3 OS=Homo sapiens OX=9606 GN=INTS3 PE=1 SV=1	INTS3	3	3	0.336	0.152	0.141	0.339	0.3	0.4503	0.215691	0.260842	0.733893	0.760156
P51692	Signal transducer and activator of transcription 5B OS=Homo sapiens OX=9606 GN=STAT5B PE=1 SV=2	STAT5B	3	3	0.342	0.369	0.296	0.27	0.115	0.630615	0.835528	0.787324	0.669597	0.375009
P00374	Dihydrofolate reductase OS=Homo sapiens OX=9606 GN=DHFR PE=1 SV=2	DHFR	3	3	0.345	0.262	0.183	0.505	0.198	0.615845	0.604116	0.524564	0.903898	0.680834
Q9UGH3	Solute carrier family 23 member 2 OS=Homo sapiens OX=9606 GN=SLC23A2 PE=1 SV=1	SLC23A2	3	3	0.345	0.39	0.346	0.48	0.237	0.293077	0.83046	0.769461	0.854138	0.669757
Q92544	Transmembrane 9 superfamily member 4 OS=Homo sapiens OX=9606 GN=TM9SF4 PE=1 SV=2	TM9SF4	3	3	0.354	0.628	0.55	0.875	0.704	0.555208	0.974541	0.944526	0.989214	0.975558
Q6P1L8	39S ribosomal protein L14, mitochondrial OS=Homo sapiens OX=9606 GN=MRPL14 PE=1 SV=1	MRPL14	3	3	0.364	0.581	0.326	0.489	0.429	0.627064	0.966413	0.825792	0.905042	0.908329
Q6P1A2	Lysophospholipid acyltransferase 5 OS=Homo sapiens OX=9606 GN=LPCAT3 PE=1 SV=1	LPCAT3	3	3	0.37	0.555	0.746	0.562	0.618	0.788398	0.956643	0.999343	0.924337	0.963275
P11172	Uridine 5'-monophosphate synthase OS=Homo sapiens OX=9606 GN=UMPS PE=1 SV=1	UMPS	3	3	0.373	0.309	0.293	0.324	0.205	0.715911	0.735396	0.754608	0.773851	0.665677
Q9BRP8	Partner of Y14 and mago OS=Homo sapiens OX=9606 GN=PYM1 PE=1 SV=1	PYM1	3	3	0.379	0.793	0.605	0.67	0.348	0.627632	0.976865	0.949882	0.966541	0.84628
Q8NCN5	Pyruvate dehydrogenase phosphatase regulatory subunit, mitochondrial OS=Homo sapiens OX=9606 GN=PDPR PE=1 SV=2	PDPR	3	3	0.38	0.354	0.453	0.29	0.224	0.490315	0.80737	0.883669	0.532479	0.642725
Q9Y314	Nitric oxide synthase-interacting protein OS=Homo sapiens OX=9606 GN=NOSIP PE=1 SV=1	NOSIP	3	3	0.382	0.42	0.246	0.405	0.746	0.683833	0.867723	0.638243	0.839287	0.980797
Q9H9T3	Elongator complex protein 3 OS=Homo sapiens OX=9606 GN=ELP3 PE=1 SV=2	ELP3	3	3	0.388	0.356	0.333	0.404	0.258	0.451207	0.804187	0.768982	0.781153	0.700309
Q01780	Exosome component 10 OS=Homo sapiens OX=9606 GN=EXOSC10 PE=1 SV=2	EXOSC10	3	3	0.388	0.378	0.391	0.489	0.228	0.783487	0.862077	0.877438	0.905042	0.717474
Q9H330	Transmembrane protein 245 OS=Homo sapiens OX=9606 GN=TMEM245 PE=1 SV=3	TMEM245	3	3	0.392	0.567	0.513	0.358	0.191	0.765136	0.956643	0.890018	0.724383	0.545318
O94915	Protein furry homolog-like OS=Homo sapiens OX=9606 GN=FRYL PE=1 SV=2	FRYL	3	3	0.393	0.358	0.249	0.752	0.303	0.807572	0.8552	0.462476	0.992575	0.841799
Q86SF2	N-acetylgalactosaminyltransferase 7 OS=Homo sapiens OX=9606 GN=GALNT7 PE=1 SV=1	GALNT7	3	3	0.4	0.582	0.494	0.581	0.303	0.813692	0.988566	0.915277	0.966963	0.884944
Q9H8H0	Nucleolar protein 11 OS=Homo sapiens OX=9606 GN=NOL11 PE=1 SV=1	NOL11	3	3	0.4	0.482	0.463	0.537	0.47	0.726867	0.8936	0.863369	0.901036	0.891469
Q8WX93	Palladin OS=Homo sapiens OX=9606 GN=PALLD PE=1 SV=3	PALLD	3	3	0.402	0.336	0.411	0.784	1.048	0.0387742	0.275182	0.469925	0.883323	0.932771
Q6P1J9	Parafibromin OS=Homo sapiens OX=9606 GN=CDC73 PE=1 SV=1	CDC73	3	3	0.404	0.427	0.438	0.487	0.416	0.735447	0.870045	0.877438	0.892924	0.890969
P28340	DNA polymerase delta catalytic subunit OS=Homo sapiens OX=9606 GN=POLD1 PE=1 SV=2	POLD1	4	3	0.407	0.536	0.438	0.65	0.44	0.777517	0.949436	0.880488	0.956126	0.911491
Q6YHK3	CD109 antigen OS=Homo sapiens OX=9606 GN=CD109 PE=1 SV=2	CD109	3	3	0.409	0.336	10.325	0.535	2.069	0.869413	0.870434	0.0289487	0.956126	0.562535
Q6Y7W6	GRB10-interacting GYF protein 2 OS=Homo sapiens OX=9606 GN=GIGYF2 PE=1 SV=1	GIGYF2	3	3	0.41	0.432	0.407	0.431	0.283	0.787533	0.885116	0.874472	0.871815	0.790959
P49441	Inositol polyphosphate 1-phosphatase OS=Homo sapiens OX=9606 GN=INPP1 PE=1 SV=1	INPP1	3	3	0.414	0.254	0.188	0.221	0.134	0.81396	0.656766	0.566539	0.51527	0.459372
P49711	Transcriptional repressor CTCF OS=Homo sapiens OX=9606 GN=CTCF PE=1 SV=1	CTCF	3	3	0.416	0.58	0.453	0.386	0.235	0.827485	0.987304	0.934593	0.871815	0.809633
Q15120	[Pyruvate dehydrogenase (acetyl-transferring)] kinase isozyme 3, mitochondrial OS=Homo sapiens OX=9606 GN=PDK3 PE=1 SV=1	PDK3	3	3	0.419	0.476	0.377	0.486	0.337	0.726867	0.903026	0.829713	0.894502	0.797984
Q9NXE4	Sphingomyelin phosphodiesterase 4 OS=Homo sapiens OX=9606 GN=SMPD4 PE=1 SV=3	SMPD4	3	3	0.423	0.647	0.706	1.241	1.179	0.888057	0.974541	0.942309	0.779464	0.877583
Q9BVS4	Serine/threonine-protein kinase RIO2 OS=Homo sapiens OX=9606 GN=RIOK2 PE=1 SV=2	RIOK2	3	3	0.427	0.339	0.31	0.355	0.544	0.833726	0.847734	0.843938	0.86452	0.99685
P50443	Sulfate transporter OS=Homo sapiens OX=9606 GN=SLC26A2 PE=1 SV=2	SLC26A2	3	3	0.427	0.395	0.442	0.46	0.382	0.613576	0.847734	0.863369	0.848166	0.835964
Q15642	Cdc42-interacting protein 4 OS=Homo sapiens OX=9606 GN=TRIP10 PE=1 SV=3	TRIP10	3	3	0.428	0.302	0.216	0.189	0.151	0.755178	0.692806	0.611033	0.411749	0.522541
P35249	Replication factor C subunit 4 OS=Homo sapiens OX=9606 GN=RFC4 PE=1 SV=2	RFC4	3	3	0.429	0.452	0.309	0.604	0.399	0.734554	0.885116	0.746669	0.923911	0.854488
Q63ZY3	KN motif and ankyrin repeat domain-containing protein 2 OS=Homo sapiens OX=9606 GN=KANK2 PE=1 SV=1	KANK2	3	3	0.43	0.435	0.416	0.519	0.418	0.774942	0.870045	0.86364	0.91273	0.909266
O75607	Nucleoplasmin-3 OS=Homo sapiens OX=9606 GN=NPM3 PE=1 SV=3	NPM3	3	3	0.433	0.399	0.291	0.409	0.382	0.496014	0.750644	0.57675	0.75226	0.752806
Q9Y315	Deoxyribose-phosphate aldolase OS=Homo sapiens OX=9606 GN=DERA PE=1 SV=2	DERA	3	3	0.435	0.379	0.389	0.329	0.238	0.753114	0.83054	0.863369	0.745858	0.726889
Q96QR8	Transcriptional activator protein Pur-beta OS=Homo sapiens OX=9606 GN=PURB PE=1 SV=3	PURB	4	3	0.443	0.319	0.364	0.36	0.226	0.833726	0.756313	0.861401	0.814567	0.706881
Q96F86	Enhancer of mRNA-decapping protein 3 OS=Homo sapiens OX=9606 GN=EDC3 PE=1 SV=1	EDC3	3	3	0.448	1.221	0.837	2.243	2.922	0.906516	0.808876	0.919556	0.484823	0.706881
Q9Y4R8	Telomere length regulation protein TEL2 homolog OS=Homo sapiens OX=9606 GN=TELO2 PE=1 SV=2	TELO2	3	3	0.448	0.37	0.882	0.952	0.661	0.869556	0.870045	0.921748	0.945048	0.989771
Q9NUQ3	Gamma-taxilin OS=Homo sapiens OX=9606 GN=TXLNG PE=1 SV=2	TXLNG	3	3	0.449	0.411	0.292	0.35	0.143	0.834905	0.862077	0.778087	0.776219	0.385179
P49750	YLP motif-containing protein 1 OS=Homo sapiens OX=9606 GN=YLPM1 PE=1 SV=4	YLPM1	3	3	0.452	0.377	0.45	0.46	0.365	0.82569	0.837286	0.883986	0.883323	0.857748
Q9BV20	Methylthioribose-1-phosphate isomerase OS=Homo sapiens OX=9606 GN=MRI1 PE=1 SV=1	MRI1	3	3	0.453	0.38	0.294	0.28	0.264	0.759826	0.834039	0.716963	0.625909	0.723961
P54105	Methylosome subunit pICln OS=Homo sapiens OX=9606 GN=CLNS1A PE=1 SV=1	CLNS1A	3	3	0.454	0.208	0.241	0.311	1.03	0.728596	0.378639	0.570832	0.596937	0.949737
Q8NI27	THO complex subunit 2 OS=Homo sapiens OX=9606 GN=THOC2 PE=1 SV=2	THOC2	3	3	0.458	0.415	0.393	0.339	0.307	0.790322	0.866468	0.860475	0.779464	0.814651
O00170	AH receptor-interacting protein OS=Homo sapiens OX=9606 GN=AIP PE=1 SV=2	AIP	3	3	0.461	0.338	0.264	0.327	0.255	0.652555	0.734586	0.634609	0.598872	0.684625
Q96EY7	Pentatricopeptide repeat domain-containing protein 3, mitochondrial OS=Homo sapiens OX=9606 GN=PTCD3 PE=1 SV=3	PTCD3	3	3	0.463	0.511	0.462	0.639	0.532	0.871782	0.9563	0.949036	0.960702	0.945618
Q7Z3U7	Protein MON2 homolog OS=Homo sapiens OX=9606 GN=MON2 PE=1 SV=3	MON2	3	3	0.464	0.415	0.905	0.784	0.413	0.862783	0.862077	0.980295	0.99978	0.909031
Q9UGP8	Translocation protein SEC63 homolog OS=Homo sapiens OX=9606 GN=SEC63 PE=1 SV=2	SEC63	3	3	0.468	0.336	0.415	0.476	0.316	0.759828	0.785039	0.867153	0.88461	0.809633
Q9Y2Q5	Ragulator complex protein LAMTOR2 OS=Homo sapiens OX=9606 GN=LAMTOR2 PE=1 SV=1	LAMTOR2	3	3	0.47	0.533	0.33	0.429	0.336	0.69292	0.91577	0.746669	0.810484	0.788371
O60256	Phosphoribosyl pyrophosphate synthase-associated protein 2 OS=Homo sapiens OX=9606 GN=PRPSAP2 PE=1 SV=1	PRPSAP2	4	3	0.47	0.427	0.342	0.414	0.374	0.815456	0.888259	0.816201	0.871815	0.879856
Q8WVV9	Heterogeneous nuclear ribonucleoprotein L-like OS=Homo sapiens OX=9606 GN=HNRNPLL PE=1 SV=1	HNRNPLL	4	3	0.475	0.498	0.374	0.49	0.38	0.875224	0.955176	0.893192	0.91273	0.891979
Q9NX24	H/ACA ribonucleoprotein complex subunit 2 OS=Homo sapiens OX=9606 GN=NHP2 PE=1 SV=1	NHP2	3	3	0.476	0.551	1.071	0.658	0.47	0.833565	0.947987	0.895533	0.956126	0.923521
O00566	U3 small nucleolar ribonucleoprotein protein MPP10 OS=Homo sapiens OX=9606 GN=MPHOSPH10 PE=1 SV=2	MPHOSPH10	3	3	0.476	0.285	0.262	0.308	0.399	0.869556	0.733561	0.773162	0.757042	0.903086
O00401	Neural Wiskott-Aldrich syndrome protein OS=Homo sapiens OX=9606 GN=WASL PE=1 SV=2	WASL	3	3	0.477	0.36	2.849	0.382	0.166	0.930226	0.859533	0.272273	0.871815	0.713605
O75391	Sperm-associated antigen 7 OS=Homo sapiens OX=9606 GN=SPAG7 PE=1 SV=2	SPAG7	3	3	0.479	0.417	0.54	0.598	0.349	0.735648	0.856433	0.885807	0.91524	0.832729
O60341	Lysine-specific histone demethylase 1A OS=Homo sapiens OX=9606 GN=KDM1A PE=1 SV=2	KDM1A	3	3	0.484	0.261	0.302	0.326	0.202	0.894994	0.686216	0.812251	0.783394	0.706881
Q9Y6I3	Epsin-1 OS=Homo sapiens OX=9606 GN=EPN1 PE=1 SV=2	EPN1	3	3	0.488	0.346	0.414	0.571	0.427	0.907768	0.860568	0.921748	0.947534	0.917572
O95359	Transforming acidic coiled-coil-containing protein 2 OS=Homo sapiens OX=9606 GN=TACC2 PE=1 SV=3	TACC2	3	3	0.488	0.305	0.257	0.267	0.239	0.768207	0.710202	0.633244	0.606033	0.743428
Q5TFE4	5'-nucleotidase domain-containing protein 1 OS=Homo sapiens OX=9606 GN=NT5DC1 PE=1 SV=1	NT5DC1	3	3	0.489	0.322	0.439	0.474	0.285	0.807572	0.748913	0.877438	0.888405	0.786096
Q15813	Tubulin-specific chaperone E OS=Homo sapiens OX=9606 GN=TBCE PE=1 SV=1	TBCE	3	3	0.493	0.343	0.478	0.385	0.41	0.85263	0.805988	0.905049	0.817972	0.884944
Q8IVD9	NudC domain-containing protein 3 OS=Homo sapiens OX=9606 GN=NUDCD3 PE=1 SV=3	NUDCD3	3	3	0.495	0.645	0.611	0.833	0.579	0.902133	0.992609	0.980036	0.979514	0.999926
Q9NUM4	Transmembrane protein 106B OS=Homo sapiens OX=9606 GN=TMEM106B PE=1 SV=2	TMEM106B	3	3	0.495	1.168	1.51	1.368	0.718	0.846505	0.870045	0.905117	0.88461	0.999926
Q6NUM9	All-trans-retinol 13,14-reductase OS=Homo sapiens OX=9606 GN=RETSAT PE=1 SV=2	RETSAT	3	3	0.496	0.687	0.605	0.49	0.35	0.85131	0.996949	0.925992	0.900565	0.857582
Q9H3Z4	DnaJ homolog subfamily C member 5 OS=Homo sapiens OX=9606 GN=DNAJC5 PE=1 SV=1	DNAJC5	3	3	0.497	0.405	0.308	0.413	0.214	0.906516	0.885116	0.85026	0.85839	0.734588
Q969X6	U3 small nucleolar RNA-associated protein 4 homolog OS=Homo sapiens OX=9606 GN=UTP4 PE=1 SV=1	UTP4	3	3	0.5	0.571	0.654	0.561	0.435	0.888057	0.959896	0.972129	0.923911	0.891469
O75208	Ubiquinone biosynthesis protein COQ9, mitochondrial OS=Homo sapiens OX=9606 GN=COQ9 PE=1 SV=1	COQ9	3	3	0.504	0.418	0.289	0.367	0.465	0.901342	0.86234	0.739829	0.806958	0.909031
Q9BW72	HIG1 domain family member 2A, mitochondrial OS=Homo sapiens OX=9606 GN=HIGD2A PE=1 SV=1	HIGD2A	3	3	0.506	1.075	1.287	0.731	0.858	0.769193	0.885116	0.926497	0.946343	0.992299
Q8IWZ3	Ankyrin repeat and KH domain-containing protein 1 OS=Homo sapiens OX=9606 GN=ANKHD1 PE=1 SV=1	ANKHD1	5	3	0.509	0.415	0.494	0.405	0.467	0.890822	0.870045	0.915827	0.871815	0.932202
O76031	ATP-dependent Clp protease ATP-binding subunit clpX-like, mitochondrial OS=Homo sapiens OX=9606 GN=CLPX PE=1 SV=2	CLPX	3	3	0.51	0.448	0.404	0.499	0.275	0.924224	0.91577	0.88971	0.91273	0.797984
Q03154	Aminoacylase-1 OS=Homo sapiens OX=9606 GN=ACY1 PE=1 SV=1	ACY1	3	3	0.512	0.626	1.484	0.393	0.449	0.907768	0.981948	0.870753	0.832171	0.903086
Q9BX68	Histidine triad nucleotide-binding protein 2, mitochondrial OS=Homo sapiens OX=9606 GN=HINT2 PE=1 SV=1	HINT2	3	3	0.513	0.947	7.217	0.558	0.502	0.750677	0.949436	0.147187	0.888405	0.872508
Q13510	Acid ceramidase OS=Homo sapiens OX=9606 GN=ASAH1 PE=1 SV=5	ASAH1	3	3	0.514	0.387	0.458	0.41	0.383	0.371115	0.558153	0.705459	0.515438	0.595
Q9H7Z7	Prostaglandin E synthase 2 OS=Homo sapiens OX=9606 GN=PTGES2 PE=1 SV=1	PTGES2	3	3	0.514	0.451	0.461	0.522	0.543	0.782792	0.884174	0.870753	0.898288	0.921555
Q9GZZ9	Ubiquitin-like modifier-activating enzyme 5 OS=Homo sapiens OX=9606 GN=UBA5 PE=1 SV=1	UBA5	3	3	0.515	0.478	0.429	0.404	0.984	0.853355	0.9075	0.870796	0.83829	0.930504
Q9UIV1	CCR4-NOT transcription complex subunit 7 OS=Homo sapiens OX=9606 GN=CNOT7 PE=1 SV=3	CNOT7	3	3	0.516	0.533	0.63	0.555	0.415	0.414388	0.828248	0.837643	0.806665	0.700309
Q99614	Tetratricopeptide repeat protein 1 OS=Homo sapiens OX=9606 GN=TTC1 PE=1 SV=1	TTC1	3	3	0.516	0.61	1.269	1.42	1.427	0.814597	0.974541	0.865558	0.832877	0.82566
Q9NPD3	Exosome complex component RRP41 OS=Homo sapiens OX=9606 GN=EXOSC4 PE=1 SV=3	EXOSC4	3	3	0.517	0.498	0.532	0.564	0.424	0.874959	0.91577	0.919821	0.923911	0.896227
Q96B26	Exosome complex component RRP43 OS=Homo sapiens OX=9606 GN=EXOSC8 PE=1 SV=1	EXOSC8	3	3	0.517	0.438	0.285	0.299	0.149	0.893219	0.88148	0.7778	0.711132	0.537024
Q8NDH3	Probable aminopeptidase NPEPL1 OS=Homo sapiens OX=9606 GN=NPEPL1 PE=1 SV=3	NPEPL1	3	3	0.521	0.395	1.145	1.346	0.543	0.950452	0.922338	0.834977	0.832171	0.972186
Q13084	39S ribosomal protein L28, mitochondrial OS=Homo sapiens OX=9606 GN=MRPL28 PE=1 SV=4	MRPL28	3	3	0.523	0.616	0.544	0.828	0.906	0.940422	0.999476	0.986462	0.967975	0.938357
Q9NQZ2	Something about silencing protein 10 OS=Homo sapiens OX=9606 GN=UTP3 PE=1 SV=1	UTP3	3	3	0.524	0.416	0.899	0.771	0.726	0.931216	0.885116	0.937676	0.995211	0.99685
Q13523	Serine/threonine-protein kinase PRP4 homolog OS=Homo sapiens OX=9606 GN=PRPF4B PE=1 SV=3	PRPF4B	3	3	0.528	0.421	0.261	0.556	0.108	0.951504	0.949436	0.787968	0.959192	0.483524
Q8NBF2	NHL repeat-containing protein 2 OS=Homo sapiens OX=9606 GN=NHLRC2 PE=1 SV=1	NHLRC2	3	3	0.531	0.442	0.351	0.442	0.365	0.929014	0.883218	0.845537	0.883323	0.875705
P82933	28S ribosomal protein S9, mitochondrial OS=Homo sapiens OX=9606 GN=MRPS9 PE=1 SV=2	MRPS9	3	3	0.535	1.766	1.148	1.017	0.118	0.939569	0.624302	0.883356	0.923911	0.488614
Q96JI7	Spatacsin OS=Homo sapiens OX=9606 GN=SPG11 PE=1 SV=3	SPG11	3	3	0.537	6.6	23.495	0.393	0.01	0.950452	0.0324068	0.00348746	0.867046	9.69811e-17
Q9UI12	V-type proton ATPase subunit H OS=Homo sapiens OX=9606 GN=ATP6V1H PE=1 SV=1	ATP6V1H	3	3	0.537	0.457	0.456	0.569	0.367	0.906516	0.885116	0.885807	0.923911	0.85846
Q92530	Proteasome inhibitor PI31 subunit OS=Homo sapiens OX=9606 GN=PSMF1 PE=1 SV=2	PSMF1	3	3	0.539	0.449	0.426	0.484	0.413	0.767203	0.847734	0.802249	0.83829	0.820729
P47985	Cytochrome b-c1 complex subunit Rieske, mitochondrial OS=Homo sapiens OX=9606 GN=UQCRFS1 PE=1 SV=2	UQCRFS1	8	3	0.542	0.456	0.423	0.458	0.528	0.584628	0.731825	0.680135	0.673495	0.730525
P52630	Signal transducer and activator of transcription 2 OS=Homo sapiens OX=9606 GN=STAT2 PE=1 SV=1	STAT2	3	3	0.543	0.365	0.529	0.283	0.147	0.906516	0.855453	0.926497	0.687239	0.637059
Q5TC12	ATP synthase mitochondrial F1 complex assembly factor 1 OS=Homo sapiens OX=9606 GN=ATPAF1 PE=1 SV=1	ATPAF1	3	3	0.544	0.595	0.519	0.677	0.522	0.939569	0.990378	0.941485	0.967975	0.966154
Q13405	39S ribosomal protein L49, mitochondrial OS=Homo sapiens OX=9606 GN=MRPL49 PE=1 SV=1	MRPL49	3	3	0.546	0.57	0.441	0.645	0.637	0.834905	0.950166	0.858783	0.929011	0.94248
P33897	ATP-binding cassette sub-family D member 1 OS=Homo sapiens OX=9606 GN=ABCD1 PE=1 SV=2	ABCD1	3	3	0.546	1.042	1.628	1.635	1.59	0.958747	0.885116	0.765562	0.787806	0.791116
Q13425	Beta-2-syntrophin OS=Homo sapiens OX=9606 GN=SNTB2 PE=1 SV=1	SNTB2	3	3	0.546	0.381	0.396	0.184	0.09	0.918791	0.846762	0.865558	0.382758	0.275747
P63172	Dynein light chain Tctex-type 1 OS=Homo sapiens OX=9606 GN=DYNLT1 PE=1 SV=1	DYNLT1	3	3	0.547	0.409	0.36	0.389	0.311	0.834606	0.859533	0.787968	0.779464	0.768633
O95071	E3 ubiquitin-protein ligase UBR5 OS=Homo sapiens OX=9606 GN=UBR5 PE=1 SV=2	UBR5	3	3	0.548	0.406	0.589	0.501	0.495	0.964142	0.847734	0.905312	0.9483	0.99515
Q9UL18	Protein argonaute-1 OS=Homo sapiens OX=9606 GN=AGO1 PE=1 SV=3	AGO1	3	3	0.548	0.607	0.445	0.529	0.486	0.940389	0.982024	0.863369	0.922736	0.930423
P56556	NADH dehydrogenase [ubiquinone] 1 alpha subcomplex subunit 6 OS=Homo sapiens OX=9606 GN=NDUFA6 PE=1 SV=4	NDUFA6	3	3	0.553	0.709	0.79	0.817	0.695	0.833726	0.988607	0.963522	0.974495	0.947596
P27105	Stomatin OS=Homo sapiens OX=9606 GN=STOM PE=1 SV=3	STOM	3	3	0.554	0.562	0.665	0.866	0.539	0.845301	0.949436	0.935626	0.998664	0.923521
A6ZKI3	Retrotransposon Gag-like protein 8C OS=Homo sapiens OX=9606 GN=RTL8C PE=1 SV=1	RTL8C	3	3	0.558	0.459	0.581	0.609	0.738	0.860956	0.885116	0.935039	0.926072	0.994807
O75934	Pre-mRNA-splicing factor SPF27 OS=Homo sapiens OX=9606 GN=BCAS2 PE=1 SV=1	BCAS2	3	3	0.562	0.381	0.567	0.424	0.496	0.85263	0.835685	0.915277	0.832171	0.908261
P31751	RAC-beta serine/threonine-protein kinase OS=Homo sapiens OX=9606 GN=AKT2 PE=1 SV=2	AKT2	4	3	0.562	0.305	0.638	0.343	0.341	0.946919	0.798239	0.974642	0.839478	0.909673
Q8IYD1	Eukaryotic peptide chain release factor GTP-binding subunit ERF3B OS=Homo sapiens OX=9606 GN=GSPT2 PE=1 SV=2	GSPT2	10	3	0.562	0.394	0.557	0.363	0.619	0.959174	0.902506	0.998573	0.854138	0.991489
Q99757	Thioredoxin, mitochondrial OS=Homo sapiens OX=9606 GN=TXN2 PE=1 SV=2	TXN2	3	3	0.564	0.352	0.234	0.479	0.392	0.92902	0.807862	0.713999	0.889987	0.858665
P49407	Beta-arrestin-1 OS=Homo sapiens OX=9606 GN=ARRB1 PE=1 SV=2	ARRB1	3	3	0.565	0.56	1.227	0.591	0.558	0.938429	0.956064	0.877438	0.93156	0.948847
P55196	Afadin OS=Homo sapiens OX=9606 GN=AFDN PE=1 SV=3	AFDN	3	3	0.57	1.315	4.293	0.5	0.281	0.950452	0.834039	0.340047	0.911765	0.797984
O96019	Actin-like protein 6A OS=Homo sapiens OX=9606 GN=ACTL6A PE=1 SV=1	ACTL6A	3	3	0.571	0.404	0.282	0.398	0.318	0.812896	0.812558	0.605021	0.746376	0.743836
Q96KA5	Cleft lip and palate transmembrane protein 1-like protein OS=Homo sapiens OX=9606 GN=CLPTM1L PE=1 SV=1	CLPTM1L	3	3	0.571	0.371	0.474	0.639	0.485	0.93851	0.831314	0.903065	0.947761	0.911491
Q9Y6D5	Brefeldin A-inhibited guanine nucleotide-exchange protein 2 OS=Homo sapiens OX=9606 GN=ARFGEF2 PE=1 SV=3	ARFGEF2	3	3	0.574	0.43	0.573	0.458	0.579	0.959174	0.91904	0.980295	0.914114	0.97523
O15212	Prefoldin subunit 6 OS=Homo sapiens OX=9606 GN=PFDN6 PE=1 SV=1	PFDN6	3	3	0.574	0.289	0.263	0.206	0.224	0.899879	0.688302	0.651625	0.379663	0.608603
Q9Y4Y9	U6 snRNA-associated Sm-like protein LSm5 OS=Homo sapiens OX=9606 GN=LSM5 PE=1 SV=3	LSM5	3	3	0.574	0.274	0.175	0.343	0.143	0.807572	0.508603	0.398064	0.641371	0.387703
P63261	Actin, cytoplasmic 2 OS=Homo sapiens OX=9606 GN=ACTG1 PE=1 SV=1	ACTG1	47	3	0.575	0.526	0.274	0.419	0.645	0.3479	0.700505	0.222389	0.411749	0.743836
O00139	Kinesin-like protein KIF2A OS=Homo sapiens OX=9606 GN=KIF2A PE=1 SV=3	KIF2A	3	3	0.579	0.445	0.456	0.576	0.275	0.938429	0.885116	0.892971	0.929011	0.788371
P50750	Cyclin-dependent kinase 9 OS=Homo sapiens OX=9606 GN=CDK9 PE=1 SV=3	CDK9	4	3	0.579	1.169	0.95	0.893	0.777	0.956414	0.825107	0.926497	0.959192	0.949737
O94874	E3 UFM1-protein ligase 1 OS=Homo sapiens OX=9606 GN=UFL1 PE=1 SV=2	UFL1	3	3	0.581	0.399	0.531	0.484	0.469	0.955525	0.88427	0.944643	0.901036	0.925609
P20339	Ras-related protein Rab-5A OS=Homo sapiens OX=9606 GN=RAB5A PE=1 SV=2	RAB5A	5	3	0.581	0.503	0.484	0.532	0.491	0.940422	0.922338	0.911002	0.914114	0.926753
P50583	Bis(5'-nucleosyl)-tetraphosphatase [asymmetrical] OS=Homo sapiens OX=9606 GN=NUDT2 PE=1 SV=3	NUDT2	3	3	0.582	1.404	7.958	1.464	2.358	0.950452	0.812558	0.129845	0.786448	0.690974
Q9H9P8	L-2-hydroxyglutarate dehydrogenase, mitochondrial OS=Homo sapiens OX=9606 GN=L2HGDH PE=1 SV=3	L2HGDH	3	3	0.583	0.825	2.912	0.868	0.643	0.941063	0.965435	0.624105	0.996257	0.945618
Q14344	Guanine nucleotide-binding protein subunit alpha-13 OS=Homo sapiens OX=9606 GN=GNA13 PE=1 SV=2	GNA13	4	3	0.587	0.58	0.33	0.46	1.005	0.962971	0.971196	0.836727	0.88274	0.932202
Q8N8N7	Prostaglandin reductase 2 OS=Homo sapiens OX=9606 GN=PTGR2 PE=1 SV=1	PTGR2	3	3	0.592	0.374	1.032	0.706	0.439	0.965289	0.870045	0.846318	0.959271	0.972186
P04350	Tubulin beta-4A chain OS=Homo sapiens OX=9606 GN=TUBB4A PE=1 SV=2	TUBB4A	30	3	0.592	0.501	0.782	0.805	1.501	0.57883	0.784997	0.883669	0.903872	0.966551
Q9Y3C4	EKC/KEOPS complex subunit TPRKB OS=Homo sapiens OX=9606 GN=TPRKB PE=1 SV=1	TPRKB	3	3	0.595	0.295	0.412	0.539	0.292	0.924521	0.778082	0.906248	0.91623	0.788371
P30536	Translocator protein OS=Homo sapiens OX=9606 GN=TSPO PE=1 SV=3	TSPO	3	3	0.595	1.451	2.23	1.246	1.163	0.936389	0.78726	0.664695	0.91273	0.938357
Q86WA6	Valacyclovir hydrolase OS=Homo sapiens OX=9606 GN=BPHL PE=1 SV=1	BPHL	3	3	0.595	0.499	0.532	0.619	0.784	0.940422	0.918283	0.935039	0.946343	0.972186
P00395	Cytochrome c oxidase subunit 1 OS=Homo sapiens OX=9606 GN=MT-CO1 PE=1 SV=1	MT-CO1	3	3	0.599	0.954	0.691	1.517	0.791	0.964818	0.91577	0.944526	0.768722	0.990794
Q14353	Guanidinoacetate N-methyltransferase OS=Homo sapiens OX=9606 GN=GAMT PE=1 SV=1	GAMT	3	3	0.601	0.428	0.263	0.556	0.423	0.94291	0.870045	0.746669	0.923911	0.90464
O14656	Torsin-1A OS=Homo sapiens OX=9606 GN=TOR1A PE=1 SV=1	TOR1A	3	3	0.601	0.466	0.822	0.71	0.693	0.950452	0.897247	0.979761	0.981973	0.974914
Q96DI7	U5 small nuclear ribonucleoprotein 40 kDa protein OS=Homo sapiens OX=9606 GN=SNRNP40 PE=1 SV=1	SNRNP40	3	3	0.603	0.693	0.649	1.083	0.653	0.907949	0.988195	0.942309	0.946343	0.949737
Q96QD8	Sodium-coupled neutral amino acid transporter 2 OS=Homo sapiens OX=9606 GN=SLC38A2 PE=1 SV=2	SLC38A2	3	3	0.604	0.619	0.649	0.579	0.503	0.912973	0.971196	0.942039	0.917207	0.929096
Q9UHA4	Ragulator complex protein LAMTOR3 OS=Homo sapiens OX=9606 GN=LAMTOR3 PE=1 SV=1	LAMTOR3	3	3	0.606	0.394	0.393	0.542	0.633	0.869413	0.807862	0.793171	0.880921	0.932771
O75494	Serine/arginine-rich splicing factor 10 OS=Homo sapiens OX=9606 GN=SRSF10 PE=1 SV=1	SRSF10	3	3	0.609	0.458	0.703	0.452	0.342	0.812896	0.822153	0.925626	0.798444	0.722303
Q9C0D9	Ethanolaminephosphotransferase 1 OS=Homo sapiens OX=9606 GN=SELENOI PE=1 SV=3	SELENOI	3	3	0.619	0.698	0.805	0.65	0.816	0.980218	0.987304	0.955518	0.962361	0.9611
Q96EY4	Translation machinery-associated protein 16 OS=Homo sapiens OX=9606 GN=TMA16 PE=1 SV=2	TMA16	3	3	0.619	0.208	0.594	0.366	0.372	0.921037	0.379391	0.905983	0.696648	0.828578
Q9BTD8	RNA-binding protein 42 OS=Homo sapiens OX=9606 GN=RBM42 PE=1 SV=1	RBM42	3	3	0.621	0.421	0.485	0.301	0.231	0.848167	0.831314	0.851329	0.534394	0.640807
Q12972	Nuclear inhibitor of protein phosphatase 1 OS=Homo sapiens OX=9606 GN=PPP1R8 PE=1 SV=2	PPP1R8	3	3	0.623	1.22	1.065	0.948	0.849	0.976082	0.840119	0.935139	0.946343	0.952253
O00194	Ras-related protein Rab-27B OS=Homo sapiens OX=9606 GN=RAB27B PE=1 SV=4	RAB27B	3	3	0.624	0.559	0.911	0.691	0.906	0.974796	0.956643	0.933854	0.977194	0.93916
Q86XA9	HEAT repeat-containing protein 5A OS=Homo sapiens OX=9606 GN=HEATR5A PE=1 SV=2	HEATR5A	3	3	0.625	0.677	1.188	1.373	0.932	0.936513	0.996949	0.937676	0.901036	0.993727
Q86SX6	Glutaredoxin-related protein 5, mitochondrial OS=Homo sapiens OX=9606 GN=GLRX5 PE=1 SV=2	GLRX5	3	3	0.626	0.793	0.74	0.43	0.81	0.924224	0.976865	0.984025	0.814241	0.99893
Q96HQ2	CDKN2AIP N-terminal-like protein OS=Homo sapiens OX=9606 GN=CDKN2AIPNL PE=1 SV=1	CDKN2AIPNL	3	3	0.627	0.41	0.433	0.546	0.524	0.935191	0.862077	0.870753	0.91273	0.916445
Q9H3K2	Growth hormone-inducible transmembrane protein OS=Homo sapiens OX=9606 GN=GHITM PE=1 SV=2	GHITM	3	3	0.627	2.474	2.912	3.145	0.645	0.983089	0.312527	0.360398	0.291782	0.990356
Q13505	Metaxin-1 OS=Homo sapiens OX=9606 GN=MTX1 PE=1 SV=3	MTX1	3	3	0.628	0.572	0.91	0.803	0.956	0.956021	0.956643	0.998573	0.999949	0.969222
Q99715	Collagen alpha-1(XII) chain OS=Homo sapiens OX=9606 GN=COL12A1 PE=1 SV=2	COL12A1	3	3	0.632	0.505	0.866	0.611	0.314	0.993088	0.978985	0.929585	0.996257	0.909266
Q9BVJ6	U3 small nucleolar RNA-associated protein 14 homolog A OS=Homo sapiens OX=9606 GN=UTP14A PE=1 SV=1	UTP14A	3	3	0.632	3.241	0.686	1.988	1.661	0.999969	0.0532622	0.981046	0.400546	0.743428
Q96E11	Ribosome-recycling factor, mitochondrial OS=Homo sapiens OX=9606 GN=MRRF PE=1 SV=1	MRRF	3	3	0.635	0.408	0.298	0.536	0.502	0.939569	0.866468	0.787558	0.915104	0.918733
O75306	NADH dehydrogenase [ubiquinone] iron-sulfur protein 2, mitochondrial OS=Homo sapiens OX=9606 GN=NDUFS2 PE=1 SV=2	NDUFS2	3	3	0.638	0.636	0.984	0.873	2.409	0.978505	0.984611	0.940794	0.965134	0.731555
O43504	Ragulator complex protein LAMTOR5 OS=Homo sapiens OX=9606 GN=LAMTOR5 PE=1 SV=1	LAMTOR5	3	3	0.646	0.418	0.171	0.555	0.347	0.887595	0.83046	0.354579	0.884428	0.7812
Q8IYB3	Serine/arginine repetitive matrix protein 1 OS=Homo sapiens OX=9606 GN=SRRM1 PE=1 SV=2	SRRM1	3	3	0.65	0.605	0.87	0.872	0.838	0.939569	0.955719	0.984481	0.993831	0.992638
O75431	Metaxin-2 OS=Homo sapiens OX=9606 GN=MTX2 PE=1 SV=1	MTX2	3	3	0.652	0.504	0.927	0.668	0.819	0.940389	0.908977	0.998573	0.923911	0.983022
Q9NY12	H/ACA ribonucleoprotein complex subunit 1 OS=Homo sapiens OX=9606 GN=GAR1 PE=1 SV=1	GAR1	3	3	0.653	0.641	0.495	0.759	0.473	0.95032	0.987304	0.915277	0.999949	0.896491
O43795	Unconventional myosin-Ib OS=Homo sapiens OX=9606 GN=MYO1B PE=1 SV=3	MYO1B	3	3	0.661	0.334	0.479	0.358	0.466	0.999969	0.78726	0.920186	0.78403	0.932771
Q15070	Mitochondrial inner membrane protein OXA1L OS=Homo sapiens OX=9606 GN=OXA1L PE=1 SV=3	OXA1L	3	3	0.664	5.923	6.464	7.884	6.637	0.995571	0.0310704	0.153621	0.0422462	0.112402
P16333	Cytoplasmic protein NCK1 OS=Homo sapiens OX=9606 GN=NCK1 PE=1 SV=1	NCK1	3	3	0.665	0.465	0.352	0.505	0.223	0.98897	0.903921	0.851329	0.912041	0.768912
Q5H9R7	Serine/threonine-protein phosphatase 6 regulatory subunit 3 OS=Homo sapiens OX=9606 GN=PPP6R3 PE=1 SV=2	PPP6R3	3	3	0.665	0.612	0.501	0.636	0.347	0.997657	0.987304	0.915827	0.946343	0.79152
Q8NFQ8	Torsin-1A-interacting protein 2 OS=Homo sapiens OX=9606 GN=TOR1AIP2 PE=1 SV=1	TOR1AIP2	3	3	0.666	0.566	0.695	1.351	0.863	0.989293	0.996949	0.945962	0.782927	0.921555
Q9NYL2	Mitogen-activated protein kinase kinase kinase 20 OS=Homo sapiens OX=9606 GN=MAP3K20 PE=1 SV=3	MAP3K20	3	3	0.667	0.612	0.592	0.474	0.409	0.997657	0.986768	0.967691	0.905042	0.908381
O15162	Phospholipid scramblase 1 OS=Homo sapiens OX=9606 GN=PLSCR1 PE=1 SV=1	PLSCR1	3	3	0.667	0.431	0.414	0.82	0.758	0.950452	0.871727	0.849385	0.975832	0.989771
Q5JPH6	Probable glutamate--tRNA ligase, mitochondrial OS=Homo sapiens OX=9606 GN=EARS2 PE=1 SV=2	EARS2	3	3	0.668	0.648	0.57	0.859	0.81	0.959867	0.97938	0.88632	0.958183	0.999926
P50336	Protoporphyrinogen oxidase OS=Homo sapiens OX=9606 GN=PPOX PE=1 SV=1	PPOX	3	3	0.67	1.397	1.581	1.467	0.742	0.966349	0.809532	0.877438	0.882353	0.972186
O75976	Carboxypeptidase D OS=Homo sapiens OX=9606 GN=CPD PE=1 SV=2	CPD	3	3	0.671	0.42	0.75	0.532	1.02	0.959174	0.870045	0.989615	0.91273	0.951425
P08651	Nuclear factor 1 C-type OS=Homo sapiens OX=9606 GN=NFIC PE=1 SV=2	NFIC	4	3	0.672	4.73	1.758	7.989	7.921	0.999969	0.0888856	0.837643	0.031887	0.176072
Q8WY22	BRI3-binding protein OS=Homo sapiens OX=9606 GN=BRI3BP PE=1 SV=1	BRI3BP	3	3	0.675	0.755	2.636	3.033	3.541	0.956021	0.988607	0.746669	0.424784	0.600375
Q13131	5'-AMP-activated protein kinase catalytic subunit alpha-1 OS=Homo sapiens OX=9606 GN=PRKAA1 PE=1 SV=4	PRKAA1	3	3	0.676	1.327	1.166	0.622	0.487	0.991844	0.814236	0.949036	0.941154	0.929663
Q9P0I2	ER membrane protein complex subunit 3 OS=Homo sapiens OX=9606 GN=EMC3 PE=1 SV=3	EMC3	3	3	0.676	0.761	0.696	0.528	0.522	0.98897	0.982245	0.99504	0.913233	0.931925
Q9NP81	Serine--tRNA ligase, mitochondrial OS=Homo sapiens OX=9606 GN=SARS2 PE=1 SV=1	SARS2	3	3	0.677	1.887	0.436	0.85	0.592	0.999969	0.470148	0.905983	0.974495	0.967334
Q07866	Kinesin light chain 1 OS=Homo sapiens OX=9606 GN=KLC1 PE=1 SV=2	KLC1	5	3	0.677	0.559	0.412	0.646	0.381	0.953484	0.929492	0.816916	0.923097	0.820729
Q16539	Mitogen-activated protein kinase 14 OS=Homo sapiens OX=9606 GN=MAPK14 PE=1 SV=3	MAPK14	4	3	0.681	0.526	0.556	0.576	0.516	0.953484	0.922338	0.895533	0.901036	0.913583
P22061	Protein-L-isoaspartate(D-aspartate) O-methyltransferase OS=Homo sapiens OX=9606 GN=PCMT1 PE=1 SV=4	PCMT1	3	3	0.683	0.467	0.244	0.382	0.413	0.94291	0.870045	0.598582	0.72156	0.844037
Q96T37	RNA-binding protein 15 OS=Homo sapiens OX=9606 GN=RBM15 PE=1 SV=2	RBM15	3	3	0.683	0.731	1.504	1.054	1.132	0.989293	0.901204	0.691357	0.90635	0.903679
Q96G23	Ceramide synthase 2 OS=Homo sapiens OX=9606 GN=CERS2 PE=1 SV=1	CERS2	3	3	0.684	0.793	0.694	0.606	0.433	0.946339	0.987235	0.935039	0.912041	0.821165
Q15477	Helicase SKI2W OS=Homo sapiens OX=9606 GN=SKIV2L PE=1 SV=3	SKIV2L	3	3	0.686	0.541	0.529	0.5	0.567	0.999969	0.948483	0.921748	0.902638	0.958678
O43447	Peptidyl-prolyl cis-trans isomerase H OS=Homo sapiens OX=9606 GN=PPIH PE=1 SV=1	PPIH	3	3	0.688	0.503	0.758	0.747	0.752	0.966349	0.921369	0.979761	0.996257	0.989771
P61803	Dolichyl-diphosphooligosaccharide--protein glycosyltransferase subunit DAD1 OS=Homo sapiens OX=9606 GN=DAD1 PE=1 SV=3	DAD1	3	3	0.689	0.98	0.985	0.872	0.906	0.897193	0.977278	0.980295	0.947534	0.972574
L0R6Q1	SLC35A4 upstream open reading frame protein OS=Homo sapiens OX=9606 GN=SLC35A4 PE=3 SV=1	SLC35A4	3	3	0.69	0.482	0.479	0.427	0.439	0.96625	0.902192	0.885807	0.860224	0.886173
P84085	ADP-ribosylation factor 5 OS=Homo sapiens OX=9606 GN=ARF5 PE=1 SV=2	ARF5	10	3	0.693	0.336	0.513	0.863	0.607	0.963515	0.778082	0.88632	0.99978	0.926096
Q8NC56	LEM domain-containing protein 2 OS=Homo sapiens OX=9606 GN=LEMD2 PE=1 SV=1	LEMD2	3	3	0.695	0.651	2.724	1.006	1.579	0.976082	0.988566	0.746669	0.922736	0.844496
O94903	Pyridoxal phosphate homeostasis protein OS=Homo sapiens OX=9606 GN=PLPBP PE=1 SV=1	PLPBP	3	3	0.697	0.578	0.274	0.735	0.408	0.946919	0.936598	0.634609	0.946343	0.872508
P31937	3-hydroxyisobutyrate dehydrogenase, mitochondrial OS=Homo sapiens OX=9606 GN=HIBADH PE=1 SV=2	HIBADH	3	3	0.698	0.366	0.254	0.311	0.19	0.996446	0.83046	0.707142	0.701676	0.618015
Q6NYC1	Bifunctional arginine demethylase and lysyl-hydroxylase JMJD6 OS=Homo sapiens OX=9606 GN=JMJD6 PE=1 SV=1	JMJD6	3	3	0.701	0.692	0.581	0.692	0.663	0.989031	0.988412	0.979761	0.976168	0.99685
P32929	Cystathionine gamma-lyase OS=Homo sapiens OX=9606 GN=CTH PE=1 SV=3	CTH	3	3	0.701	0.528	0.518	0.559	0.396	0.999969	0.940213	0.931025	0.923911	0.890969
Q9H2H8	Peptidyl-prolyl cis-trans isomerase-like 3 OS=Homo sapiens OX=9606 GN=PPIL3 PE=1 SV=1	PPIL3	3	3	0.704	0.381	0.232	0.405	0.226	0.97225	0.825107	0.602395	0.779464	0.641265
Q8N122	Regulatory-associated protein of mTOR OS=Homo sapiens OX=9606 GN=RPTOR PE=1 SV=1	RPTOR	3	3	0.707	0.563	0.604	0.592	0.571	0.950452	0.928102	0.897295	0.90301	0.914636
P36404	ADP-ribosylation factor-like protein 2 OS=Homo sapiens OX=9606 GN=ARL2 PE=1 SV=4	ARL2	3	3	0.71	0.683	0.56	0.85	0.758	0.931216	0.971718	0.893192	0.955195	0.936546
P68363	Tubulin alpha-1B chain OS=Homo sapiens OX=9606 GN=TUBA1B PE=1 SV=1	TUBA1B	38	3	0.71	0.558	0.723	0.605	0.89	0.706063	0.756757	0.830968	0.754434	0.890604
P19388	DNA-directed RNA polymerases I, II, and III subunit RPABC1 OS=Homo sapiens OX=9606 GN=POLR2E PE=1 SV=4	POLR2E	3	3	0.711	0.579	0.461	1.669	2.512	0.950452	0.938476	0.876679	0.815295	0.731175
Q8WYP5	Protein ELYS OS=Homo sapiens OX=9606 GN=AHCTF1 PE=1 SV=3	AHCTF1	3	3	0.711	0.559	0.556	0.533	2.592	0.97517	0.999711	0.997973	0.951279	0.548585
Q9H2P0	Activity-dependent neuroprotector homeobox protein OS=Homo sapiens OX=9606 GN=ADNP PE=1 SV=1	ADNP	3	3	0.712	0.848	0.676	0.849	0.437	0.999969	0.956064	0.998573	0.984295	0.980083
O75348	V-type proton ATPase subunit G 1 OS=Homo sapiens OX=9606 GN=ATP6V1G1 PE=1 SV=3	ATP6V1G1	3	3	0.713	0.585	0.539	0.429	0.37	0.975127	0.956469	0.903149	0.807659	0.817702
P35244	Replication protein A 14 kDa subunit OS=Homo sapiens OX=9606 GN=RPA3 PE=1 SV=1	RPA3	3	3	0.718	0.517	0.364	0.65	0.706	0.950452	0.892257	0.74057	0.923878	0.949783
Q16537	Serine/threonine-protein phosphatase 2A 56 kDa regulatory subunit epsilon isoform OS=Homo sapiens OX=9606 GN=PPP2R5E PE=1 SV=1	PPP2R5E	4	3	0.719	0.323	0.286	0.427	0.231	0.979751	0.840439	0.817715	0.901036	0.799991
O15031	Plexin-B2 OS=Homo sapiens OX=9606 GN=PLXNB2 PE=1 SV=3	PLXNB2	3	3	0.72	0.679	2.128	1.031	2.489	0.973063	0.921176	0.524174	0.870789	0.38661
O15270	Serine palmitoyltransferase 2 OS=Homo sapiens OX=9606 GN=SPTLC2 PE=1 SV=1	SPTLC2	3	3	0.723	0.529	1.067	1.366	2.048	0.978505	0.950166	0.895265	0.855751	0.669757
O95747	Serine/threonine-protein kinase OSR1 OS=Homo sapiens OX=9606 GN=OXSR1 PE=1 SV=1	OXSR1	4	3	0.723	0.491	0.326	0.368	0.133	0.94291	0.872764	0.674703	0.674803	0.294542
Q6DKI1	60S ribosomal protein L7-like 1 OS=Homo sapiens OX=9606 GN=RPL7L1 PE=1 SV=2	RPL7L1	3	3	0.73	0.729	0.548	0.692	0.385	0.991844	0.992609	0.905983	0.96615	0.863319
Q7Z4H3	5'-deoxynucleotidase HDDC2 OS=Homo sapiens OX=9606 GN=HDDC2 PE=1 SV=1	HDDC2	3	3	0.734	0.401	0.506	1.246	0.644	0.982669	0.885116	0.949882	0.878009	0.98312
Q13617	Cullin-2 OS=Homo sapiens OX=9606 GN=CUL2 PE=1 SV=2	CUL2	4	3	0.734	1.514	1.567	2.216	1.058	0.974796	0.635498	0.77076	0.373474	0.888401
O15116	U6 snRNA-associated Sm-like protein LSm1 OS=Homo sapiens OX=9606 GN=LSM1 PE=1 SV=1	LSM1	3	3	0.737	0.36	0.338	0.596	0.566	0.998754	0.825107	0.805755	0.933745	0.942558
O95674	Phosphatidate cytidylyltransferase 2 OS=Homo sapiens OX=9606 GN=CDS2 PE=1 SV=1	CDS2	3	3	0.74	0.559	1.818	1.514	0.801	0.975271	0.959037	0.753595	0.812803	0.967334
Q96EY1	DnaJ homolog subfamily A member 3, mitochondrial OS=Homo sapiens OX=9606 GN=DNAJA3 PE=1 SV=2	DNAJA3	3	3	0.742	0.906	1.083	1.121	1.174	0.984583	0.933272	0.933414	0.892832	0.884944
O60828	Polyglutamine-binding protein 1 OS=Homo sapiens OX=9606 GN=PQBP1 PE=1 SV=1	PQBP1	3	3	0.744	4.822	2.219	0.536	0.428	0.996446	0.068297	0.588776	0.881596	0.86402
P19784	Casein kinase II subunit alpha' OS=Homo sapiens OX=9606 GN=CSNK2A2 PE=1 SV=1	CSNK2A2	3	3	0.745	0.553	0.612	0.533	0.954	0.974912	0.951119	0.953416	0.923911	0.938357
Q969G3	SWI/SNF-related matrix-associated actin-dependent regulator of chromatin subfamily E member 1 OS=Homo sapiens OX=9606 GN=SMARCE1 PE=1 SV=2	SMARCE1	3	3	0.752	4.319	6.061	11.736	1.101	0.999969	0.0572024	0.103166	0.00761106	0.990393
Q9NZZ3	Charged multivesicular body protein 5 OS=Homo sapiens OX=9606 GN=CHMP5 PE=1 SV=1	CHMP5	3	3	0.753	0.682	0.401	0.333	0.224	0.999969	0.983634	0.825792	0.747781	0.649502
P61020	Ras-related protein Rab-5B OS=Homo sapiens OX=9606 GN=RAB5B PE=1 SV=1	RAB5B	5	3	0.754	0.594	0.649	0.592	0.399	0.982669	0.948585	0.915277	0.901036	0.842198
Q9UDX5	Mitochondrial fission process protein 1 OS=Homo sapiens OX=9606 GN=MTFP1 PE=1 SV=1	MTFP1	3	3	0.759	0.978	4.68	1.101	1.122	0.95953	0.908977	0.159807	0.906907	0.901604
Q5VWZ2	Lysophospholipase-like protein 1 OS=Homo sapiens OX=9606 GN=LYPLAL1 PE=1 SV=3	LYPLAL1	3	3	0.764	0.577	0.584	0.546	0.575	0.963515	0.987304	0.998573	0.929011	0.972186
P54619	5'-AMP-activated protein kinase subunit gamma-1 OS=Homo sapiens OX=9606 GN=PRKAG1 PE=1 SV=1	PRKAG1	3	3	0.772	0.649	0.963	1.061	0.761	0.953484	0.988987	0.890018	0.923911	0.986574
P60059	Protein transport protein Sec61 subunit gamma OS=Homo sapiens OX=9606 GN=SEC61G PE=1 SV=1	SEC61G	3	3	0.774	0.641	0.395	0.468	0.397	0.958747	0.949436	0.770138	0.81444	0.786096
Q8NHH9	Atlastin-2 OS=Homo sapiens OX=9606 GN=ATL2 PE=1 SV=2	ATL2	3	3	0.775	0.537	0.485	0.481	0.709	0.956021	0.989664	0.962233	0.931832	0.988224
P51553	Isocitrate dehydrogenase [NAD] subunit gamma, mitochondrial OS=Homo sapiens OX=9606 GN=IDH3G PE=1 SV=1	IDH3G	3	3	0.775	1	15.777	0.577	0.858	0.959174	0.874028	0.0155791	0.946343	0.960452
Q96FQ6	Protein S100-A16 OS=Homo sapiens OX=9606 GN=S100A16 PE=1 SV=1	S100A16	3	3	0.778	0.37	0.629	0.478	0.386	0.999969	0.798239	0.937676	0.892157	0.842619
O95861	3'(2'),5'-bisphosphate nucleotidase 1 OS=Homo sapiens OX=9606 GN=BPNT1 PE=1 SV=1	BPNT1	3	3	0.782	0.774	0.561	0.551	0.403	0.976082	0.983366	0.926497	0.91273	0.862996
P54852	Epithelial membrane protein 3 OS=Homo sapiens OX=9606 GN=EMP3 PE=1 SV=1	EMP3	3	3	0.782	1.134	0.447	0.971	0.303	0.985263	0.892257	0.89363	0.964667	0.786096
Q96KG9	N-terminal kinase-like protein OS=Homo sapiens OX=9606 GN=SCYL1 PE=1 SV=1	SCYL1	3	3	0.784	0.684	3.967	1.037	0.989	0.95032	0.976865	0.321665	0.939476	0.932771
Q9UDW1	Cytochrome b-c1 complex subunit 9 OS=Homo sapiens OX=9606 GN=UQCR10 PE=1 SV=3	UQCR10	3	3	0.798	1.432	1.337	1.328	1.18	0.999969	0.77851	0.883669	0.907378	0.939709
P10619	Lysosomal protective protein OS=Homo sapiens OX=9606 GN=CTSA PE=1 SV=2	CTSA	3	3	0.798	0.609	0.742	0.747	0.34	0.976634	0.971468	0.979761	0.993831	0.825196
P46926	Glucosamine-6-phosphate isomerase 1 OS=Homo sapiens OX=9606 GN=GNPDA1 PE=1 SV=1	GNPDA1	5	3	0.804	0.581	0.671	0.559	0.408	0.984698	0.93335	0.935039	0.884428	0.805202
P50148	Guanine nucleotide-binding protein G(q) subunit alpha OS=Homo sapiens OX=9606 GN=GNAQ PE=1 SV=4	GNAQ	6	3	0.804	0.523	0.792	0.752	0.953	0.97632	0.934441	0.998573	0.994305	0.925609
P22059	Oxysterol-binding protein 1 OS=Homo sapiens OX=9606 GN=OSBP PE=1 SV=1	OSBP	3	3	0.809	0.658	0.646	0.525	0.373	0.978191	0.990378	0.979761	0.91273	0.875984
Q8TEA8	D-aminoacyl-tRNA deacylase 1 OS=Homo sapiens OX=9606 GN=DTD1 PE=1 SV=2	DTD1	3	3	0.812	1.537	4.584	5.011	4.617	0.939569	0.545529	0.190618	0.107167	0.213532
Q8NEW0	Zinc transporter 7 OS=Homo sapiens OX=9606 GN=SLC30A7 PE=2 SV=1	SLC30A7	3	3	0.814	0.767	1.419	6.149	22.713	0.973398	0.996153	0.916999	0.0860658	0.00797286
Q6P3W7	SCY1-like protein 2 OS=Homo sapiens OX=9606 GN=SCYL2 PE=1 SV=1	SCYL2	3	3	0.816	0.333	0.154	0.409	0.297	0.85131	0.359608	0.107782	0.463933	0.275511
P49458	Signal recognition particle 9 kDa protein OS=Homo sapiens OX=9606 GN=SRP9 PE=1 SV=2	SRP9	3	3	0.816	0.786	0.242	0.474	3.327	0.978505	0.996949	0.477329	0.824641	0.655734
Q8WXA9	Splicing regulatory glutamine/lysine-rich protein 1 OS=Homo sapiens OX=9606 GN=SREK1 PE=1 SV=1	SREK1	3	3	0.816	0.515	9.689	0.666	1	0.940389	0.976865	0.00736811	0.984132	0.82566
Q9Y5J1	U3 small nucleolar RNA-associated protein 18 homolog OS=Homo sapiens OX=9606 GN=UTP18 PE=1 SV=3	UTP18	3	3	0.817	0.83	1.182	0.988	0.894	0.939569	0.87041	0.837643	0.929011	0.93682
Q8NB90	ATPase family protein 2 homolog OS=Homo sapiens OX=9606 GN=SPATA5 PE=1 SV=3	SPATA5	4	3	0.818	0.32	1.033	0.614	0.659	0.939569	0.82152	0.86908	0.956126	0.99685
Q9NPA0	ER membrane protein complex subunit 7 OS=Homo sapiens OX=9606 GN=EMC7 PE=1 SV=1	EMC7	3	3	0.819	0.83	0.863	0.735	1.725	0.959174	0.971196	0.98495	0.976937	0.87121
Q9Y3D6	Mitochondrial fission 1 protein OS=Homo sapiens OX=9606 GN=FIS1 PE=1 SV=2	FIS1	3	3	0.821	0.503	1.165	0.611	0.81	0.975127	0.885116	0.944643	0.911197	0.975745
P09234	U1 small nuclear ribonucleoprotein C OS=Homo sapiens OX=9606 GN=SNRPC PE=1 SV=1	SNRPC	3	3	0.821	0.638	0.517	0.613	0.494	0.980387	0.971196	0.877535	0.911765	0.901535
Q9Y2U8	Inner nuclear membrane protein Man1 OS=Homo sapiens OX=9606 GN=LEMD3 PE=1 SV=2	LEMD3	3	3	0.824	0.781	0.45	0.864	0.472	0.950452	0.974541	0.895265	0.957588	0.917207
P55795	Heterogeneous nuclear ribonucleoprotein H2 OS=Homo sapiens OX=9606 GN=HNRNPH2 PE=1 SV=1	HNRNPH2	10	3	0.824	0.593	0.427	0.714	0.673	0.952616	0.960187	0.873826	0.956126	0.969222
O60493	Sorting nexin-3 OS=Homo sapiens OX=9606 GN=SNX3 PE=1 SV=3	SNX3	4	3	0.828	0.665	0.507	0.653	0.524	0.98067	0.976865	0.875113	0.923911	0.904772
Q8NFV4	Protein ABHD11 OS=Homo sapiens OX=9606 GN=ABHD11 PE=1 SV=1	ABHD11	3	3	0.83	1.618	1.017	2.34	2.327	0.936217	0.573236	0.85162	0.574669	0.642725
Q9P2I0	Cleavage and polyadenylation specificity factor subunit 2 OS=Homo sapiens OX=9606 GN=CPSF2 PE=1 SV=2	CPSF2	3	3	0.831	0.773	1.683	1.619	1.36	0.939569	0.971196	0.74057	0.782202	0.871651
P60709	Actin, cytoplasmic 1 OS=Homo sapiens OX=9606 GN=ACTB PE=1 SV=1	ACTB	47	3	0.832	0.765	0.706	1	1.75	0.871103	0.892257	0.818064	0.946343	0.921555
P49790	Nuclear pore complex protein Nup153 OS=Homo sapiens OX=9606 GN=NUP153 PE=1 SV=2	NUP153	3	3	0.836	1.579	1.361	0.671	0.01	0.935191	0.628664	0.839828	0.966612	9.69811e-17
Q9BQP7	Mitochondrial genome maintenance exonuclease 1 OS=Homo sapiens OX=9606 GN=MGME1 PE=1 SV=1	MGME1	3	3	0.84	0.66	0.584	0.548	0.626	0.939569	0.988195	0.987646	0.925362	0.984237
Q8N392	Rho GTPase-activating protein 18 OS=Homo sapiens OX=9606 GN=ARHGAP18 PE=1 SV=3	ARHGAP18	3	3	0.84	0.823	0.703	0.552	0.225	0.950452	0.957265	0.998573	0.923911	0.711128
Q9NVI7	ATPase family AAA domain-containing protein 3A OS=Homo sapiens OX=9606 GN=ATAD3A PE=1 SV=2	ATAD3A	7	3	0.841	0.88	0.892	0.994	0.854	0.997657	0.973607	0.987646	0.967975	0.988532
Q9P015	39S ribosomal protein L15, mitochondrial OS=Homo sapiens OX=9606 GN=MRPL15 PE=1 SV=1	MRPL15	3	3	0.842	1.132	1.58	1.612	2.37	0.935191	0.832731	0.670326	0.796904	0.579023
Q13033	Striatin-3 OS=Homo sapiens OX=9606 GN=STRN3 PE=1 SV=3	STRN3	3	3	0.845	0.619	0.642	0.631	0.308	0.946919	0.996949	0.989615	0.946506	0.824126
P41214	Eukaryotic translation initiation factor 2D OS=Homo sapiens OX=9606 GN=EIF2D PE=1 SV=3	EIF2D	3	3	0.847	0.605	2.089	0.99	9.859	0.958747	0.963391	0.815301	0.973361	0.110645
Q9Y5X3	Sorting nexin-5 OS=Homo sapiens OX=9606 GN=SNX5 PE=1 SV=1	SNX5	3	3	0.848	0.543	0.454	0.724	1.095	0.950452	0.949436	0.883797	0.967975	0.950375
Q9Y673	Dolichyl-phosphate beta-glucosyltransferase OS=Homo sapiens OX=9606 GN=ALG5 PE=1 SV=1	ALG5	3	3	0.849	0.805	0.583	0.724	0.404	0.933774	0.941624	0.96846	0.99864	0.910641
Q9UBN7	Histone deacetylase 6 OS=Homo sapiens OX=9606 GN=HDAC6 PE=1 SV=2	HDAC6	3	3	0.855	0.619	0.814	0.702	0.728	0.937381	0.99347	0.981046	0.976168	0.975134
P61457	Pterin-4-alpha-carbinolamine dehydratase OS=Homo sapiens OX=9606 GN=PCBD1 PE=1 SV=2	PCBD1	3	3	0.86	0.672	1.134	1.016	1.098	0.996446	0.974541	0.931025	0.967975	0.968106
Q8WW12	PEST proteolytic signal-containing nuclear protein OS=Homo sapiens OX=9606 GN=PCNP PE=1 SV=2	PCNP	3	3	0.864	3.062	1.827	1.626	1.09	0.950452	0.172267	0.873646	0.832171	0.936876
Q9UK76	Jupiter microtubule associated homolog 1 OS=Homo sapiens OX=9606 GN=JPT1 PE=1 SV=3	JPT1	3	3	0.865	1.637	2.961	1.842	1.404	0.929014	0.72805	0.457921	0.71043	0.82566
Q9NVD7	Alpha-parvin OS=Homo sapiens OX=9606 GN=PARVA PE=1 SV=1	PARVA	4	3	0.867	0.733	0.874	0.855	0.738	0.95032	0.993969	0.988562	0.991672	0.975558
Q99848	Probable rRNA-processing protein EBP2 OS=Homo sapiens OX=9606 GN=EBNA1BP2 PE=1 SV=2	EBNA1BP2	3	3	0.871	0.707	0.824	0.801	0.752	0.944319	0.998747	0.979996	0.988695	0.979442
P24844	Myosin regulatory light polypeptide 9 OS=Homo sapiens OX=9606 GN=MYL9 PE=1 SV=4	MYL9	8	3	0.875	0.365	0.284	0.61	0.476	0.99602	0.787027	0.656429	0.91273	0.867979
Q16778	Histone H2B type 2-E OS=Homo sapiens OX=9606 GN=H2BC21 PE=1 SV=3	H2BC21	12	3	0.88	0.983	1.04	0.939	1.014	0.924224	0.982024	0.937088	0.929011	0.923521
Q9NUU7	ATP-dependent RNA helicase DDX19A OS=Homo sapiens OX=9606 GN=DDX19A PE=1 SV=1	DDX19A	11	3	0.882	1.13	0.699	0.737	0.537	0.986474	0.878675	0.946033	0.942492	0.883186
O15042	U2 snRNP-associated SURP motif-containing protein OS=Homo sapiens OX=9606 GN=U2SURP PE=1 SV=2	U2SURP	3	3	0.884	1.041	1.585	2.305	0.368	0.943829	0.892257	0.804578	0.411749	0.849654
Q9Y5P6	Mannose-1-phosphate guanyltransferase beta OS=Homo sapiens OX=9606 GN=GMPPB PE=1 SV=2	GMPPB	3	3	0.885	0.586	0.427	0.566	0.503	0.939569	0.956618	0.870019	0.905042	0.905056
Q10472	Polypeptide N-acetylgalactosaminyltransferase 1 OS=Homo sapiens OX=9606 GN=GALNT1 PE=1 SV=1	GALNT1	3	3	0.886	0.837	0.46	1.739	0.472	0.925966	0.955176	0.934593	0.753566	0.930423
Q14692	Ribosome biogenesis protein BMS1 homolog OS=Homo sapiens OX=9606 GN=BMS1 PE=1 SV=1	BMS1	3	3	0.888	0.772	1.096	0.807	0.662	0.924224	0.956643	0.89363	0.987328	0.99685
P07919	Cytochrome b-c1 complex subunit 6, mitochondrial OS=Homo sapiens OX=9606 GN=UQCRH PE=1 SV=2	UQCRH	3	3	0.899	2.746	0.959	2.289	2.332	0.939569	0.358947	0.881562	0.680119	0.788371
Q96DB5	Regulator of microtubule dynamics protein 1 OS=Homo sapiens OX=9606 GN=RMDN1 PE=1 SV=1	RMDN1	3	3	0.901	0.691	0.775	0.76	0.573	0.939569	0.999476	0.989615	0.999949	0.946074
O95197	Reticulon-3 OS=Homo sapiens OX=9606 GN=RTN3 PE=1 SV=2	RTN3	3	3	0.903	2.64	4.199	4.249	4.559	0.992177	0.371283	0.346263	0.203908	0.286607
Q8N3C0	Activating signal cointegrator 1 complex subunit 3 OS=Homo sapiens OX=9606 GN=ASCC3 PE=1 SV=3	ASCC3	3	3	0.904	1.173	1.644	1.703	3.668	0.983022	0.867723	0.876679	0.81646	0.390152
O15498	Synaptobrevin homolog YKT6 OS=Homo sapiens OX=9606 GN=YKT6 PE=1 SV=1	YKT6	3	3	0.908	0.816	0.861	0.721	0.728	0.935191	0.971196	0.994045	0.984132	0.999926
O43819	Protein SCO2 homolog, mitochondrial OS=Homo sapiens OX=9606 GN=SCO2 PE=1 SV=3	SCO2	3	3	0.91	1.301	1.084	1.313	1.165	0.906516	0.825107	0.910188	0.871815	0.891201
P36969	Phospholipid hydroperoxide glutathione peroxidase OS=Homo sapiens OX=9606 GN=GPX4 PE=1 SV=3	GPX4	3	3	0.938	0.799	0.505	0.768	0.72	0.923704	0.976865	0.888082	0.980378	0.969222
P08134	Rho-related GTP-binding protein RhoC OS=Homo sapiens OX=9606 GN=RHOC PE=1 SV=1	RHOC	11	3	0.944	1.074	0.959	0.577	0.432	0.925264	0.892257	0.99933	0.90304	0.885065
O14880	Microsomal glutathione S-transferase 3 OS=Homo sapiens OX=9606 GN=MGST3 PE=1 SV=1	MGST3	3	3	0.956	2.593	0.987	2.395	2.314	0.958747	0.382416	0.964434	0.620033	0.710555
Q14789	Golgin subfamily B member 1 OS=Homo sapiens OX=9606 GN=GOLGB1 PE=1 SV=2	GOLGB1	3	3	0.978	1.491		0.571	0.01	0.869556	0.638441		0.931108	9.69811e-17
Q9BW83	Intraflagellar transport protein 27 homolog OS=Homo sapiens OX=9606 GN=IFT27 PE=1 SV=1	IFT27	3	3	0.989	0.665	0.77	0.606	0.562	0.872123	0.992609	0.986738	0.941154	0.938357
Q14677	Clathrin interactor 1 OS=Homo sapiens OX=9606 GN=CLINT1 PE=1 SV=1	CLINT1	3	3	1.008	0.85	0.967	1.916	2.822	0.862522	0.946146	0.952602	0.587391	0.701555
Q15041	ADP-ribosylation factor-like protein 6-interacting protein 1 OS=Homo sapiens OX=9606 GN=ARL6IP1 PE=1 SV=2	ARL6IP1	3	3	1.009	0.481	1.52	1.131	1.97	0.869011	0.905221	0.887022	0.923911	0.831399
P35250	Replication factor C subunit 2 OS=Homo sapiens OX=9606 GN=RFC2 PE=1 SV=3	RFC2	3	3	1.03	0.38	0.453	1.145	0.675	0.847337	0.83046	0.816916	0.929264	0.929663
Q15287	RNA-binding protein with serine-rich domain 1 OS=Homo sapiens OX=9606 GN=RNPS1 PE=1 SV=1	RNPS1	3	3	1.064	0.866	0.835	0.998	0.693	0.85198	0.974541	0.96846	0.967975	0.949054
A6NDG6	Glycerol-3-phosphate phosphatase OS=Homo sapiens OX=9606 GN=PGP PE=1 SV=1	PGP	3	3	1.076	0.341	9.273	1.349	3.624	0.813549	0.831314	0.00813675	0.88274	0.532106
Q16563	Synaptophysin-like protein 1 OS=Homo sapiens OX=9606 GN=SYPL1 PE=1 SV=1	SYPL1	3	3	1.099	1.397	1.043	1.241	1.008	0.895734	0.801279	0.946203	0.923223	0.974914
Q8WXI9	Transcriptional repressor p66-beta OS=Homo sapiens OX=9606 GN=GATAD2B PE=1 SV=1	GATAD2B	3	3	1.099	5.443	5.018	2.842	3.788	0.807572	0.0275998	0.0686591	0.26832	0.280702
Q9H4A3	Serine/threonine-protein kinase WNK1 OS=Homo sapiens OX=9606 GN=WNK1 PE=1 SV=2	WNK1	3	3	1.155	1.459	1.132	0.258	0.01	0.759826	0.75013	0.838433	0.667151	9.69811e-17
Q86UY8	5'-nucleotidase domain-containing protein 3 OS=Homo sapiens OX=9606 GN=NT5DC3 PE=1 SV=1	NT5DC3	3	3	1.158	1.022	0.746	1.055	1.45	0.790698	0.888384	0.986756	0.923911	0.823689
Q8NFH4	Nucleoporin Nup37 OS=Homo sapiens OX=9606 GN=NUP37 PE=1 SV=1	NUP37	3	3	1.166	1.193	0.745	0.962	0.717	0.781139	0.86234	0.973549	0.946343	0.972014
Q3MHD2	Protein LSM12 homolog OS=Homo sapiens OX=9606 GN=LSM12 PE=1 SV=2	LSM12	3	3	1.172	0.831	1.034	0.82	0.797	0.769799	0.971145	0.950318	0.980378	0.99685
Q4G0J3	La-related protein 7 OS=Homo sapiens OX=9606 GN=LARP7 PE=1 SV=1	LARP7	3	3	1.173	1.97	3.954	6.519	2.57	0.827345	0.416808	0.222858	0.0169477	0.642725
O15127	Secretory carrier-associated membrane protein 2 OS=Homo sapiens OX=9606 GN=SCAMP2 PE=1 SV=2	SCAMP2	3	3	1.184	1.587	5.955	1.213	4.544	0.757117	0.728583	0.233593	0.888405	0.227081
O43488	Aflatoxin B1 aldehyde reductase member 2 OS=Homo sapiens OX=9606 GN=AKR7A2 PE=1 SV=3	AKR7A2	3	3	1.2	3.495	0.96	0.905	2.375	0.759826	0.148012	0.998573	0.946343	0.571091
Q9NQ29	Putative RNA-binding protein Luc7-like 1 OS=Homo sapiens OX=9606 GN=LUC7L PE=1 SV=1	LUC7L	5	3	1.227	1.687	2.442	1.57	1.853	0.743176	0.52124	0.48057	0.848433	0.775098
P48723	Heat shock 70 kDa protein 13 OS=Homo sapiens OX=9606 GN=HSPA13 PE=1 SV=1	HSPA13	3	3	1.23	1.14	0.739	0.6	1.02	0.739682	0.870045	0.972129	0.941154	0.922071
Q96N67	Dedicator of cytokinesis protein 7 OS=Homo sapiens OX=9606 GN=DOCK7 PE=1 SV=4	DOCK7	3	3	1.241	0.866	1	1.018	0.929	0.739682	0.840843	0.874617	0.871815	0.857748
P13647	Keratin, type II cytoskeletal 5 OS=Homo sapiens OX=9606 GN=KRT5 PE=1 SV=3	KRT5	10	3	1.244	1.136	3.652	2.523	3.203	0.722291	0.83054	0.450363	0.468244	0.584856
Q09028	Histone-binding protein RBBP4 OS=Homo sapiens OX=9606 GN=RBBP4 PE=1 SV=3	RBBP4	8	3	1.248	0.772	1.297	1.368	0.415	0.838053	0.996949	0.895796	0.901036	0.811237
Q00169	Phosphatidylinositol transfer protein alpha isoform OS=Homo sapiens OX=9606 GN=PITPNA PE=1 SV=2	PITPNA	4	3	1.258	4.523	8.315	1.458	2.588	0.726974	0.0712527	0.0173042	0.821527	0.639677
Q9BTT0	Acidic leucine-rich nuclear phosphoprotein 32 family member E OS=Homo sapiens OX=9606 GN=ANP32E PE=1 SV=1	ANP32E	3	3	1.277	0.891	1.05	0.845	0.968	0.798634	0.952693	0.979773	0.991268	0.98312
P17900	Ganglioside GM2 activator OS=Homo sapiens OX=9606 GN=GM2A PE=1 SV=4	GM2A	3	3	1.317	1.462	1.397	1.672	1.455	0.610042	0.825891	0.915277	0.839287	0.902709
Q8WXX0	Dynein heavy chain 7, axonemal OS=Homo sapiens OX=9606 GN=DNAH7 PE=1 SV=2	DNAH7	3	3	1.343	2.022	3.403	0.814	0.865	0.780488	0.604728	0.592469	0.966963	0.982553
Q9HAB8	Phosphopantothenate--cysteine ligase OS=Homo sapiens OX=9606 GN=PPCS PE=1 SV=2	PPCS	3	3	1.345	1.647	2.259	3.487	2.199	0.648808	0.620423	0.529753	0.2607	0.653017
P61077	Ubiquitin-conjugating enzyme E2 D3 OS=Homo sapiens OX=9606 GN=UBE2D3 PE=1 SV=1	UBE2D3	4	3	1.438	2.594	2.119	2.184	1.624	0.735746	0.455426	0.793717	0.747718	0.867072
P78356	Phosphatidylinositol 5-phosphate 4-kinase type-2 beta OS=Homo sapiens OX=9606 GN=PIP4K2B PE=1 SV=1	PIP4K2B	3	3	1.483	1.048	0.185	5.871	10.225	0.571766	0.789636	0.607616	0.0572836	0.0525597
P46976	Glycogenin-1 OS=Homo sapiens OX=9606 GN=GYG1 PE=1 SV=4	GYG1	3	3	1.589	1.106	1.064	1.39	1.693	0.459182	0.870045	0.915827	0.851211	0.841799
Q96GD0	Pyridoxal phosphate phosphatase OS=Homo sapiens OX=9606 GN=PDXP PE=1 SV=2	PDXP	3	3	1.591	2.825	3.811	3.877	4.42	0.464793	0.245976	0.392438	0.236909	0.221016
Q9H1E3	Nuclear ubiquitous casein and cyclin-dependent kinase substrate 1 OS=Homo sapiens OX=9606 GN=NUCKS1 PE=1 SV=1	NUCKS1	3	3	1.596	3.733	3.803	7.746	6.504	0.510631	0.174278	0.46034	0.0422462	0.184
Q99700	Ataxin-2 OS=Homo sapiens OX=9606 GN=ATXN2 PE=1 SV=2	ATXN2	3	3	1.629	0.635	0.523	0.664	0.958	0.470517	0.982646	0.928909	0.962604	0.918965
P20962	Parathymosin OS=Homo sapiens OX=9606 GN=PTMS PE=1 SV=2	PTMS	3	3	1.649	4.188	2.699	1.382	1.833	0.547048	0.192573	0.797045	0.923911	0.885065
P12235	ADP/ATP translocase 1 OS=Homo sapiens OX=9606 GN=SLC25A4 PE=1 SV=4	SLC25A4	18	3	1.734	2.261	3.056	3.663	4.046	0.196506	0.462402	0.496364	0.300551	0.487464
Q7RTV0	PHD finger-like domain-containing protein 5A OS=Homo sapiens OX=9606 GN=PHF5A PE=1 SV=1	PHF5A	3	3	1.748	1.608	2.923	3.374	5.249	0.268531	0.737535	0.521707	0.32655	0.211011
Q9BZG1	Ras-related protein Rab-34 OS=Homo sapiens OX=9606 GN=RAB34 PE=1 SV=1	RAB34	3	3	1.769	1.931	2.99	1.665	0.768	0.368627	0.592813	0.559527	0.789947	0.982553
Q96IU4	Protein ABHD14B OS=Homo sapiens OX=9606 GN=ABHD14B PE=1 SV=1	ABHD14B	3	3	1.785	1.251	1.189	1.449	1.044	0.178908	0.85571	0.895265	0.791352	0.910641
Q969Q0	60S ribosomal protein L36a-like OS=Homo sapiens OX=9606 GN=RPL36AL PE=1 SV=3	RPL36AL	3	3	1.795	9.131	10.856	6.456	5.81	0.331158	0.00225118	0.0156152	0.0499382	0.3761
Q9Y5K5	Ubiquitin carboxyl-terminal hydrolase isozyme L5 OS=Homo sapiens OX=9606 GN=UCHL5 PE=1 SV=3	UCHL5	3	3	1.826	1.446	1.618	1.65	2.922	0.162991	0.757457	0.836816	0.708254	0.44687
Q9H6R4	Nucleolar protein 6 OS=Homo sapiens OX=9606 GN=NOL6 PE=1 SV=2	NOL6	3	3	1.828	1.465	2.862	1.999	1.276	0.176324	0.794791	0.659096	0.739615	0.854427
O15321	Transmembrane 9 superfamily member 1 OS=Homo sapiens OX=9606 GN=TM9SF1 PE=2 SV=2	TM9SF1	3	3	1.854	1.282	1.313	1.97	1.32	0.3414	0.761124	0.776886	0.701391	0.854427
O94776	Metastasis-associated protein MTA2 OS=Homo sapiens OX=9606 GN=MTA2 PE=1 SV=1	MTA2	3	3	1.857	3.068	4.917	4.841	2.677	0.272076	0.198692	0.13899	0.129399	0.517479
Q9GZZ1	N-alpha-acetyltransferase 50 OS=Homo sapiens OX=9606 GN=NAA50 PE=1 SV=1	NAA50	3	3	1.871	11.298	8.811	8.775	17.186	0.335639	0.00496097	0.150906	0.0205983	0.0488728
Q92879	CUGBP Elav-like family member 1 OS=Homo sapiens OX=9606 GN=CELF1 PE=1 SV=2	CELF1	3	3	1.886	5.677	6.16	5.95	9.033	0.309137	0.011559	0.0369184	0.0832309	0.147981
Q96IZ0	PRKC apoptosis WT1 regulator protein OS=Homo sapiens OX=9606 GN=PAWR PE=1 SV=1	PAWR	3	3	1.899	0.769	1.912	5.858	0.01	0.340187	0.905976	0.548919	0.0170618	9.69811e-17
Q9HC07	Transmembrane protein 165 OS=Homo sapiens OX=9606 GN=TMEM165 PE=1 SV=1	TMEM165	3	3	1.967	3.547	3.287	3.905	4.379	0.212696	0.157997	0.593356	0.242679	0.458619
P02533	Keratin, type I cytoskeletal 14 OS=Homo sapiens OX=9606 GN=KRT14 PE=1 SV=4	KRT14	7	3	1.977	4.384	3.057	1.336	1.571	0.192412	0.0781991	0.632462	0.870789	0.809801
Q9Y3D3	28S ribosomal protein S16, mitochondrial OS=Homo sapiens OX=9606 GN=MRPS16 PE=1 SV=1	MRPS16	3	3	1.997	2.421	1.935	2.759	2.228	0.275218	0.255359	0.55228	0.466414	0.711128
P20742	Pregnancy zone protein OS=Homo sapiens OX=9606 GN=PZP PE=1 SV=4	PZP	3	3	2.038	0.915	0.913	0.817	2.098	0.174827	0.940213	0.999343	0.995211	0.800534
P30626	Sorcin OS=Homo sapiens OX=9606 GN=SRI PE=1 SV=1	SRI	3	3	2.113	6.532	3.507	2.034	1.162	0.208147	0.0195924	0.306115	0.689488	0.891979
P09001	39S ribosomal protein L3, mitochondrial OS=Homo sapiens OX=9606 GN=MRPL3 PE=1 SV=1	MRPL3	3	3	2.119	1.727	7.71	1.269	1.025	0.288851	0.540092	0.044644	0.787806	0.872508
P52943	Cysteine-rich protein 2 OS=Homo sapiens OX=9606 GN=CRIP2 PE=1 SV=1	CRIP2	3	3	2.15	2.935	5.661	3.143	2.007	0.251858	0.219824	0.184779	0.381863	0.788371
P07108	Acyl-CoA-binding protein OS=Homo sapiens OX=9606 GN=DBI PE=1 SV=2	DBI	3	3	2.235	0.521	0.916	2.168	0.276	0.201354	0.900819	0.998573	0.667151	0.71887
Q9NVJ2	ADP-ribosylation factor-like protein 8B OS=Homo sapiens OX=9606 GN=ARL8B PE=1 SV=1	ARL8B	7	3	2.282	4.256	3.829	3.84	3.22	0.111422	0.0591616	0.346515	0.27992	0.644901
Q8IV08	5'-3' exonuclease PLD3 OS=Homo sapiens OX=9606 GN=PLD3 PE=1 SV=1	PLD3	3	3	2.287	3.304	2.062	2.781	1.878	0.0594569	0.189996	0.778087	0.4961	0.797984
Q9Y6V0	Protein piccolo OS=Homo sapiens OX=9606 GN=PCLO PE=1 SV=5	PCLO	3	3	2.29	0.551	0.625	0.704	1.455	0.113019	0.789636	0.798545	0.861775	0.972186
Q9UBV2	Protein sel-1 homolog 1 OS=Homo sapiens OX=9606 GN=SEL1L PE=1 SV=3	SEL1L	3	3	2.344	3.282	2.416	11.72	1.172	0.137549	0.141295	0.448049	0.021601	0.890969
Q9H8H3	Methyltransferase-like protein 7A OS=Homo sapiens OX=9606 GN=METTL7A PE=1 SV=1	METTL7A	3	3	2.374	6.909	4.383	6.504	4.357	0.136291	0.0192618	0.240993	0.0650287	0.271417
O43865	S-adenosylhomocysteine hydrolase-like protein 1 OS=Homo sapiens OX=9606 GN=AHCYL1 PE=1 SV=2	AHCYL1	7	3	2.471	3.371	3.681	3.544	3.984	0.135783	0.136473	0.376332	0.301633	0.485086
P62861	40S ribosomal protein S30 OS=Homo sapiens OX=9606 GN=FAU PE=1 SV=1	FAU	3	3	2.472	2.106	2.274	2.051	1.374	0.127055	0.756757	0.821363	0.793797	0.969498
Q9NPJ3	Acyl-coenzyme A thioesterase 13 OS=Homo sapiens OX=9606 GN=ACOT13 PE=1 SV=1	ACOT13	3	3	2.528	4.432	4.481	5.184	4.768	0.0484089	0.126586	0.271876	0.137482	0.449031
Q9UI14	Prenylated Rab acceptor protein 1 OS=Homo sapiens OX=9606 GN=RABAC1 PE=1 SV=1	RABAC1	3	3	2.551	1.94	2.61	1.452	1.098	0.0345169	0.549817	0.760135	0.832171	0.891201
Q13442	28 kDa heat- and acid-stable phosphoprotein OS=Homo sapiens OX=9606 GN=PDAP1 PE=1 SV=1	PDAP1	3	3	2.552	1.817	0.987	0.924	2.147	0.0270736	0.655251	0.948329	0.9483	0.669121
Q9ULX3	RNA-binding protein NOB1 OS=Homo sapiens OX=9606 GN=NOB1 PE=1 SV=1	NOB1	3	3	2.579	3.986	2.248	3.053	1.476	0.113313	0.0369797	0.481657	0.156715	0.700309
P09496	Clathrin light chain A OS=Homo sapiens OX=9606 GN=CLTA PE=1 SV=1	CLTA	3	3	2.616	2.604	1.779	1.89	2.188	0.0341387	0.29194	0.870143	0.779464	0.788371
O95168	NADH dehydrogenase [ubiquinone] 1 beta subcomplex subunit 4 OS=Homo sapiens OX=9606 GN=NDUFB4 PE=1 SV=3	NDUFB4	3	3	2.628	1.171	1.269	0.942	0.886	0.0523886	0.870045	0.931025	0.988335	0.994807
O43670	BUB3-interacting and GLEBS motif-containing protein ZNF207 OS=Homo sapiens OX=9606 GN=ZNF207 PE=1 SV=1	ZNF207	3	3	2.704	3.2	2.783	2.93	4.4	0.0843739	0.198993	0.472785	0.358717	0.304634
Q15427	Splicing factor 3B subunit 4 OS=Homo sapiens OX=9606 GN=SF3B4 PE=1 SV=1	SF3B4	3	3	2.713	1.047	1.693	2.213	0.573	0.0306212	0.885116	0.784013	0.438741	0.959732
P21926	CD9 antigen OS=Homo sapiens OX=9606 GN=CD9 PE=1 SV=4	CD9	3	3	2.749	3.925	2.775	3.909	2.981	0.0175021	0.0745609	0.713476	0.257315	0.701555
P16403	Histone H1.2 OS=Homo sapiens OX=9606 GN=H1-2 PE=1 SV=2	H1-2	16	3	2.876	8.467	8.943	5.292	7.371	0.0504661	0.0104506	0.110608	0.156489	0.115546
P10412	Histone H1.4 OS=Homo sapiens OX=9606 GN=H1-4 PE=1 SV=2	H1-4	17	3	2.906	6.268	6.954	5.231	12.503	0.0293569	0.0377865	0.187781	0.12515	0.0185591
O94923	D-glucuronyl C5-epimerase OS=Homo sapiens OX=9606 GN=GLCE PE=1 SV=3	GLCE	3	3	2.947	4.99	4.111	3.729	2.175	0.0729402	0.043208	0.195308	0.27857	0.639677
P62312	U6 snRNA-associated Sm-like protein LSm6 OS=Homo sapiens OX=9606 GN=LSM6 PE=1 SV=1	LSM6	3	3	3.039	6.105	6.798	5.77	6.595	0.00833073	0.014423	0.0895049	0.0869267	0.239888
Q9NSK0	Kinesin light chain 4 OS=Homo sapiens OX=9606 GN=KLC4 PE=1 SV=3	KLC4	3	3	3.045	4.613	3.649	3.5	2.448	0.0562427	0.0613238	0.263875	0.30996	0.669757
Q9NZ45	CDGSH iron-sulfur domain-containing protein 1 OS=Homo sapiens OX=9606 GN=CISD1 PE=1 SV=1	CISD1	3	3	3.068	3.716	2.677	3.24	2.622	0.0235982	0.117779	0.633227	0.30621	0.691176
Q7LG56	Ribonucleoside-diphosphate reductase subunit M2 B OS=Homo sapiens OX=9606 GN=RRM2B PE=1 SV=1	RRM2B	4	3	3.11	1.344	0.368	4.602	0.98	0.00747044	0.812558	0.828547	0.200434	0.921555
Q9UM00	Calcium load-activated calcium channel OS=Homo sapiens OX=9606 GN=TMCO1 PE=1 SV=2	TMCO1	3	3	3.196	5.762	5.558	5.821	5.745	0.0089834	0.0515162	0.294049	0.0880295	0.23467
Q9UMX5	Neudesin OS=Homo sapiens OX=9606 GN=NENF PE=1 SV=1	NENF	3	3	3.348	4.241	5.291	6.463	4.859	0.00234355	0.0741829	0.11005	0.0933997	0.370312
Q4VCS5	Angiomotin OS=Homo sapiens OX=9606 GN=AMOT PE=1 SV=1	AMOT	3	3	3.407	3.877	3.346	2.485	1.758	0.00502164	0.182809	0.654914	0.680269	0.921555
Q93096	Protein tyrosine phosphatase type IVA 1 OS=Homo sapiens OX=9606 GN=PTP4A1 PE=1 SV=2	PTP4A1	6	3	3.469	3.724	2.703	3.399	3.031	0.00582254	0.189996	0.645057	0.30996	0.428389
Q9H0B6	Kinesin light chain 2 OS=Homo sapiens OX=9606 GN=KLC2 PE=1 SV=1	KLC2	5	3	3.573	3.651	3.897	4.415	4.542	0.0529518	0.0198665	0.196183	0.0498702	0.199632
Q9Y4X5	E3 ubiquitin-protein ligase ARIH1 OS=Homo sapiens OX=9606 GN=ARIH1 PE=1 SV=2	ARIH1	3	3	3.676	1.132	2.371	2.473	2.561	0.0197478	0.865392	0.536822	0.605331	0.649283
Q5QNW6	Histone H2B type 2-F OS=Homo sapiens OX=9606 GN=H2BC18 PE=1 SV=3	H2BC18	12	3	3.681	7.498	8.857	7.652	7.612	0.00236765	0.0181097	0.0997207	0.0325347	0.112402
Q9Y316	Protein MEMO1 OS=Homo sapiens OX=9606 GN=MEMO1 PE=1 SV=1	MEMO1	3	3	3.736	5.725	14.097	14.137	13.094	0.0193865	0.0204008	0.00450547	0.00326782	0.00961064
Q92522	Histone H1.10 OS=Homo sapiens OX=9606 GN=H1-10 PE=1 SV=1	H1-10	3	3	3.918	0.998	1.816	1.076	0.687	0.00235618	0.91577	0.793171	0.947534	0.939709
Q9Y6M5	Zinc transporter 1 OS=Homo sapiens OX=9606 GN=SLC30A1 PE=1 SV=3	SLC30A1	3	3	4.096	3.184	2.335	3.29	3.831	0.00813781	0.174942	0.52765	0.323299	0.439573
Q96JC1	Vam6/Vps39-like protein OS=Homo sapiens OX=9606 GN=VPS39 PE=1 SV=2	VPS39	3	3	4.874	2.907	2.373	4.393	2.554	0.00225906	0.201154	0.668664	0.184684	0.700309
P09493	Tropomyosin alpha-1 chain OS=Homo sapiens OX=9606 GN=TPM1 PE=1 SV=2	TPM1	8	3	4.916	3.123	2.998	3.377	1.937	0.00029792	0.184897	0.670326	0.351782	0.788371
O60504	Vinexin OS=Homo sapiens OX=9606 GN=SORBS3 PE=1 SV=2	SORBS3	3	3	5.051	2.416	2.008	0.502	0.641	0.00460569	0.255351	0.474637	0.927964	0.948847
Q9Y639	Neuroplastin OS=Homo sapiens OX=9606 GN=NPTN PE=1 SV=2	NPTN	3	3	5.719	7.21	2.566	5.56	6.197	0.000847361	0.013551	0.458504	0.0639241	0.105305
P17936	Insulin-like growth factor-binding protein 3 OS=Homo sapiens OX=9606 GN=IGFBP3 PE=1 SV=2	IGFBP3	3	3	6.714	0.553	1.721	2.241	2.907	5.31822e-05	0.980075	0.717907	0.332516	0.517667
Q9H6F5	Coiled-coil domain-containing protein 86 OS=Homo sapiens OX=9606 GN=CCDC86 PE=1 SV=1	CCDC86	3	3	8.731	11.005	16.991	18.239	29.591	4.26029e-05	0.00390161	0.00252283	0.00172964	0.00454283
O95163	Elongator complex protein 1 OS=Homo sapiens OX=9606 GN=ELP1 PE=1 SV=3	ELP1	3	3	21.269	12.773	0.958	5.927	0.302	2.75797e-08	0.00060078	0.920186	0.149962	0.808653
Q9BSH4	Translational activator of cytochrome c oxidase 1 OS=Homo sapiens OX=9606 GN=TACO1 PE=1 SV=1	TACO1	3	3	100	100	100	100	100	1.24783e-16	1.09976e-16	9.32207e-17	1.19896e-16	9.69811e-17
Q99805	Transmembrane 9 superfamily member 2 OS=Homo sapiens OX=9606 GN=TM9SF2 PE=1 SV=1	TM9SF2	3	3	100	100		100	100	1.24783e-16	1.09976e-16		1.19896e-16	9.69811e-17
P02774	Vitamin D-binding protein OS=Homo sapiens OX=9606 GN=GC PE=1 SV=2	GC	3	3	100	100	0.01	0.01	0.01	1.24783e-16	1.09976e-16	9.32207e-17	1.19896e-16	9.69811e-17
Q03001	Dystonin OS=Homo sapiens OX=9606 GN=DST PE=1 SV=4	DST	5	3	100	100	100	100	100	1.24783e-16	1.09976e-16	9.32207e-17	1.19896e-16	9.69811e-17
Q01804	OTU domain-containing protein 4 OS=Homo sapiens OX=9606 GN=OTUD4 PE=1 SV=4	OTUD4	3	3
Q9UBF2	Coatomer subunit gamma-2 OS=Homo sapiens OX=9606 GN=COPG2 PE=1 SV=1	COPG2	4	3		100		100	100		1.09976e-16		1.19896e-16	9.69811e-17
Q9BYD1	39S ribosomal protein L13, mitochondrial OS=Homo sapiens OX=9606 GN=MRPL13 PE=1 SV=1	MRPL13	4	4	0.207	0.345	0.302	0.568	0.295	0.000502201	0.441132	0.386947	0.803434	0.452094
Q9NYK5	39S ribosomal protein L39, mitochondrial OS=Homo sapiens OX=9606 GN=MRPL39 PE=1 SV=3	MRPL39	4	4	0.324	0.434	0.308	0.323	0.221	0.312759	0.870045	0.756113	0.655552	0.625476
Q6AI08	HEAT repeat-containing protein 6 OS=Homo sapiens OX=9606 GN=HEATR6 PE=1 SV=1	HEATR6	4	4	0.33	0.471	0.329	0.437	0.279	0.619675	0.900819	0.804578	0.871815	0.792121
Q6ZXV5	Protein O-mannosyl-transferase TMTC3 OS=Homo sapiens OX=9606 GN=TMTC3 PE=1 SV=2	TMTC3	4	4	0.335	0.365	0.269	0.307	0.379	0.208147	0.794335	0.576053	0.555876	0.797984
Q93050	V-type proton ATPase 116 kDa subunit a1 OS=Homo sapiens OX=9606 GN=ATP6V0A1 PE=1 SV=3	ATP6V0A1	4	4	0.341	0.516	0.622	0.682	0.809	0.759826	0.971145	0.980295	0.984295	0.972186
Q15758	Neutral amino acid transporter B(0) OS=Homo sapiens OX=9606 GN=SLC1A5 PE=1 SV=2	SLC1A5	4	4	0.374	0.406	0.473	0.511	0.406	0.314725	0.778082	0.849268	0.854138	0.797984
Q5BKZ1	DBIRD complex subunit ZNF326 OS=Homo sapiens OX=9606 GN=ZNF326 PE=1 SV=2	ZNF326	4	4	0.378	0.387	0.365	0.444	0.203	0.43073	0.83046	0.797045	0.832877	0.575443
Q9UBU9	Nuclear RNA export factor 1 OS=Homo sapiens OX=9606 GN=NXF1 PE=1 SV=1	NXF1	4	4	0.379	0.359	0.304	0.243	0.287	0.535253	0.825107	0.809705	0.592443	0.797984
Q9BUF5	Tubulin beta-6 chain OS=Homo sapiens OX=9606 GN=TUBB6 PE=1 SV=1	TUBB6	16	4	0.387	0.333	0.3	0.173	0.147	0.0855935	0.449663	0.481657	0.0869267	0.0882849
Q96PZ0	Pseudouridylate synthase 7 homolog OS=Homo sapiens OX=9606 GN=PUS7 PE=1 SV=2	PUS7	4	4	0.391	0.357	0.202	0.305	0.274	0.451207	0.810266	0.481497	0.65575	0.782878
Q9UQE7	Structural maintenance of chromosomes protein 3 OS=Homo sapiens OX=9606 GN=SMC3 PE=1 SV=2	SMC3	4	4	0.404	0.555	0.326	0.452	0.072	0.209418	0.840439	0.568605	0.681179	0.0422309
Q13740	CD166 antigen OS=Homo sapiens OX=9606 GN=ALCAM PE=1 SV=2	ALCAM	4	4	0.411	0.354	0.393	0.536	0.465	0.78374	0.807663	0.877438	0.91273	0.921563
Q49A26	Putative oxidoreductase GLYR1 OS=Homo sapiens OX=9606 GN=GLYR1 PE=1 SV=4	GLYR1	4	4	0.412	0.434	0.346	0.583	0.453	0.807572	0.894046	0.86908	0.939491	0.918733
Q16186	Proteasomal ubiquitin receptor ADRM1 OS=Homo sapiens OX=9606 GN=ADRM1 PE=1 SV=2	ADRM1	4	4	0.413	0.4	0.254	0.414	0.342	0.477623	0.812558	0.589726	0.772818	0.759874
Q13492	Phosphatidylinositol-binding clathrin assembly protein OS=Homo sapiens OX=9606 GN=PICALM PE=1 SV=2	PICALM	4	4	0.417	0.496	0.353	0.389	0.241	0.644897	0.912553	0.807001	0.806665	0.649283
Q15269	Periodic tryptophan protein 2 homolog OS=Homo sapiens OX=9606 GN=PWP2 PE=2 SV=2	PWP2	4	4	0.42	0.503	0.453	0.485	0.197	0.723755	0.91904	0.878346	0.895752	0.659449
Q96HY6	DDRGK domain-containing protein 1 OS=Homo sapiens OX=9606 GN=DDRGK1 PE=1 SV=2	DDRGK1	4	4	0.421	0.383	1.18	0.404	0.358	0.627064	0.834039	0.911116	0.791352	0.820106
Q9UKF6	Cleavage and polyadenylation specificity factor subunit 3 OS=Homo sapiens OX=9606 GN=CPSF3 PE=1 SV=1	CPSF3	4	4	0.422	0.432	0.386	0.514	0.376	0.687514	0.870045	0.841179	0.911197	0.853862
Q9Y5S2	Serine/threonine-protein kinase MRCK beta OS=Homo sapiens OX=9606 GN=CDC42BPB PE=1 SV=2	CDC42BPB	4	4	0.426	0.533	0.806	0.739	0.543	0.597007	0.921176	0.958757	0.946343	0.886173
Q9BSC4	Nucleolar protein 10 OS=Homo sapiens OX=9606 GN=NOL10 PE=1 SV=1	NOL10	4	4	0.434	0.432	0.781	0.556	0.521	0.890822	0.919135	0.988138	0.966963	0.975745
Q8TED0	U3 small nucleolar RNA-associated protein 15 homolog OS=Homo sapiens OX=9606 GN=UTP15 PE=1 SV=3	UTP15	4	4	0.441	0.419	0.601	0.57	0.439	0.830634	0.87113	0.958243	0.929011	0.904772
Q9Y2L1	Exosome complex exonuclease RRP44 OS=Homo sapiens OX=9606 GN=DIS3 PE=1 SV=2	DIS3	4	4	0.456	0.369	0.383	0.391	0.388	0.7456	0.825107	0.847889	0.779938	0.848116
Q9Y312	Protein AAR2 homolog OS=Homo sapiens OX=9606 GN=AAR2 PE=1 SV=2	AAR2	4	4	0.456	0.457	0.277	0.708	0.683	0.845658	0.925162	0.784871	0.987571	0.990641
Q8WWI5	Choline transporter-like protein 1 OS=Homo sapiens OX=9606 GN=SLC44A1 PE=1 SV=1	SLC44A1	4	4	0.459	0.432	0.295	0.368	0.42	0.602874	0.835685	0.591563	0.689732	0.807436
O75368	SH3 domain-binding glutamic acid-rich-like protein OS=Homo sapiens OX=9606 GN=SH3BGRL PE=1 SV=1	SH3BGRL	4	4	0.463	0.284	0.875	0.333	0.63	0.751763	0.645758	0.990642	0.681513	0.967334
Q3ZCQ8	Mitochondrial import inner membrane translocase subunit TIM50 OS=Homo sapiens OX=9606 GN=TIMM50 PE=1 SV=2	TIMM50	4	4	0.465	0.567	0.377	0.455	0.311	0.674083	0.949436	0.807001	0.832171	0.749229
Q562R1	Beta-actin-like protein 2 OS=Homo sapiens OX=9606 GN=ACTBL2 PE=1 SV=2	ACTBL2	14	4	0.465	0.337	0.238	0.216	0.395	0.907597	0.87113	0.726818	0.52683	0.959732
Q96KB5	Lymphokine-activated killer T-cell-originated protein kinase OS=Homo sapiens OX=9606 GN=PBK PE=1 SV=3	PBK	4	4	0.474	0.328	0.273	0.582	0.171	0.78374	0.761124	0.699732	0.91273	0.502096
Q92797	Symplekin OS=Homo sapiens OX=9606 GN=SYMPK PE=1 SV=2	SYMPK	4	4	0.478	0.487	0.492	0.445	0.255	0.562672	0.847734	0.862712	0.79174	0.628568
Q9Y6M1	Insulin-like growth factor 2 mRNA-binding protein 2 OS=Homo sapiens OX=9606 GN=IGF2BP2 PE=1 SV=2	IGF2BP2	5	4	0.478	0.421	0.416	0.344	0.648	0.873155	0.867723	0.876679	0.779464	0.990641
Q9BZF1	Oxysterol-binding protein-related protein 8 OS=Homo sapiens OX=9606 GN=OSBPL8 PE=1 SV=3	OSBPL8	4	4	0.48	0.49	0.392	0.405	0.395	0.872123	0.912054	0.856696	0.839478	0.871102
O75153	Clustered mitochondria protein homolog OS=Homo sapiens OX=9606 GN=CLUH PE=1 SV=2	CLUH	4	4	0.481	0.399	0.323	0.425	0.243	0.658711	0.807862	0.652903	0.782202	0.659449
Q9Y3B7	39S ribosomal protein L11, mitochondrial OS=Homo sapiens OX=9606 GN=MRPL11 PE=1 SV=1	MRPL11	4	4	0.485	0.458	0.298	0.286	0.16	0.731075	0.885116	0.726594	0.598872	0.415587
Q9C0C9	(E3-independent) E2 ubiquitin-conjugating enzyme OS=Homo sapiens OX=9606 GN=UBE2O PE=1 SV=3	UBE2O	4	4	0.486	0.342	0.501	0.425	0.453	0.896149	0.823792	0.921748	0.871815	0.925609
Q53EL6	Programmed cell death protein 4 OS=Homo sapiens OX=9606 GN=PDCD4 PE=1 SV=2	PDCD4	4	4	0.486	0.418	0.43	0.352	0.119	0.636343	0.82152	0.809483	0.661	0.296768
Q9Y4C2	TRPM8 channel-associated factor 1 OS=Homo sapiens OX=9606 GN=TCAF1 PE=1 SV=3	TCAF1	4	4	0.487	0.354	0.843	0.759	0.577	0.925264	0.831314	0.973919	0.992063	0.972186
O60313	Dynamin-like 120 kDa protein, mitochondrial OS=Homo sapiens OX=9606 GN=OPA1 PE=1 SV=3	OPA1	4	4	0.492	0.501	0.695	0.563	0.489	0.520258	0.858878	0.905983	0.855751	0.743207
Q9Y5Q8	General transcription factor 3C polypeptide 5 OS=Homo sapiens OX=9606 GN=GTF3C5 PE=1 SV=2	GTF3C5	4	4	0.494	0.536	0.534	0.546	0.438	0.917169	0.971718	0.944643	0.929011	0.921555
Q9NPQ8	Synembryn-A OS=Homo sapiens OX=9606 GN=RIC8A PE=1 SV=3	RIC8A	5	4	0.494	0.788	0.568	0.483	0.349	0.769193	0.974541	0.915277	0.901036	0.862167
Q5JTZ9	Alanine--tRNA ligase, mitochondrial OS=Homo sapiens OX=9606 GN=AARS2 PE=1 SV=1	AARS2	4	4	0.495	0.493	1.259	0.783	0.927	0.91683	0.951569	0.796889	0.995331	0.937669
Q9BYG3	MKI67 FHA domain-interacting nucleolar phosphoprotein OS=Homo sapiens OX=9606 GN=NIFK PE=1 SV=1	NIFK	4	4	0.495	0.673	0.745	0.695	0.501	0.838361	0.996153	0.999343	0.980378	0.926753
Q9BQ52	Zinc phosphodiesterase ELAC protein 2 OS=Homo sapiens OX=9606 GN=ELAC2 PE=1 SV=2	ELAC2	4	4	0.502	0.444	0.549	0.541	0.487	0.791096	0.882901	0.905049	0.894457	0.904772
O95716	Ras-related protein Rab-3D OS=Homo sapiens OX=9606 GN=RAB3D PE=1 SV=1	RAB3D	6	4	0.507	0.398	0.359	0.448	0.294	0.765832	0.825107	0.778087	0.804427	0.717474
Q8IUD2	ELKS/Rab6-interacting/CAST family member 1 OS=Homo sapiens OX=9606 GN=ERC1 PE=1 SV=1	ERC1	4	4	0.515	0.394	0.842	0.978	2.485	0.788398	0.833735	0.972129	0.978552	0.644901
P00813	Adenosine deaminase OS=Homo sapiens OX=9606 GN=ADA PE=1 SV=3	ADA	4	4	0.525	0.256	0.382	0.534	0.217	0.823077	0.419628	0.835307	0.901036	0.654022
P80303	Nucleobindin-2 OS=Homo sapiens OX=9606 GN=NUCB2 PE=1 SV=3	NUCB2	4	4	0.532	0.335	0.223	0.251	0.187	0.759479	0.690002	0.541191	0.424306	0.535598
Q9H0S4	Probable ATP-dependent RNA helicase DDX47 OS=Homo sapiens OX=9606 GN=DDX47 PE=1 SV=1	DDX47	4	4	0.532	0.697	0.599	0.603	0.36	0.839169	0.999476	0.925141	0.922736	0.81515
Q15050	Ribosome biogenesis regulatory protein homolog OS=Homo sapiens OX=9606 GN=RRS1 PE=1 SV=2	RRS1	4	4	0.533	0.654	0.431	0.526	0.327	0.937381	0.999476	0.905198	0.922736	0.851647
P62304	Small nuclear ribonucleoprotein E OS=Homo sapiens OX=9606 GN=SNRPE PE=1 SV=1	SNRPE	4	4	0.536	0.442	0.34	0.462	0.406	0.441066	0.691261	0.46034	0.653847	0.644901
Q8NI36	WD repeat-containing protein 36 OS=Homo sapiens OX=9606 GN=WDR36 PE=1 SV=1	WDR36	4	4	0.537	0.518	0.385	0.478	0.315	0.938429	0.936598	0.876679	0.889904	0.79089
Q13685	Angio-associated migratory cell protein OS=Homo sapiens OX=9606 GN=AAMP PE=1 SV=2	AAMP	4	4	0.538	1.369	0.479	1.81	1.825	0.925646	0.800158	0.892455	0.772818	0.82566
Q6PCE3	Glucose 1,6-bisphosphate synthase OS=Homo sapiens OX=9606 GN=PGM2L1 PE=1 SV=3	PGM2L1	4	4	0.543	0.517	0.532	0.419	0.41	0.822803	0.921788	0.916409	0.812803	0.857582
Q13445	Transmembrane emp24 domain-containing protein 1 OS=Homo sapiens OX=9606 GN=TMED1 PE=1 SV=1	TMED1	4	4	0.543	0.753	1.58	1.772	2.531	0.830634	0.988195	0.902731	0.806958	0.71988
Q96DV4	39S ribosomal protein L38, mitochondrial OS=Homo sapiens OX=9606 GN=MRPL38 PE=1 SV=2	MRPL38	4	4	0.544	0.567	0.412	0.655	0.597	0.809743	0.939289	0.836816	0.929238	0.926753
P49916	DNA ligase 3 OS=Homo sapiens OX=9606 GN=LIG3 PE=1 SV=2	LIG3	4	4	0.546	0.552	0.648	0.606	0.635	0.904779	0.950166	0.970828	0.941154	0.972186
Q96EK6	Glucosamine 6-phosphate N-acetyltransferase OS=Homo sapiens OX=9606 GN=GNPNAT1 PE=1 SV=1	GNPNAT1	4	4	0.547	0.513	0.44	0.499	0.302	0.802127	0.892257	0.820789	0.843527	0.714326
O00264	Membrane-associated progesterone receptor component 1 OS=Homo sapiens OX=9606 GN=PGRMC1 PE=1 SV=3	PGRMC1	5	4	0.553	0.438	0.425	0.482	0.872	0.906516	0.872878	0.877438	0.871815	0.996978
Q9UI26	Importin-11 OS=Homo sapiens OX=9606 GN=IPO11 PE=1 SV=1	IPO11	4	4	0.557	0.492	0.629	0.489	0.39	0.931306	0.91904	0.971892	0.899256	0.886173
P19838	Nuclear factor NF-kappa-B p105 subunit OS=Homo sapiens OX=9606 GN=NFKB1 PE=1 SV=2	NFKB1	4	4	0.558	0.39	0.366	0.426	0.43	0.860956	0.847734	0.817715	0.861775	0.881693
Q9UPT8	Zinc finger CCCH domain-containing protein 4 OS=Homo sapiens OX=9606 GN=ZC3H4 PE=1 SV=3	ZC3H4	4	4	0.559	0.475	0.329	0.477	0.374	0.952616	0.949436	0.870796	0.923911	0.924489
Q7Z7K6	Centromere protein V OS=Homo sapiens OX=9606 GN=CENPV PE=1 SV=1	CENPV	4	4	0.56	5.085	5.177	3.029	0.847	0.838053	0.0353472	0.248118	0.452495	0.982553
P55263	Adenosine kinase OS=Homo sapiens OX=9606 GN=ADK PE=1 SV=2	ADK	4	4	0.563	0.301	0.267	0.393	0.347	0.846505	0.681105	0.625778	0.776219	0.785327
Q9UDY8	Mucosa-associated lymphoid tissue lymphoma translocation protein 1 OS=Homo sapiens OX=9606 GN=MALT1 PE=1 SV=1	MALT1	4	4	0.568	0.637	0.669	0.683	0.797	0.950421	0.99347	0.990378	0.988335	0.942945
P55809	Succinyl-CoA:3-ketoacid coenzyme A transferase 1, mitochondrial OS=Homo sapiens OX=9606 GN=OXCT1 PE=1 SV=1	OXCT1	4	4	0.58	0.427	3.31	0.404	2.058	0.888853	0.849576	0.561811	0.773851	0.807848
Q9BV86	N-terminal Xaa-Pro-Lys N-methyltransferase 1 OS=Homo sapiens OX=9606 GN=NTMT1 PE=1 SV=3	NTMT1	4	4	0.583	0.379	0.492	0.435	0.424	0.788398	0.750685	0.861485	0.779938	0.797984
Q9NP97	Dynein light chain roadblock-type 1 OS=Homo sapiens OX=9606 GN=DYNLRB1 PE=1 SV=3	DYNLRB1	4	4	0.587	0.33	0.442	0.529	0.57	0.727541	0.499217	0.760135	0.810164	0.875984
P61964	WD repeat-containing protein 5 OS=Homo sapiens OX=9606 GN=WDR5 PE=1 SV=1	WDR5	4	4	0.589	0.734	0.602	0.506	0.429	0.885122	0.998747	0.915277	0.873665	0.886173
Q9NVP1	ATP-dependent RNA helicase DDX18 OS=Homo sapiens OX=9606 GN=DDX18 PE=1 SV=2	DDX18	4	4	0.596	0.609	0.848	0.63	0.443	0.906516	0.971196	0.974959	0.923911	0.882254
Q9UNX4	WD repeat-containing protein 3 OS=Homo sapiens OX=9606 GN=WDR3 PE=1 SV=1	WDR3	4	4	0.597	0.745	0.835	0.862	0.811	0.931216	0.990378	0.998573	0.96615	0.99685
Q8WXX5	DnaJ homolog subfamily C member 9 OS=Homo sapiens OX=9606 GN=DNAJC9 PE=1 SV=1	DNAJC9	4	4	0.599	0.299	0.194	0.336	0.308	0.909557	0.691261	0.453938	0.733506	0.765431
O14773	Tripeptidyl-peptidase 1 OS=Homo sapiens OX=9606 GN=TPP1 PE=1 SV=2	TPP1	4	4	0.599	0.483	0.621	0.608	0.561	0.940998	0.91577	0.976932	0.943222	0.951425
Q99471	Prefoldin subunit 5 OS=Homo sapiens OX=9606 GN=PFDN5 PE=1 SV=2	PFDN5	4	4	0.601	0.414	0.372	0.366	0.178	0.871686	0.836645	0.782543	0.707976	0.500388
P10253	Lysosomal alpha-glucosidase OS=Homo sapiens OX=9606 GN=GAA PE=1 SV=4	GAA	4	4	0.602	0.428	0.314	0.519	0.727	0.925646	0.870045	0.811167	0.91273	0.995082
Q969M7	NEDD8-conjugating enzyme UBE2F OS=Homo sapiens OX=9606 GN=UBE2F PE=1 SV=1	UBE2F	4	4	0.603	0.433	1.294	2.435	1.107	0.902133	0.867723	0.90498	0.618825	0.941642
Q5RI15	Cytochrome c oxidase assembly protein COX20, mitochondrial OS=Homo sapiens OX=9606 GN=COX20 PE=1 SV=2	COX20	4	4	0.604	5.682	6.2	5.104	5.046	0.924224	0.0324134	0.19958	0.165389	0.373509
O95453	Poly(A)-specific ribonuclease PARN OS=Homo sapiens OX=9606 GN=PARN PE=1 SV=1	PARN	4	4	0.608	2.014	0.547	0.555	0.553	0.953484	0.487829	0.937676	0.923878	0.938357
P36551	Oxygen-dependent coproporphyrinogen-III oxidase, mitochondrial OS=Homo sapiens OX=9606 GN=CPOX PE=1 SV=3	CPOX	4	4	0.609	0.56	0.406	0.454	0.293	0.870814	0.918283	0.790134	0.806958	0.71117
Q9BV38	WD repeat-containing protein 18 OS=Homo sapiens OX=9606 GN=WDR18 PE=1 SV=2	WDR18	4	4	0.61	0.495	0.596	0.736	0.798	0.924308	0.911157	0.915277	0.950741	0.989771
O95394	Phosphoacetylglucosamine mutase OS=Homo sapiens OX=9606 GN=PGM3 PE=1 SV=1	PGM3	4	4	0.613	0.51	0.415	0.357	0.283	0.925646	0.919135	0.863369	0.779464	0.734259
P67936	Tropomyosin alpha-4 chain OS=Homo sapiens OX=9606 GN=TPM4 PE=1 SV=3	TPM4	10	4	0.615	0.268	0.561	0.237	2.391	0.912266	0.620423	0.940794	0.363274	0.639677
O95777	U6 snRNA-associated Sm-like protein LSm8 OS=Homo sapiens OX=9606 GN=LSM8 PE=1 SV=3	LSM8	4	4	0.62	0.688	1.229	0.851	4.11	0.872123	0.986768	0.937567	0.987423	0.356458
O75531	Barrier-to-autointegration factor OS=Homo sapiens OX=9606 GN=BANF1 PE=1 SV=1	BANF1	4	4	0.625	0.323	0.307	0.401	0.238	0.724436	0.496587	0.578949	0.618601	0.373509
O43583	Density-regulated protein OS=Homo sapiens OX=9606 GN=DENR PE=1 SV=2	DENR	4	4	0.627	0.824	0.73	0.519	0.318	0.925264	0.983366	0.939234	0.866639	0.768912
O60784	Target of Myb protein 1 OS=Homo sapiens OX=9606 GN=TOM1 PE=1 SV=2	TOM1	4	4	0.627	0.438	0.507	0.532	0.279	0.925646	0.870045	0.876679	0.889987	0.706881
O95104	SR-related and CTD-associated factor 4 OS=Homo sapiens OX=9606 GN=SCAF4 PE=1 SV=3	SCAF4	5	4	0.628	0.396	0.493	0.613	0.526	0.94742	0.847734	0.9013	0.94284	0.937669
Q9BYD6	39S ribosomal protein L1, mitochondrial OS=Homo sapiens OX=9606 GN=MRPL1 PE=1 SV=2	MRPL1	4	4	0.634	1.066	1.119	0.958	1.081	0.962021	0.89065	0.905314	0.947534	0.901604
Q8TD19	Serine/threonine-protein kinase Nek9 OS=Homo sapiens OX=9606 GN=NEK9 PE=1 SV=2	NEK9	4	4	0.637	0.513	0.359	0.216	0.275	0.938429	0.921823	0.812022	0.454688	0.76653
Q9HD42	Charged multivesicular body protein 1a OS=Homo sapiens OX=9606 GN=CHMP1A PE=1 SV=1	CHMP1A	4	4	0.647	1.277	3.601	3.687	4.008	0.963515	0.835381	0.447693	0.324428	0.408178
Q96RP9	Elongation factor G, mitochondrial OS=Homo sapiens OX=9606 GN=GFM1 PE=1 SV=2	GFM1	4	4	0.648	0.536	0.492	0.515	0.521	0.925264	0.911984	0.84927	0.864947	0.890969
Q99584	Protein S100-A13 OS=Homo sapiens OX=9606 GN=S100A13 PE=1 SV=1	S100A13	4	4	0.648	0.316	0.37	0.403	0.394	0.825672	0.49947	0.721257	0.702545	0.731175
O43765	Small glutamine-rich tetratricopeptide repeat-containing protein alpha OS=Homo sapiens OX=9606 GN=SGTA PE=1 SV=1	SGTA	4	4	0.65	0.529	0.35	0.541	0.35	0.644122	0.786434	0.480832	0.739349	0.531978
Q92974	Rho guanine nucleotide exchange factor 2 OS=Homo sapiens OX=9606 GN=ARHGEF2 PE=1 SV=4	ARHGEF2	4	4	0.653	0.445	0.555	0.477	0.369	0.939569	0.862296	0.876679	0.835148	0.82566
Q99615	DnaJ homolog subfamily C member 7 OS=Homo sapiens OX=9606 GN=DNAJC7 PE=1 SV=2	DNAJC7	4	4	0.66	0.544	0.443	1.441	0.503	0.950452	0.940213	0.861401	0.871815	0.901604
P60510	Serine/threonine-protein phosphatase 4 catalytic subunit OS=Homo sapiens OX=9606 GN=PPP4C PE=1 SV=1	PPP4C	6	4	0.662	0.738	0.372	0.512	0.45	0.897449	0.990301	0.743971	0.850599	0.805202
Q96IJ6	Mannose-1-phosphate guanyltransferase alpha OS=Homo sapiens OX=9606 GN=GMPPA PE=1 SV=1	GMPPA	4	4	0.663	0.595	0.506	0.556	0.663	0.998754	0.974541	0.922003	0.923911	0.993579
Q641Q2	WASH complex subunit 2A OS=Homo sapiens OX=9606 GN=WASHC2A PE=1 SV=3	WASHC2A	4	4	0.663	3.835	13.065	0.544	1.276	0.991213	0.0795078	0.00620335	0.946343	0.854427
P04183	Thymidine kinase, cytosolic OS=Homo sapiens OX=9606 GN=TK1 PE=1 SV=2	TK1	4	4	0.664	0.334	0.714	2.324	0.597	0.969122	0.778082	0.964312	0.567176	0.956221
Q9H7B2	Ribosome production factor 2 homolog OS=Homo sapiens OX=9606 GN=RPF2 PE=1 SV=2	RPF2	4	4	0.666	0.821	1.256	1.077	0.988	0.950452	0.977278	0.937676	0.929011	0.98151
P26440	Isovaleryl-CoA dehydrogenase, mitochondrial OS=Homo sapiens OX=9606 GN=IVD PE=1 SV=2	IVD	4	4	0.668	1.913	5.243	2.582	3.34	0.997657	0.519656	0.117469	0.33925	0.637582
Q9BQE3	Tubulin alpha-1C chain OS=Homo sapiens OX=9606 GN=TUBA1C PE=1 SV=1	TUBA1C	36	4	0.674	0.493	0.303	0.473	0.379	0.731075	0.77531	0.467405	0.686551	0.597985
P49406	39S ribosomal protein L19, mitochondrial OS=Homo sapiens OX=9606 GN=MRPL19 PE=1 SV=2	MRPL19	4	4	0.675	0.584	0.519	1.131	2.107	0.992107	0.970922	0.925239	0.908377	0.768912
O00148	ATP-dependent RNA helicase DDX39A OS=Homo sapiens OX=9606 GN=DDX39A PE=1 SV=2	DDX39A	15	4	0.675	0.586	0.417	0.78	0.867	0.984583	0.971196	0.863369	0.995331	0.957072
Q96GX9	Methylthioribulose-1-phosphate dehydratase OS=Homo sapiens OX=9606 GN=APIP PE=1 SV=1	APIP	4	4	0.676	0.481	0.562	0.583	0.393	0.951728	0.870045	0.883669	0.901036	0.836403
Q9BVA1	Tubulin beta-2B chain OS=Homo sapiens OX=9606 GN=TUBB2B PE=1 SV=1	TUBB2B	35	4	0.677	0.43	0.558	0.459	0.489	0.627064	0.644053	0.756113	0.582624	0.691176
O00186	Syntaxin-binding protein 3 OS=Homo sapiens OX=9606 GN=STXBP3 PE=1 SV=2	STXBP3	4	4	0.678	0.45	0.512	0.698	0.527	0.950452	0.872479	0.877438	0.941154	0.909031
Q92688	Acidic leucine-rich nuclear phosphoprotein 32 family member B OS=Homo sapiens OX=9606 GN=ANP32B PE=1 SV=1	ANP32B	12	4	0.68	0.424	0.399	0.568	0.362	0.632054	0.47723	0.44983	0.701391	0.357194
Q9UNQ2	Probable dimethyladenosine transferase OS=Homo sapiens OX=9606 GN=DIMT1 PE=1 SV=1	DIMT1	4	4	0.681	0.556	0.519	0.646	0.41	0.964874	0.94544	0.905117	0.930503	0.874911
O60936	Nucleolar protein 3 OS=Homo sapiens OX=9606 GN=NOL3 PE=1 SV=2	NOL3	4	4	0.684	0.457	0.369	0.374	0.331	0.922396	0.858054	0.74057	0.705514	0.743428
P40616	ADP-ribosylation factor-like protein 1 OS=Homo sapiens OX=9606 GN=ARL1 PE=1 SV=1	ARL1	4	4	0.689	0.549	0.533	0.524	0.348	0.894994	0.885116	0.876727	0.857649	0.734259
Q15428	Splicing factor 3A subunit 2 OS=Homo sapiens OX=9606 GN=SF3A2 PE=1 SV=2	SF3A2	4	4	0.691	0.491	0.575	0.736	0.569	0.950452	0.885116	0.905315	0.946343	0.925609
Q99575	Ribonucleases P/MRP protein subunit POP1 OS=Homo sapiens OX=9606 GN=POP1 PE=1 SV=2	POP1	4	4	0.693	0.437	0.505	0.57	0.606	0.927162	0.831314	0.861401	0.888405	0.910641
P07942	Laminin subunit beta-1 OS=Homo sapiens OX=9606 GN=LAMB1 PE=1 SV=2	LAMB1	4	4	0.696	0.31	0.508	0.654	0.753	0.997657	0.739944	0.925239	0.958121	0.980083
P62820	Ras-related protein Rab-1A OS=Homo sapiens OX=9606 GN=RAB1A PE=1 SV=3	RAB1A	13	4	0.697	0.448	0.735	0.782	0.984	0.87665	0.818411	0.934108	0.936465	0.998092
Q6IN85	Serine/threonine-protein phosphatase 4 regulatory subunit 3A OS=Homo sapiens OX=9606 GN=PPP4R3A PE=1 SV=1	PPP4R3A	4	4	0.699	0.456	0.583	0.757	0.795	0.986772	0.885116	0.891646	0.999949	0.97523
Q9UBX3	Mitochondrial dicarboxylate carrier OS=Homo sapiens OX=9606 GN=SLC25A10 PE=1 SV=2	SLC25A10	4	4	0.7	1.14	0.926	0.826	0.785	0.950452	0.867957	0.99933	0.977194	0.961289
P56199	Integrin alpha-1 OS=Homo sapiens OX=9606 GN=ITGA1 PE=1 SV=2	ITGA1	4	4	0.701	0.589	1.112	1.397	0.709	0.993088	0.971196	0.890018	0.856133	0.98312
Q9Y3E0	Vesicle transport protein GOT1B OS=Homo sapiens OX=9606 GN=GOLT1B PE=1 SV=1	GOLT1B	4	4	0.701	0.559	0.865	0.696	0.89	0.923704	0.885116	0.998573	0.924337	0.99685
Q8WUX9	Charged multivesicular body protein 7 OS=Homo sapiens OX=9606 GN=CHMP7 PE=1 SV=1	CHMP7	4	4	0.706	0.663	0.843	0.919	0.681	0.979716	0.990963	0.998573	0.946343	0.975884
P45973	Chromobox protein homolog 5 OS=Homo sapiens OX=9606 GN=CBX5 PE=1 SV=1	CBX5	4	4	0.72	1.573	0.39	1.74	1.202	0.964185	0.682833	0.807165	0.828871	0.946074
Q8NFH5	Nucleoporin NUP35 OS=Homo sapiens OX=9606 GN=NUP35 PE=1 SV=1	NUP35	4	4	0.73	4.648	4.845	3.152	2.073	0.983022	0.0784762	0.158461	0.319004	0.682055
Q04206	Transcription factor p65 OS=Homo sapiens OX=9606 GN=RELA PE=1 SV=2	RELA	4	4	0.735	0.528	0.552	0.611	0.495	0.996446	0.936591	0.920186	0.929011	0.910641
Q6P9B6	MTOR-associated protein MEAK7 OS=Homo sapiens OX=9606 GN=MEAK7 PE=1 SV=2	MEAK7	4	4	0.742	0.405	1.176	0.44	0.484	0.998754	0.859533	0.942805	0.83829	0.901604
Q7Z2Z2	Elongation factor-like GTPase 1 OS=Homo sapiens OX=9606 GN=EFL1 PE=1 SV=2	EFL1	4	4	0.747	0.661	0.817	0.636	0.554	0.999969	0.992609	0.969849	0.955195	0.949737
O60888	Protein CutA OS=Homo sapiens OX=9606 GN=CUTA PE=1 SV=2	CUTA	4	4	0.753	0.595	0.278	0.538	0.302	0.769799	0.803309	0.285309	0.653847	0.344963
Q9H553	Alpha-1,3/1,6-mannosyltransferase ALG2 OS=Homo sapiens OX=9606 GN=ALG2 PE=1 SV=1	ALG2	4	4	0.754	0.558	0.454	0.586	0.426	0.991239	0.956618	0.905983	0.93156	0.893846
Q9H307	Pinin OS=Homo sapiens OX=9606 GN=PNN PE=1 SV=5	PNN	4	4	0.754	0.615	0.546	0.703	0.6	0.999969	0.974001	0.905983	0.942229	0.932771
P53634	Dipeptidyl peptidase 1 OS=Homo sapiens OX=9606 GN=CTSC PE=1 SV=2	CTSC	4	4	0.758	0.502	2.069	0.669	2.879	0.991012	0.892257	0.805376	0.9251	0.700309
Q9UHD2	Serine/threonine-protein kinase TBK1 OS=Homo sapiens OX=9606 GN=TBK1 PE=1 SV=1	TBK1	4	4	0.766	0.404	0.565	1.028	1.081	0.958747	0.870045	0.949882	0.926779	0.921555
P22570	NADPH:adrenodoxin oxidoreductase, mitochondrial OS=Homo sapiens OX=9606 GN=FDXR PE=1 SV=3	FDXR	4	4	0.771	1.074	0.968	1.119	1.066	0.972992	0.87865	0.926497	0.898227	0.921555
Q7L9L4	MOB kinase activator 1B OS=Homo sapiens OX=9606 GN=MOB1B PE=1 SV=3	MOB1B	4	4	0.778	0.582	1.398	2.682	0.832	0.999969	0.943793	0.915277	0.51527	0.99685
P45877	Peptidyl-prolyl cis-trans isomerase C OS=Homo sapiens OX=9606 GN=PPIC PE=1 SV=1	PPIC	4	4	0.783	0.691	0.631	0.699	0.588	0.966349	0.969972	0.925141	0.929011	0.908329
P29966	Myristoylated alanine-rich C-kinase substrate OS=Homo sapiens OX=9606 GN=MARCKS PE=1 SV=4	MARCKS	4	4	0.787	3.413	4.91	2.935	4.84	0.950452	0.179198	0.0647605	0.427024	0.202167
O75400	Pre-mRNA-processing factor 40 homolog A OS=Homo sapiens OX=9606 GN=PRPF40A PE=1 SV=2	PRPF40A	4	4	0.787	0.693	0.919	0.812	0.844	0.986474	0.997321	0.999343	0.976168	0.98151
P02792	Ferritin light chain OS=Homo sapiens OX=9606 GN=FTL PE=1 SV=2	FTL	4	4	0.793	0.483	0.268	0.438	0.212	0.950452	0.854262	0.539322	0.787806	0.510105
Q8TDX7	Serine/threonine-protein kinase Nek7 OS=Homo sapiens OX=9606 GN=NEK7 PE=1 SV=1	NEK7	4	4	0.793	0.587	0.631	0.692	0.763	0.984698	0.969109	0.937698	0.931832	0.972186
Q99627	COP9 signalosome complex subunit 8 OS=Homo sapiens OX=9606 GN=COPS8 PE=1 SV=1	COPS8	4	4	0.796	0.629	0.533	0.63	0.632	0.96576	0.956643	0.876679	0.91273	0.917267
P09543	2',3'-cyclic-nucleotide 3'-phosphodiesterase OS=Homo sapiens OX=9606 GN=CNP PE=1 SV=2	CNP	5	4	0.799	1.121	0.756	0.641	0.494	0.956414	0.870045	0.979761	0.952133	0.931252
Q92747	Actin-related protein 2/3 complex subunit 1A OS=Homo sapiens OX=9606 GN=ARPC1A PE=1 SV=2	ARPC1A	5	4	0.803	0.606	0.707	0.631	0.349	0.975758	0.971172	0.958757	0.92882	0.807848
Q16822	Phosphoenolpyruvate carboxykinase [GTP], mitochondrial OS=Homo sapiens OX=9606 GN=PCK2 PE=1 SV=4	PCK2	4	4	0.804	0.699	0.324	0.319	0.427	0.976082	0.999476	0.825792	0.768941	0.908329
Q9GZT8	NIF3-like protein 1 OS=Homo sapiens OX=9606 GN=NIF3L1 PE=1 SV=2	NIF3L1	4	4	0.81	0.448	0.432	0.549	0.513	0.963515	0.884174	0.870546	0.907378	0.910343
Q9Y6G9	Cytoplasmic dynein 1 light intermediate chain 1 OS=Homo sapiens OX=9606 GN=DYNC1LI1 PE=1 SV=3	DYNC1LI1	5	4	0.811	0.617	0.684	0.636	0.919	0.975271	0.976865	0.958757	0.946985	0.949877
Q9Y221	60S ribosome subunit biogenesis protein NIP7 homolog OS=Homo sapiens OX=9606 GN=NIP7 PE=1 SV=1	NIP7	4	4	0.821	0.642	0.717	0.744	0.658	0.985215	0.971196	0.935039	0.946985	0.930135
Q15424	Scaffold attachment factor B1 OS=Homo sapiens OX=9606 GN=SAFB PE=1 SV=4	SAFB	11	4	0.824	0.602	0.467	0.578	0.213	0.860956	0.809511	0.567438	0.717502	0.0884015
Q8TCD5	5'(3')-deoxyribonucleotidase, cytosolic type OS=Homo sapiens OX=9606 GN=NT5C PE=1 SV=2	NT5C	4	4	0.831	0.397	0.674	0.721	0.768	0.964874	0.847734	0.96846	0.987328	0.998645
P49023	Paxillin OS=Homo sapiens OX=9606 GN=PXN PE=1 SV=3	PXN	4	4	0.837	0.43	0.442	0.566	0.346	0.939569	0.91577	0.936705	0.9483	0.885134
Q9Y2V2	Calcium-regulated heat-stable protein 1 OS=Homo sapiens OX=9606 GN=CARHSP1 PE=1 SV=2	CARHSP1	4	4	0.839	0.411	0.494	0.64	0.51	0.941063	0.673151	0.835307	0.871815	0.843814
Q99598	Translin-associated protein X OS=Homo sapiens OX=9606 GN=TSNAX PE=1 SV=1	TSNAX	4	4	0.844	0.409	0.742	0.729	0.732	0.957361	0.885116	0.990805	0.991268	0.993579
O14950	Myosin regulatory light chain 12B OS=Homo sapiens OX=9606 GN=MYL12B PE=1 SV=2	MYL12B	9	4	0.845	0.491	0.296	0.458	0.322	0.888057	0.633272	0.262137	0.494126	0.280426
Q8N556	Actin filament-associated protein 1 OS=Homo sapiens OX=9606 GN=AFAP1 PE=1 SV=2	AFAP1	4	4	0.847	1.44	1.946	1.581	0.994	0.956224	0.785049	0.838433	0.851616	0.956221
Q9NVH1	DnaJ homolog subfamily C member 11 OS=Homo sapiens OX=9606 GN=DNAJC11 PE=1 SV=2	DNAJC11	4	4	0.852	0.624	0.541	0.828	0.428	0.925646	0.992609	0.995878	0.929011	0.904772
Q9NVE7	4'-phosphopantetheine phosphatase OS=Homo sapiens OX=9606 GN=PANK4 PE=1 SV=1	PANK4	4	4	0.854	0.689	0.765	0.647	0.714	0.950452	0.991292	0.965653	0.923878	0.969222
Q969V3	Nicalin OS=Homo sapiens OX=9606 GN=NCLN PE=1 SV=2	NCLN	4	4	0.856	0.709	0.62	0.606	0.786	0.940389	0.99347	0.936705	0.93156	0.989231
Q9BRQ8	Ferroptosis suppressor protein 1 OS=Homo sapiens OX=9606 GN=AIFM2 PE=1 SV=1	AIFM2	4	4	0.859	0.645	0.797	0.809	1.072	0.940389	0.984835	0.984025	0.991357	0.938357
Q9BYK8	Helicase with zinc finger domain 2 OS=Homo sapiens OX=9606 GN=HELZ2 PE=1 SV=6	HELZ2	4	4	0.871	0.521	0.898	0.531	0.391	0.924224	0.999476	0.898435	0.96617	0.955253
Q9UBS4	DnaJ homolog subfamily B member 11 OS=Homo sapiens OX=9606 GN=DNAJB11 PE=1 SV=1	DNAJB11	4	4	0.876	0.903	1.508	0.805	0.535	0.941063	0.956643	0.895265	0.973361	0.909673
Q96CN7	Isochorismatase domain-containing protein 1 OS=Homo sapiens OX=9606 GN=ISOC1 PE=1 SV=3	ISOC1	4	4	0.88	0.458	0.829	0.842	0.481	0.927801	0.919408	0.95531	0.981008	0.923521
P11233	Ras-related protein Ral-A OS=Homo sapiens OX=9606 GN=RALA PE=1 SV=1	RALA	4	4	0.88	0.928	1.28	1.172	1.039	0.935191	0.94127	0.935039	0.929011	0.970846
Q9NTJ3	Structural maintenance of chromosomes protein 4 OS=Homo sapiens OX=9606 GN=SMC4 PE=1 SV=2	SMC4	4	4	0.88	2.804	8.496	0.747	1.238	0.925646	0.243488	0.0225373	0.995331	0.890969
Q71UI9	Histone H2A.V OS=Homo sapiens OX=9606 GN=H2AZ2 PE=1 SV=3	H2AZ2	6	4	0.881	0.563	0.861	0.754	0.478	0.924224	0.762181	0.883669	0.871815	0.559678
Q9BZE1	39S ribosomal protein L37, mitochondrial OS=Homo sapiens OX=9606 GN=MRPL37 PE=1 SV=2	MRPL37	4	4	0.886	1.46	1.521	1.856	1.431	0.997657	0.828103	0.893192	0.806665	0.90291
P36915	Guanine nucleotide-binding protein-like 1 OS=Homo sapiens OX=9606 GN=GNL1 PE=1 SV=2	GNL1	4	4	0.886	0.528	0.551	0.621	0.526	0.939569	0.925036	0.915277	0.923911	0.918733
Q8WVJ2	NudC domain-containing protein 2 OS=Homo sapiens OX=9606 GN=NUDCD2 PE=1 SV=1	NUDCD2	4	4	0.891	0.598	0.422	0.85	0.896	0.939569	0.956064	0.870796	0.960337	0.949737
P63096	Guanine nucleotide-binding protein G(i) subunit alpha-1 OS=Homo sapiens OX=9606 GN=GNAI1 PE=1 SV=2	GNAI1	7	4	0.891	0.739	0.816	0.668	0.43	0.93851	0.988566	0.979761	0.946343	0.891469
P15151	Poliovirus receptor OS=Homo sapiens OX=9606 GN=PVR PE=1 SV=2	PVR	4	4	0.897	0.682	1.863	4.217	7.641	0.918791	0.977278	0.625778	0.19363	0.246534
Q9Y5A9	YTH domain-containing family protein 2 OS=Homo sapiens OX=9606 GN=YTHDF2 PE=1 SV=2	YTHDF2	5	4	0.897	0.655	0.596	1.402	1.169	0.935191	0.990378	0.926497	0.871815	0.921555
Q9H0U3	Magnesium transporter protein 1 OS=Homo sapiens OX=9606 GN=MAGT1 PE=1 SV=1	MAGT1	4	4	0.899	1.8	2.002	1.92	1.759	0.936217	0.561313	0.769414	0.757042	0.854427
Q9H2M9	Rab3 GTPase-activating protein non-catalytic subunit OS=Homo sapiens OX=9606 GN=RAB3GAP2 PE=1 SV=1	RAB3GAP2	4	4	0.905	0.749	0.716	0.737	0.569	0.92902	0.990301	0.960405	0.974495	0.930135
Q05397	Focal adhesion kinase 1 OS=Homo sapiens OX=9606 GN=PTK2 PE=1 SV=2	PTK2	4	4	0.911	0.515	3.303	0.502	0.823	0.92902	0.903365	0.639984	0.861775	0.99515
Q05086	Ubiquitin-protein ligase E3A OS=Homo sapiens OX=9606 GN=UBE3A PE=1 SV=4	UBE3A	4	4	0.912	1.389	0.963	0.528	0.993	0.901586	0.604116	0.89363	0.955195	0.82566
Q9UI30	Multifunctional methyltransferase subunit TRM112-like protein OS=Homo sapiens OX=9606 GN=TRMT112 PE=1 SV=1	TRMT112	4	4	0.927	0.788	0.589	0.725	0.559	0.973063	0.996617	0.895265	0.941154	0.903086
P45954	Short/branched chain specific acyl-CoA dehydrogenase, mitochondrial OS=Homo sapiens OX=9606 GN=ACADSB PE=1 SV=1	ACADSB	4	4	0.936	1.51	2.11	2.405	6.123	0.889165	0.752346	0.631876	0.550145	0.126493
Q96RL7	Vacuolar protein sorting-associated protein 13A OS=Homo sapiens OX=9606 GN=VPS13A PE=1 SV=2	VPS13A	4	4	0.936	0.378	0.725	0.524	2.518	0.895361	0.870045	0.951275	0.923911	0.671631
P09417	Dihydropteridine reductase OS=Homo sapiens OX=9606 GN=QDPR PE=1 SV=2	QDPR	4	4	0.944	0.621	0.535	0.852	0.399	0.903873	0.978084	0.937676	0.974495	0.871102
P26885	Peptidyl-prolyl cis-trans isomerase FKBP2 OS=Homo sapiens OX=9606 GN=FKBP2 PE=1 SV=2	FKBP2	4	4	0.944	0.662	0.442	0.793	0.654	0.983022	0.951119	0.816916	0.958737	0.92056
Q9H773	dCTP pyrophosphatase 1 OS=Homo sapiens OX=9606 GN=DCTPP1 PE=1 SV=1	DCTPP1	4	4	0.949	2.216	4.678	1.426	1.028	0.91261	0.459796	0.431585	0.850599	0.949054
P11169	Solute carrier family 2, facilitated glucose transporter member 3 OS=Homo sapiens OX=9606 GN=SLC2A3 PE=1 SV=1	SLC2A3	4	4	0.95	0.554	0.502	0.531	0.332	0.980218	0.885116	0.870143	0.864216	0.7061
P58546	Myotrophin OS=Homo sapiens OX=9606 GN=MTPN PE=1 SV=2	MTPN	4	4	0.953	0.618	0.509	0.738	0.468	0.991213	0.917089	0.870796	0.928895	0.819965
O14732	Inositol monophosphatase 2 OS=Homo sapiens OX=9606 GN=IMPA2 PE=1 SV=1	IMPA2	4	4	0.956	0.918	2.65	1.464	1.172	0.939569	0.956643	0.542456	0.883323	0.935014
Q92572	AP-3 complex subunit sigma-1 OS=Homo sapiens OX=9606 GN=AP3S1 PE=1 SV=1	AP3S1	4	4	0.963	1.626	2.282	1.746	1.136	0.894994	0.751931	0.764521	0.803961	0.960452
O75608	Acyl-protein thioesterase 1 OS=Homo sapiens OX=9606 GN=LYPLA1 PE=1 SV=1	LYPLA1	4	4	0.969	0.911	0.516	0.781	0.529	0.984583	0.988195	0.769461	0.91273	0.809801
Q9NQ88	Fructose-2,6-bisphosphatase TIGAR OS=Homo sapiens OX=9606 GN=TIGAR PE=1 SV=1	TIGAR	4	4	0.976	0.638	1.165	0.719	0.573	0.880489	0.98572	0.915277	0.96507	0.925609
Q99622	Protein C10 OS=Homo sapiens OX=9606 GN=C12orf57 PE=1 SV=1	C12orf57	4	4	1.003	0.949	1.616	0.794	0.427	0.862259	0.918316	0.86908	0.988335	0.87121
P29218	Inositol monophosphatase 1 OS=Homo sapiens OX=9606 GN=IMPA1 PE=1 SV=1	IMPA1	4	4	1.024	1.49	1.404	1.157	1.154	0.861698	0.774271	0.905983	0.929264	0.951425
P53597	Succinate--CoA ligase [ADP/GDP-forming] subunit alpha, mitochondrial OS=Homo sapiens OX=9606 GN=SUCLG1 PE=1 SV=4	SUCLG1	4	4	1.033	1.107	1.43	0.958	0.785	0.950452	0.921788	0.905983	0.987321	0.940187
Q92466	DNA damage-binding protein 2 OS=Homo sapiens OX=9606 GN=DDB2 PE=1 SV=1	DDB2	4	4	1.057	4.633	2.418	2.723	4.572	0.810077	0.0690931	0.588038	0.478806	0.483524
P13995	Bifunctional methylenetetrahydrofolate dehydrogenase/cyclohydrolase, mitochondrial OS=Homo sapiens OX=9606 GN=MTHFD2 PE=1 SV=2	MTHFD2	4	4	1.067	1.283	0.531	0.965	0.815	0.882551	0.831314	0.870106	0.980378	0.981644
Q9UN37	Vacuolar protein sorting-associated protein 4A OS=Homo sapiens OX=9606 GN=VPS4A PE=1 SV=1	VPS4A	5	4	1.067	0.781	0.837	0.907	0.776	0.925688	0.988607	0.982751	0.996257	0.961103
Q13596	Sorting nexin-1 OS=Homo sapiens OX=9606 GN=SNX1 PE=1 SV=3	SNX1	5	4	1.083	0.687	0.649	2.112	2.884	0.804595	0.997505	0.930026	0.721963	0.684445
Q02952	A-kinase anchor protein 12 OS=Homo sapiens OX=9606 GN=AKAP12 PE=1 SV=4	AKAP12	4	4	1.086	0.311	0.515	0.346		0.815456	0.818411	0.931025	0.832885
Q9H6Z4	Ran-binding protein 3 OS=Homo sapiens OX=9606 GN=RANBP3 PE=1 SV=1	RANBP3	4	4	1.09	1.361	0.84	1.397	0.781	0.827704	0.818411	0.998426	0.899256	0.961509
Q99567	Nuclear pore complex protein Nup88 OS=Homo sapiens OX=9606 GN=NUP88 PE=1 SV=2	NUP88	4	4	1.15	1.453	3.36	3.02	1.871	0.788688	0.774713	0.472785	0.235667	0.818069
P62306	Small nuclear ribonucleoprotein F OS=Homo sapiens OX=9606 GN=SNRPF PE=1 SV=1	SNRPF	4	4	1.181	5.058	5.099	5.532	2.879	0.807572	0.0334509	0.168015	0.133169	0.62232
Q96FJ2	Dynein light chain 2, cytoplasmic OS=Homo sapiens OX=9606 GN=DYNLL2 PE=1 SV=1	DYNLL2	6	4	1.182	0.791	1.503	0.917	1.625	0.759826	0.991292	0.906248	0.995211	0.888401
Q9Y3T9	Nucleolar complex protein 2 homolog OS=Homo sapiens OX=9606 GN=NOC2L PE=1 SV=4	NOC2L	4	4	1.184	1.175	1.363	1.322	1.494	0.751763	0.847734	0.890018	0.871815	0.873573
Q92609	TBC1 domain family member 5 OS=Homo sapiens OX=9606 GN=TBC1D5 PE=1 SV=1	TBC1D5	4	4	1.184	0.426	0.722	1.036	0.772	0.848515	0.83046	0.942674	0.956126	0.968106
Q96G03	Phosphoglucomutase-2 OS=Homo sapiens OX=9606 GN=PGM2 PE=1 SV=4	PGM2	5	4	1.184	0.483	0.465	0.757	0.837	0.807572	0.870045	0.870753	0.956126	0.975558
Q9Y520	Protein PRRC2C OS=Homo sapiens OX=9606 GN=PRRC2C PE=1 SV=4	PRRC2C	4	4	1.211	3.226	3.654	2.222	3.694	0.751763	0.169949	0.261054	0.582573	0.463467
Q9Y2S7	Polymerase delta-interacting protein 2 OS=Homo sapiens OX=9606 GN=POLDIP2 PE=1 SV=1	POLDIP2	4	4	1.215	1.047	1.519	2.701	3.35	0.677444	0.912176	0.905983	0.520119	0.661523
P53985	Monocarboxylate transporter 1 OS=Homo sapiens OX=9606 GN=SLC16A1 PE=1 SV=3	SLC16A1	4	4	1.233	4.761	5.161	3.381	2.643	0.730398	0.0945146	0.339575	0.314055	0.672555
P06454	Prothymosin alpha OS=Homo sapiens OX=9606 GN=PTMA PE=1 SV=2	PTMA	4	4	1.244	2.683	2.033	0.881	0.401	0.894608	0.46519	0.890018	0.946343	0.637582
Q15843	NEDD8 OS=Homo sapiens OX=9606 GN=NEDD8 PE=1 SV=1	NEDD8	4	4	1.245	0.986	1.01	1.484	1.516	0.906516	0.996153	0.975075	0.91273	0.921555
O95571	Persulfide dioxygenase ETHE1, mitochondrial OS=Homo sapiens OX=9606 GN=ETHE1 PE=1 SV=2	ETHE1	4	4	1.262	0.899	0.65	0.875	0.826	0.814597	0.951569	0.915277	0.998701	0.976659
P29728	2'-5'-oligoadenylate synthase 2 OS=Homo sapiens OX=9606 GN=OAS2 PE=1 SV=3	OAS2	4	4	1.318	0.905	2.594	0.852	1.332	0.637594	0.919135	0.508732	0.967975	0.854427
Q8IWX8	Calcium homeostasis endoplasmic reticulum protein OS=Homo sapiens OX=9606 GN=CHERP PE=1 SV=3	CHERP	4	4	1.324	2.068	0.706	2.518	1.923	0.686766	0.375968	0.944526	0.612239	0.7061
P10321	HLA class I histocompatibility antigen, C alpha chain OS=Homo sapiens OX=9606 GN=HLA-C PE=1 SV=3	HLA-C	8	4	1.334	2.206	2.8	2.057	0.566	0.796251	0.65996	0.721257	0.793668	0.880745
P16402	Histone H1.3 OS=Homo sapiens OX=9606 GN=H1-3 PE=1 SV=2	H1-3	18	4	1.345	7.894	6.863	4.005	5.433	0.833565	0.0146008	0.194233	0.259833	0.280426
P20591	Interferon-induced GTP-binding protein Mx1 OS=Homo sapiens OX=9606 GN=MX1 PE=1 SV=4	MX1	4	4	1.347	0.41	0.583	0.381	0.549	0.562368	0.824898	0.870546	0.807659	0.936876
P61224	Ras-related protein Rap-1b OS=Homo sapiens OX=9606 GN=RAP1B PE=1 SV=1	RAP1B	9	4	1.356	1.337	1.546	1.202	1.353	0.791096	0.911984	0.931749	0.96615	0.947596
P53680	AP-2 complex subunit sigma OS=Homo sapiens OX=9606 GN=AP2S1 PE=1 SV=2	AP2S1	4	4	1.367	1.161	1.566	1.413	1.179	0.560554	0.88148	0.863369	0.88461	0.949877
O00244	Copper transport protein ATOX1 OS=Homo sapiens OX=9606 GN=ATOX1 PE=1 SV=1	ATOX1	4	4	1.388	1.427	1.214	1.787	0.895	0.802127	0.909603	0.979761	0.871815	0.890969
P67870	Casein kinase II subunit beta OS=Homo sapiens OX=9606 GN=CSNK2B PE=1 SV=1	CSNK2B	4	4	1.404	1.11	8.581	6.952	3.853	0.435887	0.892257	0.0882844	0.0509044	0.56005
Q8N1G2	Cap-specific mRNA (nucleoside-2'-O-)-methyltransferase 1 OS=Homo sapiens OX=9606 GN=CMTR1 PE=1 SV=1	CMTR1	4	4	1.41	1.217	1.258	1.268	1.008	0.580408	0.8552	0.915277	0.882311	0.922659
O14949	Cytochrome b-c1 complex subunit 8 OS=Homo sapiens OX=9606 GN=UQCRQ PE=1 SV=4	UQCRQ	4	4	1.419	8.406	7.083	7.163	7.247	0.476811	0.00609604	0.06806	0.049872	0.079466
Q16777	Histone H2A type 2-C OS=Homo sapiens OX=9606 GN=H2AC20 PE=1 SV=4	H2AC20	10	4	1.448	1.284	1.754	1.568	2.951	0.757699	0.950166	0.926497	0.91273	0.704985
Q9HBH0	Rho-related GTP-binding protein RhoF OS=Homo sapiens OX=9606 GN=RHOF PE=1 SV=1	RHOF	4	4	1.475	1.623	1.081	0.891	1.546	0.552866	0.700505	0.829713	0.956126	0.82566
P61586	Transforming protein RhoA OS=Homo sapiens OX=9606 GN=RHOA PE=1 SV=1	RHOA	12	4	1.49	2.257	1.532	1.849	1.406	0.727541	0.64833	0.958757	0.862151	0.942558
P11166	Solute carrier family 2, facilitated glucose transporter member 1 OS=Homo sapiens OX=9606 GN=SLC2A1 PE=1 SV=2	SLC2A1	4	4	1.511	0.946	0.992	0.744	0.682	0.655271	0.950641	0.963522	0.946343	0.936876
P43307	Translocon-associated protein subunit alpha OS=Homo sapiens OX=9606 GN=SSR1 PE=1 SV=3	SSR1	4	4	1.522	1.018	0.861	1.25	1.156	0.639924	0.980289	0.939234	0.946985	0.973149
Q7Z3B4	Nucleoporin p54 OS=Homo sapiens OX=9606 GN=NUP54 PE=1 SV=2	NUP54	4	4	1.537	3.766	1.267	1.107	0.01	0.475052	0.0899768	0.877438	0.929011	9.69811e-17
P20929	Nebulin OS=Homo sapiens OX=9606 GN=NEB PE=1 SV=5	NEB	4	4	1.551	2.554	9.144	4.266		0.567143	0.233113	0.157849	0.219434
P29317	Ephrin type-A receptor 2 OS=Homo sapiens OX=9606 GN=EPHA2 PE=1 SV=2	EPHA2	4	4	1.555	0.94	0.928	1.14	1.249	0.356359	0.949436	0.989615	0.931889	0.93916
Q7Z417	Nuclear fragile X mental retardation-interacting protein 2 OS=Homo sapiens OX=9606 GN=NUFIP2 PE=1 SV=1	NUFIP2	4	4	1.563	1.782	2.556	1.199	0.726	0.378466	0.623606	0.55228	0.871815	0.997185
Q6UW68	Transmembrane protein 205 OS=Homo sapiens OX=9606 GN=TMEM205 PE=1 SV=1	TMEM205	4	4	1.584	2.834	3.123	2.811	3.527	0.612279	0.370289	0.592914	0.523363	0.493084
P46977	Dolichyl-diphosphooligosaccharide--protein glycosyltransferase subunit STT3A OS=Homo sapiens OX=9606 GN=STT3A PE=1 SV=2	STT3A	6	4	1.595	1.874	1.803	1.786	1.072	0.420208	0.530953	0.836816	0.801782	0.972186
P49590	Histidine--tRNA ligase, mitochondrial OS=Homo sapiens OX=9606 GN=HARS2 PE=1 SV=1	HARS2	9	4	1.64	2.005	4.059	4.625	7.286	0.565417	0.497366	0.559684	0.178218	0.128547
P62273	40S ribosomal protein S29 OS=Homo sapiens OX=9606 GN=RPS29 PE=1 SV=2	RPS29	4	4	1.647	4.179	5.426	6.26	4.997	0.556088	0.187728	0.343227	0.147055	0.278535
Q53FA7	Quinone oxidoreductase PIG3 OS=Homo sapiens OX=9606 GN=TP53I3 PE=1 SV=2	TP53I3	4	4	1.652	0.769	0.594	1.231	0.611	0.240017	0.992609	0.915104	0.922736	0.925609
Q00765	Receptor expression-enhancing protein 5 OS=Homo sapiens OX=9606 GN=REEP5 PE=1 SV=3	REEP5	4	4	1.681	5.977	4.407	3.434	2.774	0.541393	0.0247323	0.279917	0.319792	0.639677
P13987	CD59 glycoprotein OS=Homo sapiens OX=9606 GN=CD59 PE=1 SV=1	CD59	4	4	1.758	4.889	2.657	3.361	3.029	0.314725	0.0816749	0.625969	0.314055	0.642725
Q8TCJ2	Dolichyl-diphosphooligosaccharide--protein glycosyltransferase subunit STT3B OS=Homo sapiens OX=9606 GN=STT3B PE=1 SV=1	STT3B	6	4	1.848	4.748	5.813	5.57	4.767	0.402125	0.0973468	0.244616	0.113911	0.281145
Q9Y5S9	RNA-binding protein 8A OS=Homo sapiens OX=9606 GN=RBM8A PE=1 SV=1	RBM8A	4	4	1.849	7.199	5.486	6.442	7.692	0.307365	0.0117085	0.129386	0.0763114	0.118825
P40123	Adenylyl cyclase-associated protein 2 OS=Homo sapiens OX=9606 GN=CAP2 PE=1 SV=1	CAP2	5	4	1.86	3.08	3.772	4.871	2.932	0.307193	0.190997	0.286547	0.0688122	0.642725
Q8N4H5	Mitochondrial import receptor subunit TOM5 homolog OS=Homo sapiens OX=9606 GN=TOMM5 PE=1 SV=1	TOMM5	4	4	1.892	4.266	6.533	4.847	4.572	0.199416	0.0688011	0.161747	0.178218	0.387703
P32321	Deoxycytidylate deaminase OS=Homo sapiens OX=9606 GN=DCTD PE=1 SV=2	DCTD	4	4	1.909	2.54	2.018	2.238	1.374	0.2273	0.286758	0.816916	0.632508	0.911491
O00233	26S proteasome non-ATPase regulatory subunit 9 OS=Homo sapiens OX=9606 GN=PSMD9 PE=1 SV=3	PSMD9	4	4	1.964	3.051	3.633	3.849	3.045	0.139918	0.135896	0.473533	0.277822	0.641917
Q9UHV9	Prefoldin subunit 2 OS=Homo sapiens OX=9606 GN=PFDN2 PE=1 SV=1	PFDN2	4	4	1.966	1.203	0.654	0.74	0.645	0.315123	0.862296	0.935039	0.945048	0.926753
Q13404	Ubiquitin-conjugating enzyme E2 variant 1 OS=Homo sapiens OX=9606 GN=UBE2V1 PE=1 SV=2	UBE2V1	8	4	1.988	1.589	1.236	1.643	1.062	0.336459	0.870045	0.998573	0.902258	0.968106
P37198	Nuclear pore glycoprotein p62 OS=Homo sapiens OX=9606 GN=NUP62 PE=1 SV=3	NUP62	4	4	2.207	2.797	3.014	1.876	2.078	0.0853737	0.338802	0.586495	0.744174	0.749371
Q07812	Apoptosis regulator BAX OS=Homo sapiens OX=9606 GN=BAX PE=1 SV=1	BAX	4	4	2.226	2.373	1.412	1.38	6.754	0.103991	0.33419	0.905198	0.896489	0.32042
Q96AZ6	Interferon-stimulated gene 20 kDa protein OS=Homo sapiens OX=9606 GN=ISG20 PE=1 SV=2	ISG20	4	4	2.23	1.368	1.703	1.15	1.587	0.230023	0.827283	0.866982	0.929011	0.891979
P02765	Alpha-2-HS-glycoprotein OS=Homo sapiens OX=9606 GN=AHSG PE=1 SV=2	AHSG	4	4	2.299	2.272	3.438	2.025	7.044	0.142417	0.364029	0.374222	0.764469	0.142896
Q9H910	Jupiter microtubule associated homolog 2 OS=Homo sapiens OX=9606 GN=JPT2 PE=1 SV=1	JPT2	4	4	2.306	2.95	2.322	1.861	3.391	0.0577735	0.215691	0.65245	0.791352	0.590572
P82663	28S ribosomal protein S25, mitochondrial OS=Homo sapiens OX=9606 GN=MRPS25 PE=1 SV=1	MRPS25	4	4	2.328	5.587	4.23	3.758	8.157	0.188907	0.0275309	0.130674	0.324428	0.071575
P69905	Hemoglobin subunit alpha OS=Homo sapiens OX=9606 GN=HBA1 PE=1 SV=2	HBA1	4	4	2.371	3.337	2.091	2.767	7.656	0.155121	0.117574	0.795825	0.476779	0.079466
Q96J01	THO complex subunit 3 OS=Homo sapiens OX=9606 GN=THOC3 PE=1 SV=1	THOC3	4	4	2.463	2.476	4.182	3.476	3.537	0.0768019	0.379391	0.354579	0.277822	0.487866
P14324	Farnesyl pyrophosphate synthase OS=Homo sapiens OX=9606 GN=FDPS PE=1 SV=4	FDPS	4	4	2.512	2.172	1.323	2.21	1.862	0.111666	0.379929	0.922003	0.685166	0.854427
Q9BS26	Endoplasmic reticulum resident protein 44 OS=Homo sapiens OX=9606 GN=ERP44 PE=1 SV=1	ERP44	5	4	2.584	0.751	1.576	1.369	3.56	0.0406171	0.982024	0.812785	0.871815	0.629674
O15511	Actin-related protein 2/3 complex subunit 5 OS=Homo sapiens OX=9606 GN=ARPC5 PE=1 SV=3	ARPC5	4	4	2.784	1.105	1.51	2.417	1.796	0.0996354	0.885116	0.851292	0.589727	0.82566
Q5K651	Sterile alpha motif domain-containing protein 9 OS=Homo sapiens OX=9606 GN=SAMD9 PE=1 SV=1	SAMD9	4	4	2.857	3.329	3.561	3.957	2.635	0.0443192	0.280831	0.609246	0.268114	0.765431
Q13247	Serine/arginine-rich splicing factor 6 OS=Homo sapiens OX=9606 GN=SRSF6 PE=1 SV=2	SRSF6	5	4	3.004	4.748	4.7	5.044	4.459	0.0231469	0.117779	0.444591	0.160647	0.325302
Q96MU7	YTH domain-containing protein 1 OS=Homo sapiens OX=9606 GN=YTHDC1 PE=1 SV=3	YTHDC1	4	4	3.025	4.101	5.022	4.505	2.474	0.0201566	0.141723	0.25505	0.210098	0.700309
P57088	Transmembrane protein 33 OS=Homo sapiens OX=9606 GN=TMEM33 PE=1 SV=2	TMEM33	4	4	3.052	6.885	7.887	4.846	5.152	0.0375946	0.0255721	0.15337	0.187593	0.426794
O60547	GDP-mannose 4,6 dehydratase OS=Homo sapiens OX=9606 GN=GMDS PE=1 SV=1	GMDS	4	4	3.174	2.759	3.068	2.92	2.94	0.0339566	0.28054	0.521707	0.27992	0.463467
O95470	Sphingosine-1-phosphate lyase 1 OS=Homo sapiens OX=9606 GN=SGPL1 PE=1 SV=3	SGPL1	4	4	3.181	3.957	4.431	4.12	5.923	0.0403427	0.137916	0.31086	0.142202	0.242292
O15126	Secretory carrier-associated membrane protein 1 OS=Homo sapiens OX=9606 GN=SCAMP1 PE=1 SV=2	SCAMP1	4	4	3.233	1.675	5.002	1.928	2.774	0.0367057	0.647883	0.392187	0.712602	0.730525
P49207	60S ribosomal protein L34 OS=Homo sapiens OX=9606 GN=RPL34 PE=1 SV=3	RPL34	4	4	3.255	5.25	5.82	6.969	5.294	0.0243465	0.0918383	0.266036	0.0471124	0.249323
P17931	Galectin-3 OS=Homo sapiens OX=9606 GN=LGALS3 PE=1 SV=5	LGALS3	4	4	3.343	2.151	1.687	2.946	2.32	0.0302244	0.392126	0.839102	0.452408	0.760156
Q9UBQ0	Vacuolar protein sorting-associated protein 29 OS=Homo sapiens OX=9606 GN=VPS29 PE=1 SV=1	VPS29	4	4	3.454	4.577	3.856	4.171	2.242	0.00633899	0.0488627	0.460074	0.213115	0.792113
P20340	Ras-related protein Rab-6A OS=Homo sapiens OX=9606 GN=RAB6A PE=1 SV=3	RAB6A	6	4	3.514	3.454	3.805	4.755	4.608	0.00874097	0.246723	0.510866	0.178218	0.286607
O15305	Phosphomannomutase 2 OS=Homo sapiens OX=9606 GN=PMM2 PE=1 SV=1	PMM2	4	4	3.588	2.827	2.072	1.242	0.621	0.0167725	0.200422	0.751842	0.919572	0.914636
Q96JJ7	Protein disulfide-isomerase TMX3 OS=Homo sapiens OX=9606 GN=TMX3 PE=1 SV=2	TMX3	4	4	3.743	1.705	3.357	2.593	3.596	0.00183507	0.652257	0.499851	0.492213	0.527995
Q08AM6	Protein VAC14 homolog OS=Homo sapiens OX=9606 GN=VAC14 PE=1 SV=1	VAC14	4	4	3.908	1.493	1.091	2.226	2.654	0.00695491	0.751931	0.946033	0.671789	0.644901
Q15061	WD repeat-containing protein 43 OS=Homo sapiens OX=9606 GN=WDR43 PE=1 SV=3	WDR43	4	4	4.359	7.595	2.809	3.462	4.657	0.00693606	0.0154823	0.461365	0.241064	0.221016
P24666	Low molecular weight phosphotyrosine protein phosphatase OS=Homo sapiens OX=9606 GN=ACP1 PE=1 SV=3	ACP1	4	4	4.528	2.842	3.038	3.784	3.207	0.00143178	0.305652	0.595508	0.285781	0.615241
P17096	High mobility group protein HMG-I/HMG-Y OS=Homo sapiens OX=9606 GN=HMGA1 PE=1 SV=3	HMGA1	4	4	4.776	14.437	6.304	7.416	9.463	0.000322051	0.000541507	0.267222	0.0847723	0.0543261
O14879	Interferon-induced protein with tetratricopeptide repeats 3 OS=Homo sapiens OX=9606 GN=IFIT3 PE=1 SV=1	IFIT3	4	4	5.226	16.727	11.113	12.03	7.059	0.00313135	0.000387134	0.0217054	0.0152022	0.111507
Q16629	Serine/arginine-rich splicing factor 7 OS=Homo sapiens OX=9606 GN=SRSF7 PE=1 SV=1	SRSF7	5	4	5.365	4.647	6.258	6.42	7.418	0.000211191	0.101606	0.23592	0.0767553	0.121897
P63167	Dynein light chain 1, cytoplasmic OS=Homo sapiens OX=9606 GN=DYNLL1 PE=1 SV=1	DYNLL1	6	4	5.573	6.769	5.531	5.418	3.119	4.99858e-05	0.0280047	0.330304	0.178218	0.617353
P48307	Tissue factor pathway inhibitor 2 OS=Homo sapiens OX=9606 GN=TFPI2 PE=1 SV=1	TFPI2	4	4	26.411	17.448	11.947	6.349	0.01	1.24783e-16	0.000230465	0.0230694	0.0869267	9.69811e-17
O96000	NADH dehydrogenase [ubiquinone] 1 beta subcomplex subunit 10 OS=Homo sapiens OX=9606 GN=NDUFB10 PE=1 SV=3	NDUFB10	5	5	0.313	0.412	0.366	0.516	0.565	0.200129	0.824115	0.753595	0.862151	0.891979
Q969Z0	FAST kinase domain-containing protein 4 OS=Homo sapiens OX=9606 GN=TBRG4 PE=1 SV=1	TBRG4	5	5	0.321	0.384	0.51	0.441	0.643	0.260141	0.840439	0.905983	0.84075	0.94234
Q92552	28S ribosomal protein S27, mitochondrial OS=Homo sapiens OX=9606 GN=MRPS27 PE=1 SV=3	MRPS27	5	5	0.334	0.327	0.283	0.372	0.349	0.266666	0.676224	0.610235	0.720172	0.783626
Q9H9J2	39S ribosomal protein L44, mitochondrial OS=Homo sapiens OX=9606 GN=MRPL44 PE=1 SV=1	MRPL44	5	5	0.341	0.45	0.299	0.528	0.415	0.276381	0.859533	0.703554	0.871815	0.82566
Q14669	E3 ubiquitin-protein ligase TRIP12 OS=Homo sapiens OX=9606 GN=TRIP12 PE=1 SV=1	TRIP12	5	5	0.368	0.357	0.334	0.287	0.254	0.708645	0.825107	0.804578	0.692868	0.786096
Q14257	Reticulocalbin-2 OS=Homo sapiens OX=9606 GN=RCN2 PE=1 SV=1	RCN2	5	5	0.37	0.246	0.201	0.288	0.239	0.330905	0.414473	0.451968	0.510816	0.649283
Q969Q5	Ras-related protein Rab-24 OS=Homo sapiens OX=9606 GN=RAB24 PE=1 SV=1	RAB24	5	5	0.379	0.289	0.314	0.28	0.306	0.363304	0.633272	0.727604	0.546139	0.7812
P55011	Solute carrier family 12 member 2 OS=Homo sapiens OX=9606 GN=SLC12A2 PE=1 SV=1	SLC12A2	5	5	0.388	0.426	0.304	0.376	0.137	0.675161	0.870045	0.746669	0.806665	0.479275
P53990	IST1 homolog OS=Homo sapiens OX=9606 GN=IST1 PE=1 SV=1	IST1	5	5	0.39	0.439	0.675	1.112	0.568	0.450665	0.862077	0.937088	0.941154	0.911654
P18084	Integrin beta-5 OS=Homo sapiens OX=9606 GN=ITGB5 PE=1 SV=1	ITGB5	5	5	0.408	0.393	0.543	0.732	0.811	0.459182	0.787027	0.877438	0.946343	0.972186
Q16513	Serine/threonine-protein kinase N2 OS=Homo sapiens OX=9606 GN=PKN2 PE=1 SV=1	PKN2	5	5	0.408	0.298	0.303	0.411	0.355	0.788688	0.705345	0.837643	0.879927	0.866477
O00267	Transcription elongation factor SPT5 OS=Homo sapiens OX=9606 GN=SUPT5H PE=1 SV=1	SUPT5H	5	5	0.441	0.44	0.387	0.413	0.352	0.619675	0.875264	0.851329	0.806665	0.82566
Q9Y679	Lipid droplet-regulating VLDL assembly factor AUP1 OS=Homo sapiens OX=9606 GN=AUP1 PE=1 SV=2	AUP1	5	5	0.451	0.265	0.322	0.462	0.361	0.726152	0.586304	0.768957	0.861059	0.814244
Q12788	Transducin beta-like protein 3 OS=Homo sapiens OX=9606 GN=TBL3 PE=1 SV=2	TBL3	5	5	0.475	0.613	0.493	0.564	0.436	0.759826	0.971196	0.897217	0.919024	0.881259
P49903	Selenide, water dikinase 1 OS=Homo sapiens OX=9606 GN=SEPHS1 PE=1 SV=2	SEPHS1	5	5	0.477	0.401	0.283	0.555	0.34	0.711592	0.840439	0.669402	0.88461	0.79152
Q9Y376	Calcium-binding protein 39 OS=Homo sapiens OX=9606 GN=CAB39 PE=1 SV=1	CAB39	5	5	0.48	0.344	0.298	0.354	0.142	0.670058	0.750685	0.678371	0.667151	0.401733
Q02880	DNA topoisomerase 2-beta OS=Homo sapiens OX=9606 GN=TOP2B PE=1 SV=3	TOP2B	9	5	0.483	0.535	0.553	0.473	0.34	0.615614	0.87041	0.887022	0.806958	0.707186
Q9H098	Protein FAM107B OS=Homo sapiens OX=9606 GN=FAM107B PE=1 SV=1	FAM107B	5	5	0.484	0.933	0.324	0.408	0.624	0.750677	0.94544	0.726359	0.764247	0.949026
Q9H993	Damage-control phosphatase ARMT1 OS=Homo sapiens OX=9606 GN=ARMT1 PE=1 SV=1	ARMT1	5	5	0.487	0.523	0.477	0.419	0.17	0.737797	0.928452	0.869615	0.814241	0.448528
P56134	ATP synthase subunit f, mitochondrial OS=Homo sapiens OX=9606 GN=ATP5MF PE=1 SV=3	ATP5MF	5	5	0.5	0.692	0.586	0.539	0.477	0.627279	0.934693	0.877438	0.832171	0.788371
Q9C0B1	Alpha-ketoglutarate-dependent dioxygenase FTO OS=Homo sapiens OX=9606 GN=FTO PE=1 SV=3	FTO	5	5	0.501	0.371	0.38	0.409	0.231	0.705987	0.761124	0.747739	0.764247	0.602916
Q8NFW8	N-acylneuraminate cytidylyltransferase OS=Homo sapiens OX=9606 GN=CMAS PE=1 SV=2	CMAS	5	5	0.512	0.529	0.71	0.55	0.278	0.652651	0.870045	0.950398	0.871815	0.645907
Q8WUM0	Nuclear pore complex protein Nup133 OS=Homo sapiens OX=9606 GN=NUP133 PE=1 SV=2	NUP133	5	5	0.515	0.472	0.455	0.52	0.53	0.784168	0.885116	0.853996	0.871815	0.904772
O00754	Lysosomal alpha-mannosidase OS=Homo sapiens OX=9606 GN=MAN2B1 PE=1 SV=3	MAN2B1	5	5	0.529	0.396	0.675	0.38	0.484	0.812388	0.847734	0.968518	0.806958	0.90291
Q13144	Translation initiation factor eIF-2B subunit epsilon OS=Homo sapiens OX=9606 GN=EIF2B5 PE=1 SV=3	EIF2B5	5	5	0.536	0.516	0.446	0.394	0.328	0.830634	0.91577	0.883745	0.785609	0.788371
O00499	Myc box-dependent-interacting protein 1 OS=Homo sapiens OX=9606 GN=BIN1 PE=1 SV=1	BIN1	5	5	0.551	0.336	0.357	0.4	0.323	0.807572	0.737408	0.779771	0.765871	0.76653
P04899	Guanine nucleotide-binding protein G(i) subunit alpha-2 OS=Homo sapiens OX=9606 GN=GNAI2 PE=1 SV=3	GNAI2	8	5	0.564	0.903	0.693	0.885	0.513	0.816819	0.952693	0.935039	0.998701	0.890969
Q9NX62	Golgi-resident adenosine 3',5'-bisphosphate 3'-phosphatase OS=Homo sapiens OX=9606 GN=BPNT2 PE=1 SV=1	BPNT2	5	5	0.572	0.745	0.637	1.07	0.887	0.935191	0.987304	0.988148	0.917207	0.974914
Q7KZ85	Transcription elongation factor SPT6 OS=Homo sapiens OX=9606 GN=SUPT6H PE=1 SV=2	SUPT6H	5	5	0.578	0.474	0.93	0.429	0.251	0.956224	0.905976	0.944643	0.871815	0.765688
Q9NQG5	Regulation of nuclear pre-mRNA domain-containing protein 1B OS=Homo sapiens OX=9606 GN=RPRD1B PE=1 SV=1	RPRD1B	5	5	0.588	0.411	0.423	0.448	0.433	0.433626	0.612372	0.605543	0.653847	0.680834
Q9UNS2	COP9 signalosome complex subunit 3 OS=Homo sapiens OX=9606 GN=COPS3 PE=1 SV=3	COPS3	5	5	0.596	0.457	0.494	0.516	0.52	0.78374	0.822153	0.856696	0.851616	0.854427
P41567	Eukaryotic translation initiation factor 1 OS=Homo sapiens OX=9606 GN=EIF1 PE=1 SV=1	EIF1	5	5	0.598	0.435	0.397	0.46	0.335	0.809743	0.79031	0.7778	0.801509	0.710555
P57678	Gem-associated protein 4 OS=Homo sapiens OX=9606 GN=GEMIN4 PE=1 SV=2	GEMIN4	5	5	0.599	0.57	1.014	0.793	0.721	0.786292	0.881597	0.998573	0.93156	0.919963
Q14011	Cold-inducible RNA-binding protein OS=Homo sapiens OX=9606 GN=CIRBP PE=1 SV=1	CIRBP	5	5	0.605	0.404	0.518	0.556	0.882	0.872123	0.818411	0.870143	0.88461	0.989771
P30711	Glutathione S-transferase theta-1 OS=Homo sapiens OX=9606 GN=GSTT1 PE=1 SV=4	GSTT1	5	5	0.605	0.567	0.453	0.533	0.552	0.909272	0.956618	0.863369	0.901036	0.921555
O00560	Syntenin-1 OS=Homo sapiens OX=9606 GN=SDCBP PE=1 SV=1	SDCBP	5	5	0.606	0.36	1.276	0.395	1.54	0.818438	0.677324	0.989615	0.361413	0.956172
Q7Z478	ATP-dependent RNA helicase DHX29 OS=Homo sapiens OX=9606 GN=DHX29 PE=1 SV=2	DHX29	5	5	0.61	0.453	0.619	0.536	0.389	0.95032	0.888259	0.972106	0.917207	0.881703
P82909	28S ribosomal protein S36, mitochondrial OS=Homo sapiens OX=9606 GN=MRPS36 PE=1 SV=2	MRPS36	5	5	0.622	1.497	1.181	0.881	0.737	0.959174	0.751931	0.931025	0.955195	0.99685
P23786	Carnitine O-palmitoyltransferase 2, mitochondrial OS=Homo sapiens OX=9606 GN=CPT2 PE=1 SV=2	CPT2	5	5	0.622	0.506	0.421	0.443	0.371	0.695739	0.807326	0.734769	0.654818	0.639677
Q99653	Calcineurin B homologous protein 1 OS=Homo sapiens OX=9606 GN=CHP1 PE=1 SV=3	CHP1	5	5	0.624	0.392	0.363	0.394	0.454	0.931216	0.847734	0.804578	0.779464	0.884944
Q96RS6	NudC domain-containing protein 1 OS=Homo sapiens OX=9606 GN=NUDCD1 PE=1 SV=2	NUDCD1	5	5	0.626	0.495	0.848	0.5	0.545	0.925264	0.884619	0.984481	0.861059	0.922071
P49902	Cytosolic purine 5'-nucleotidase OS=Homo sapiens OX=9606 GN=NT5C2 PE=1 SV=1	NT5C2	5	5	0.629	1.249	1.888	0.896	0.962	0.958747	0.83046	0.668805	0.947534	0.922187
Q9UBI6	Guanine nucleotide-binding protein G(I)/G(S)/G(O) subunit gamma-12 OS=Homo sapiens OX=9606 GN=GNG12 PE=1 SV=3	GNG12	5	5	0.646	0.694	0.791	0.643	0.884	0.838053	0.949436	0.939234	0.871815	0.969631
Q8WYA6	Beta-catenin-like protein 1 OS=Homo sapiens OX=9606 GN=CTNNBL1 PE=1 SV=1	CTNNBL1	5	5	0.647	0.435	0.339	0.445	0.306	0.94382	0.870045	0.765613	0.832171	0.761079
P57740	Nuclear pore complex protein Nup107 OS=Homo sapiens OX=9606 GN=NUP107 PE=1 SV=1	NUP107	5	5	0.647	0.471	0.535	0.631	0.463	0.94291	0.885116	0.89255	0.923911	0.890969
P51116	Fragile X mental retardation syndrome-related protein 2 OS=Homo sapiens OX=9606 GN=FXR2 PE=1 SV=2	FXR2	6	5	0.654	0.496	0.706	1.323	1.362	0.950452	0.902192	0.941485	0.907884	0.921555
Q5XKP0	MICOS complex subunit MIC13 OS=Homo sapiens OX=9606 GN=MICOS13 PE=1 SV=1	MICOS13	5	5	0.657	0.973	0.632	0.494	0.359	0.902133	0.956469	0.925239	0.83829	0.767746
Q99459	Cell division cycle 5-like protein OS=Homo sapiens OX=9606 GN=CDC5L PE=1 SV=2	CDC5L	5	5	0.658	0.51	0.401	0.472	0.375	0.94291	0.911984	0.816916	0.850003	0.823689
O14933	Ubiquitin/ISG15-conjugating enzyme E2 L6 OS=Homo sapiens OX=9606 GN=UBE2L6 PE=1 SV=4	UBE2L6	5	5	0.667	0.336	0.306	0.414	0.512	0.931216	0.751357	0.670326	0.779464	0.900464
Q9GZY8	Mitochondrial fission factor OS=Homo sapiens OX=9606 GN=MFF PE=1 SV=1	MFF	5	5	0.668	0.39	0.566	0.436	0.284	0.94291	0.835685	0.897695	0.81031	0.734465
Q6UN15	Pre-mRNA 3'-end-processing factor FIP1 OS=Homo sapiens OX=9606 GN=FIP1L1 PE=1 SV=1	FIP1L1	5	5	0.668	0.441	0.496	0.422	0.42	0.983022	0.882571	0.902292	0.854138	0.897322
Q9NYL4	Peptidyl-prolyl cis-trans isomerase FKBP11 OS=Homo sapiens OX=9606 GN=FKBP11 PE=1 SV=1	FKBP11	5	5	0.676	0.81	0.55	1.003	0.714	0.872123	0.988195	0.873646	0.99978	0.921555
O75569	Interferon-inducible double-stranded RNA-dependent protein kinase activator A OS=Homo sapiens OX=9606 GN=PRKRA PE=1 SV=1	PRKRA	5	5	0.677	0.404	0.348	0.486	0.4	0.953414	0.847094	0.780519	0.862151	0.854427
P62310	U6 snRNA-associated Sm-like protein LSm3 OS=Homo sapiens OX=9606 GN=LSM3 PE=1 SV=2	LSM3	5	5	0.679	0.36	0.332	0.481	0.491	0.856864	0.638441	0.670326	0.806958	0.837268
Q99961	Endophilin-A2 OS=Homo sapiens OX=9606 GN=SH3GL1 PE=1 SV=1	SH3GL1	5	5	0.682	0.427	0.345	0.43	0.273	0.907633	0.82189	0.695238	0.779464	0.673797
P30519	Heme oxygenase 2 OS=Homo sapiens OX=9606 GN=HMOX2 PE=1 SV=2	HMOX2	5	5	0.685	1.097	1.347	0.744	0.818	0.964874	0.870045	0.901403	0.996257	0.961434
Q92600	CCR4-NOT transcription complex subunit 9 OS=Homo sapiens OX=9606 GN=CNOT9 PE=1 SV=1	CNOT9	5	5	0.687	0.656	0.524	0.862	2.037	0.991668	0.99065	0.925141	0.984727	0.67657
Q9NR28	Diablo homolog, mitochondrial OS=Homo sapiens OX=9606 GN=DIABLO PE=1 SV=1	DIABLO	5	5	0.687	0.81	0.842	0.58	2.008	0.959174	0.980075	0.980295	0.898227	0.830882
Q9BR76	Coronin-1B OS=Homo sapiens OX=9606 GN=CORO1B PE=1 SV=1	CORO1B	5	5	0.691	0.571	0.553	0.627	0.329	0.92902	0.920445	0.877438	0.91273	0.734259
Q8WUY1	Protein THEM6 OS=Homo sapiens OX=9606 GN=THEM6 PE=1 SV=2	THEM6	5	5	0.691	0.751	0.733	0.811	0.896	0.950452	0.996949	0.952547	0.97215	0.999926
Q13573	SNW domain-containing protein 1 OS=Homo sapiens OX=9606 GN=SNW1 PE=1 SV=1	SNW1	5	5	0.692	0.586	0.536	0.474	0.671	0.966349	0.956618	0.895533	0.83829	0.963275
Q9BUP3	Oxidoreductase HTATIP2 OS=Homo sapiens OX=9606 GN=HTATIP2 PE=1 SV=2	HTATIP2	5	5	0.695	0.556	0.675	0.686	0.731	0.94742	0.921176	0.926841	0.928895	0.951425
Q9Y6Y8	SEC23-interacting protein OS=Homo sapiens OX=9606 GN=SEC23IP PE=1 SV=1	SEC23IP	5	5	0.707	0.548	0.456	0.597	0.404	0.964142	0.922338	0.854702	0.902187	0.842619
Q92890	Ubiquitin recognition factor in ER-associated degradation protein 1 OS=Homo sapiens OX=9606 GN=UFD1 PE=1 SV=3	UFD1	5	5	0.708	0.608	0.591	0.85	0.639	0.93851	0.951212	0.897995	0.983985	0.921555
Q92804	TATA-binding protein-associated factor 2N OS=Homo sapiens OX=9606 GN=TAF15 PE=1 SV=1	TAF15	6	5	0.711	0.563	0.46	0.531	0.374	0.894994	0.884896	0.837643	0.856133	0.743207
Q96S97	Myeloid-associated differentiation marker OS=Homo sapiens OX=9606 GN=MYADM PE=1 SV=2	MYADM	5	5	0.716	0.908	0.813	0.739	0.719	0.72169	0.963371	0.872172	0.861775	0.797984
Q9NNW7	Thioredoxin reductase 2, mitochondrial OS=Homo sapiens OX=9606 GN=TXNRD2 PE=1 SV=3	TXNRD2	6	5	0.721	0.68	0.458	0.732	0.757	0.975299	0.982395	0.851329	0.947534	0.972186
Q9UL25	Ras-related protein Rab-21 OS=Homo sapiens OX=9606 GN=RAB21 PE=1 SV=3	RAB21	5	5	0.725	0.612	0.943	0.947	2.36	0.940422	0.929492	0.979773	0.992063	0.661523
Q5VW32	BRO1 domain-containing protein BROX OS=Homo sapiens OX=9606 GN=BROX PE=1 SV=1	BROX	5	5	0.732	1.816	0.682	2.043	2.004	0.991844	0.607361	0.981046	0.653847	0.682176
P16083	Ribosyldihydronicotinamide dehydrogenase [quinone] OS=Homo sapiens OX=9606 GN=NQO2 PE=1 SV=5	NQO2	5	5	0.734	1.134	1.184	1.675	1.337	0.940389	0.87041	0.933414	0.832877	0.904423
P05386	60S acidic ribosomal protein P1 OS=Homo sapiens OX=9606 GN=RPLP1 PE=1 SV=1	RPLP1	6	5	0.734	0.447	0.377	0.544	0.355	0.7456	0.533038	0.406356	0.667177	0.344963
Q13765	Nascent polypeptide-associated complex subunit alpha OS=Homo sapiens OX=9606 GN=NACA PE=1 SV=1	NACA	7	5	0.736	0.438	0.601	0.819	0.718	0.750677	0.586304	0.770138	0.892924	0.854427
P00568	Adenylate kinase isoenzyme 1 OS=Homo sapiens OX=9606 GN=AK1 PE=1 SV=3	AK1	5	5	0.738	0.445	0.986	0.697	1.881	0.96663	0.855226	0.963222	0.931942	0.834149
O00425	Insulin-like growth factor 2 mRNA-binding protein 3 OS=Homo sapiens OX=9606 GN=IGF2BP3 PE=1 SV=2	IGF2BP3	6	5	0.746	0.533	0.493	0.572	0.771	0.963515	0.892697	0.860475	0.88461	0.947596
Q9NP79	Vacuolar protein sorting-associated protein VTA1 homolog OS=Homo sapiens OX=9606 GN=VTA1 PE=1 SV=1	VTA1	5	5	0.751	1.001	0.808	0.457	0.628	0.94291	0.956643	0.958757	0.789947	0.90874
P14174	Macrophage migration inhibitory factor OS=Homo sapiens OX=9606 GN=MIF PE=1 SV=4	MIF	5	5	0.753	0.747	0.535	0.722	0.579	0.769799	0.885116	0.668805	0.851616	0.692148
P10909	Clusterin OS=Homo sapiens OX=9606 GN=CLU PE=1 SV=1	CLU	5	5	0.756	0.671	0.676	0.337	1.502	0.950452	0.980755	0.93014	0.62405	0.891201
O75964	ATP synthase subunit g, mitochondrial OS=Homo sapiens OX=9606 GN=ATP5MG PE=1 SV=3	ATP5MG	5	5	0.758	1.065	2.217	2.25	1.673	0.882551	0.980289	0.847889	0.721151	0.926753
P55957	BH3-interacting domain death agonist OS=Homo sapiens OX=9606 GN=BID PE=1 SV=1	BID	5	5	0.758	0.602	0.828	0.389	0.26	0.999969	0.949436	0.974967	0.799351	0.675423
P20073	Annexin A7 OS=Homo sapiens OX=9606 GN=ANXA7 PE=1 SV=3	ANXA7	5	5	0.759	1.385	4.197	2.766	2.239	0.963515	0.82053	0.244662	0.520349	0.705059
P61970	Nuclear transport factor 2 OS=Homo sapiens OX=9606 GN=NUTF2 PE=1 SV=1	NUTF2	5	5	0.76	0.559	0.351	0.594	0.405	0.798634	0.787027	0.428077	0.772373	0.513174
P22830	Ferrochelatase, mitochondrial OS=Homo sapiens OX=9606 GN=FECH PE=1 SV=2	FECH	5	5	0.766	1.497	0.844	3.782	3.011	0.983022	0.810779	0.986756	0.279351	0.664754
O15427	Monocarboxylate transporter 4 OS=Homo sapiens OX=9606 GN=SLC16A3 PE=1 SV=1	SLC16A3	5	5	0.766	3.558	3.896	0.985	0.958	0.998087	0.117779	0.398098	0.974495	0.976659
Q01995	Transgelin OS=Homo sapiens OX=9606 GN=TAGLN PE=1 SV=4	TAGLN	5	5	0.769	2.755	2.976	4.472	2.975	0.950452	0.219445	0.360398	0.176451	0.596301
Q9Y5K6	CD2-associated protein OS=Homo sapiens OX=9606 GN=CD2AP PE=1 SV=1	CD2AP	5	5	0.776	0.63	0.962	0.53	2.233	0.999969	0.971145	0.990642	0.88309	0.742923
Q16740	ATP-dependent Clp protease proteolytic subunit, mitochondrial OS=Homo sapiens OX=9606 GN=CLPP PE=1 SV=1	CLPP	5	5	0.787	0.494	0.311	0.629	0.591	0.990093	0.911984	0.759901	0.923911	0.926705
Q9Y697	Cysteine desulfurase, mitochondrial OS=Homo sapiens OX=9606 GN=NFS1 PE=1 SV=3	NFS1	5	5	0.791	3.683	5.95	1.614	1.469	0.983022	0.0994395	0.23764	0.853841	0.894909
Q96N66	Lysophospholipid acyltransferase 7 OS=Homo sapiens OX=9606 GN=MBOAT7 PE=1 SV=2	MBOAT7	5	5	0.795	3.989	4.205	3.156	2.333	0.996446	0.0899768	0.239404	0.384328	0.729056
P62847	40S ribosomal protein S24 OS=Homo sapiens OX=9606 GN=RPS24 PE=1 SV=1	RPS24	5	5	0.798	0.658	0.964	0.903	0.799	0.833726	0.848749	0.915277	0.923878	0.854427
O00629	Importin subunit alpha-3 OS=Homo sapiens OX=9606 GN=KPNA4 PE=1 SV=1	KPNA4	8	5	0.814	0.781	0.613	0.682	0.55	0.97225	0.974541	0.943682	0.96615	0.936546
Q86X55	Histone-arginine methyltransferase CARM1 OS=Homo sapiens OX=9606 GN=CARM1 PE=1 SV=3	CARM1	5	5	0.821	0.798	0.692	0.751	0.653	0.979716	0.992609	0.945655	0.946343	0.921555
P21266	Glutathione S-transferase Mu 3 OS=Homo sapiens OX=9606 GN=GSTM3 PE=1 SV=3	GSTM3	5	5	0.822	0.52	0.751	0.705	0.905	0.966349	0.919135	0.946203	0.938604	0.989771
Q9Y281	Cofilin-2 OS=Homo sapiens OX=9606 GN=CFL2 PE=1 SV=1	CFL2	11	5	0.823	0.525	0.51	0.342	0.4	0.979751	0.881552	0.870753	0.606033	0.797194
Q9Y295	Developmentally-regulated GTP-binding protein 1 OS=Homo sapiens OX=9606 GN=DRG1 PE=1 SV=1	DRG1	5	5	0.828	0.58	0.421	0.807	0.393	0.975127	0.941624	0.825792	0.974495	0.874911
P51812	Ribosomal protein S6 kinase alpha-3 OS=Homo sapiens OX=9606 GN=RPS6KA3 PE=1 SV=1	RPS6KA3	5	5	0.832	0.709	0.73	0.755	0.516	0.963515	0.992985	0.946203	0.95527	0.908329
Q9H299	SH3 domain-binding glutamic acid-rich-like protein 3 OS=Homo sapiens OX=9606 GN=SH3BGRL3 PE=1 SV=1	SH3BGRL3	5	5	0.834	0.443	0.525	0.929	0.73	0.871686	0.681105	0.742405	0.927964	0.817815
P84103	Serine/arginine-rich splicing factor 3 OS=Homo sapiens OX=9606 GN=SRSF3 PE=1 SV=1	SRSF3	6	5	0.835	0.846	1.626	2.013	3.435	0.872381	0.943063	0.944049	0.831819	0.612603
Q15005	Signal peptidase complex subunit 2 OS=Homo sapiens OX=9606 GN=SPCS2 PE=1 SV=3	SPCS2	5	5	0.841	0.88	0.85	0.82	0.86	0.989031	0.962708	0.982751	0.976297	0.98151
P52294	Importin subunit alpha-5 OS=Homo sapiens OX=9606 GN=KPNA1 PE=1 SV=3	KPNA1	8	5	0.85	0.72	0.384	0.6	0.604	0.955231	0.990378	0.816916	0.938666	0.972186
Q8N684	Cleavage and polyadenylation specificity factor subunit 7 OS=Homo sapiens OX=9606 GN=CPSF7 PE=1 SV=1	CPSF7	5	5	0.858	0.7	0.737	0.772	0.737	0.999969	0.988195	0.944526	0.952834	0.949737
P49756	RNA-binding protein 25 OS=Homo sapiens OX=9606 GN=RBM25 PE=1 SV=3	RBM25	5	5	0.866	1.161	4.469	5.187	1.807	0.939569	0.861102	0.349805	0.119113	0.714644
Q9NRN7	L-aminoadipate-semialdehyde dehydrogenase-phosphopantetheinyl transferase OS=Homo sapiens OX=9606 GN=AASDHPPT PE=1 SV=2	AASDHPPT	5	5	0.87	0.653	0.697	0.87	0.736	0.965221	0.974541	0.934593	0.993831	0.965473
Q9Y2T2	AP-3 complex subunit mu-1 OS=Homo sapiens OX=9606 GN=AP3M1 PE=1 SV=1	AP3M1	7	5	0.87	0.995	0.721	0.854	0.63	0.999969	0.949436	0.957778	0.984295	0.921555
P48507	Glutamate--cysteine ligase regulatory subunit OS=Homo sapiens OX=9606 GN=GCLM PE=1 SV=1	GCLM	5	5	0.879	0.519	0.567	0.569	0.591	0.99602	0.870045	0.895265	0.88461	0.904772
Q9Y333	U6 snRNA-associated Sm-like protein LSm2 OS=Homo sapiens OX=9606 GN=LSM2 PE=1 SV=1	LSM2	5	5	0.883	0.519	0.836	0.873	0.918	0.999969	0.879384	0.996118	0.99283	0.999753
Q9UMX0	Ubiquilin-1 OS=Homo sapiens OX=9606 GN=UBQLN1 PE=1 SV=2	UBQLN1	9	5	0.886	0.509	0.564	0.527	0.555	0.999969	0.867723	0.889131	0.862151	0.881703
Q10713	Mitochondrial-processing peptidase subunit alpha OS=Homo sapiens OX=9606 GN=PMPCA PE=1 SV=2	PMPCA	5	5	0.893	0.798	0.86	0.661	0.837	0.938429	0.987304	0.979989	0.923911	0.990393
Q6P996	Pyridoxal-dependent decarboxylase domain-containing protein 1 OS=Homo sapiens OX=9606 GN=PDXDC1 PE=1 SV=2	PDXDC1	5	5	0.897	0.671	0.575	0.573	0.268	0.95032	0.977278	0.915277	0.896489	0.710555
P18859	ATP synthase-coupling factor 6, mitochondrial OS=Homo sapiens OX=9606 GN=ATP5PF PE=1 SV=1	ATP5PF	5	5	0.914	0.328	0.234	0.335	0.353	0.939569	0.769606	0.567438	0.764247	0.815697
Q9Y2Z0	Protein SGT1 homolog OS=Homo sapiens OX=9606 GN=SUGT1 PE=1 SV=3	SUGT1	5	5	0.916	3.305	4.188	1.948	3.096	0.92902	0.164943	0.422328	0.767705	0.682309
P50897	Palmitoyl-protein thioesterase 1 OS=Homo sapiens OX=9606 GN=PPT1 PE=1 SV=1	PPT1	5	5	0.936	0.562	0.524	0.777	0.483	0.973063	0.912557	0.870546	0.955195	0.858665
Q9NTI5	Sister chromatid cohesion protein PDS5 homolog B OS=Homo sapiens OX=9606 GN=PDS5B PE=1 SV=1	PDS5B	6	5	0.938	1.329	1.726	1.338	1.286	0.897308	0.812558	0.757983	0.869438	0.854427
Q6UXN9	WD repeat-containing protein 82 OS=Homo sapiens OX=9606 GN=WDR82 PE=1 SV=1	WDR82	5	5	0.953	0.61	1.016	1.334	0.687	0.918791	0.971718	0.979761	0.900002	0.957892
O43290	U4/U6.U5 tri-snRNP-associated protein 1 OS=Homo sapiens OX=9606 GN=SART1 PE=1 SV=1	SART1	5	5	0.954	2.972	4.444	4.077	2.794	0.876139	0.214106	0.25505	0.21489	0.642725
P05141	ADP/ATP translocase 2 OS=Homo sapiens OX=9606 GN=SLC25A5 PE=1 SV=7	SLC25A5	20	5	0.974	1.886	4.535	3.903	3.73	0.980621	0.812558	0.458237	0.411749	0.545398
P11279	Lysosome-associated membrane glycoprotein 1 OS=Homo sapiens OX=9606 GN=LAMP1 PE=1 SV=3	LAMP1	5	5	0.983	1.647	1.743	2.512	2.185	0.963515	0.761912	0.804853	0.58783	0.730525
Q15836	Vesicle-associated membrane protein 3 OS=Homo sapiens OX=9606 GN=VAMP3 PE=1 SV=3	VAMP3	5	5	0.99	0.741	0.566	0.557	0.642	0.950452	0.988195	0.895533	0.87896	0.922071
P09012	U1 small nuclear ribonucleoprotein A OS=Homo sapiens OX=9606 GN=SNRPA PE=1 SV=3	SNRPA	6	5	0.99	1.002	1.004	1.711	1.316	0.991213	0.987304	0.980295	0.871815	0.939098
P52815	39S ribosomal protein L12, mitochondrial OS=Homo sapiens OX=9606 GN=MRPL12 PE=1 SV=2	MRPL12	5	5	1.021	1.189	0.764	1.116	1.867	0.94742	0.87041	0.96374	0.946343	0.786096
P61769	Beta-2-microglobulin OS=Homo sapiens OX=9606 GN=B2M PE=1 SV=1	B2M	5	5	1.024	0.856	0.973	2.005	0.82	0.959174	0.992609	0.998906	0.791352	0.932202
P07093	Glia-derived nexin OS=Homo sapiens OX=9606 GN=SERPINE2 PE=1 SV=1	SERPINE2	5	5	1.026	0.7	0.63	0.512	0.281	0.955041	0.974541	0.923376	0.851616	0.687451
P11908	Ribose-phosphate pyrophosphokinase 2 OS=Homo sapiens OX=9606 GN=PRPS2 PE=1 SV=2	PRPS2	11	5	1.047	1.044	1.481	1.024	0.654	0.964009	0.976865	0.921748	0.987787	0.890969
Q9NPF4	Probable tRNA N6-adenosine threonylcarbamoyltransferase OS=Homo sapiens OX=9606 GN=OSGEP PE=1 SV=1	OSGEP	5	5	1.062	0.75	0.994	0.811	0.836	0.834606	0.983667	0.934593	0.982836	0.968106
P50895	Basal cell adhesion molecule OS=Homo sapiens OX=9606 GN=BCAM PE=1 SV=2	BCAM	5	5	1.082	0.824	0.664	1.008	0.98	0.800056	0.965947	0.969927	0.941154	0.963133
Q8IY22	C-Maf-inducing protein OS=Homo sapiens OX=9606 GN=CMIP PE=1 SV=3	CMIP	5	5	1.084	0.695	1.308	0.605	0.579	0.815662	0.996949	0.931025	0.929264	0.957892
P30405	Peptidyl-prolyl cis-trans isomerase F, mitochondrial OS=Homo sapiens OX=9606 GN=PPIF PE=1 SV=1	PPIF	5	5	1.092	0.893	0.706	1.164	1.214	0.930256	0.971196	0.939881	0.929011	0.930135
Q9NR56	Muscleblind-like protein 1 OS=Homo sapiens OX=9606 GN=MBNL1 PE=1 SV=2	MBNL1	5	5	1.105	1.633	2.154	0.846	0.552	0.906056	0.675909	0.692055	0.992063	0.890969
P62993	Growth factor receptor-bound protein 2 OS=Homo sapiens OX=9606 GN=GRB2 PE=1 SV=1	GRB2	5	5	1.127	0.786	0.77	0.909	0.837	0.808474	0.992609	0.949036	0.99632	0.988224
Q7Z2T5	TRMT1-like protein OS=Homo sapiens OX=9606 GN=TRMT1L PE=1 SV=2	TRMT1L	5	5	1.13	0.897	2.204	1.807	1.494	0.91904	0.966274	0.726594	0.849612	0.902709
P28072	Proteasome subunit beta type-6 OS=Homo sapiens OX=9606 GN=PSMB6 PE=1 SV=4	PSMB6	5	5	1.154	1.472	2.219	3.452	3.667	0.925646	0.870045	0.828377	0.354173	0.463658
Q14671	Pumilio homolog 1 OS=Homo sapiens OX=9606 GN=PUM1 PE=1 SV=3	PUM1	5	5	1.154	2.441	4.213	5.145	3.725	0.759826	0.369156	0.406129	0.139831	0.497792
O94906	Pre-mRNA-processing factor 6 OS=Homo sapiens OX=9606 GN=PRPF6 PE=1 SV=1	PRPF6	5	5	1.166	2.298	3.483	2.773	3.636	0.76528	0.374741	0.474733	0.439785	0.317633
Q9UN86	Ras GTPase-activating protein-binding protein 2 OS=Homo sapiens OX=9606 GN=G3BP2 PE=1 SV=2	G3BP2	6	5	1.178	1.817	4.326	2.365	1.901	0.732827	0.606274	0.408018	0.605331	0.854427
Q9NP61	ADP-ribosylation factor GTPase-activating protein 3 OS=Homo sapiens OX=9606 GN=ARFGAP3 PE=1 SV=1	ARFGAP3	5	5	1.183	0.604	1.229	0.946	0.719	0.727541	0.970922	0.950497	0.967688	0.976659
Q15942	Zyxin OS=Homo sapiens OX=9606 GN=ZYX PE=1 SV=1	ZYX	5	5	1.231	1.617	2.837	3.148	1.067	0.807572	0.647114	0.636357	0.368497	0.972186
Q01844	RNA-binding protein EWS OS=Homo sapiens OX=9606 GN=EWSR1 PE=1 SV=1	EWSR1	5	5	1.268	1.478	1.408	1.538	1.142	0.825672	0.829309	0.893192	0.880921	0.936876
Q9UBW8	COP9 signalosome complex subunit 7a OS=Homo sapiens OX=9606 GN=COPS7A PE=1 SV=1	COPS7A	5	5	1.284	3.509	3.878	3.9	3.841	0.727627	0.156976	0.484016	0.262015	0.516899
Q9UGV2	Protein NDRG3 OS=Homo sapiens OX=9606 GN=NDRG3 PE=1 SV=2	NDRG3	5	5	1.286	1.313	1.559	0.992	1.419	0.62294	0.831314	0.864338	0.952021	0.831399
P47914	60S ribosomal protein L29 OS=Homo sapiens OX=9606 GN=RPL29 PE=1 SV=2	RPL29	5	5	1.289	4.303	8.965	9.898	10.545	0.731075	0.13546	0.0820354	0.0150451	0.036568
Q9UIJ7	GTP:AMP phosphotransferase AK3, mitochondrial OS=Homo sapiens OX=9606 GN=AK3 PE=1 SV=4	AK3	5	5	1.298	1.686	1.441	1.324	1.036	0.662336	0.651489	0.90215	0.907381	0.975558
Q9Y383	Putative RNA-binding protein Luc7-like 2 OS=Homo sapiens OX=9606 GN=LUC7L2 PE=1 SV=2	LUC7L2	7	5	1.318	2.651	2.762	1.542	1.063	0.639924	0.300788	0.63177	0.871815	0.974914
P52594	Arf-GAP domain and FG repeat-containing protein 1 OS=Homo sapiens OX=9606 GN=AGFG1 PE=1 SV=2	AGFG1	5	5	1.335	0.96	1.396	1.566	3.4	0.652555	0.949186	0.904369	0.853509	0.588694
Q15185	Prostaglandin E synthase 3 OS=Homo sapiens OX=9606 GN=PTGES3 PE=1 SV=1	PTGES3	5	5	1.337	1.348	0.463	0.834	0.497	0.846067	0.940213	0.779771	0.91273	0.721766
O60869	Endothelial differentiation-related factor 1 OS=Homo sapiens OX=9606 GN=EDF1 PE=1 SV=1	EDF1	5	5	1.342	3.565	3.469	3.184	2.9	0.759826	0.139555	0.376272	0.375709	0.573368
P17480	Nucleolar transcription factor 1 OS=Homo sapiens OX=9606 GN=UBTF PE=1 SV=1	UBTF	5	5	1.391	1.138	1.778	0.919	0.47	0.567143	0.866468	0.765613	0.962361	0.911491
Q15645	Pachytene checkpoint protein 2 homolog OS=Homo sapiens OX=9606 GN=TRIP13 PE=1 SV=2	TRIP13	5	5	1.441	1.299	1.207	1.267	0.844	0.470517	0.854262	0.940794	0.91273	0.990393
Q32MZ4	Leucine-rich repeat flightless-interacting protein 1 OS=Homo sapiens OX=9606 GN=LRRFIP1 PE=1 SV=2	LRRFIP1	5	5	1.443	3.535	3.03	2.696	1.798	0.474986	0.101404	0.512907	0.486916	0.788371
P07711	Procathepsin L OS=Homo sapiens OX=9606 GN=CTSL PE=1 SV=2	CTSL	5	5	1.446	0.577	1.094	0.786	0.429	0.728596	0.892257	0.939919	0.93156	0.808653
O43660	Pleiotropic regulator 1 OS=Homo sapiens OX=9606 GN=PLRG1 PE=1 SV=1	PLRG1	5	5	1.47	2.618	1.47	1.509	4.662	0.56103	0.33419	0.90498	0.850599	0.381083
Q9BSD7	Cancer-related nucleoside-triphosphatase OS=Homo sapiens OX=9606 GN=NTPCR PE=1 SV=1	NTPCR	5	5	1.482	0.977	0.437	0.403	0.478	0.405098	0.911984	0.873826	0.837985	0.92056
Q96A26	Protein FAM162A OS=Homo sapiens OX=9606 GN=FAM162A PE=1 SV=2	FAM162A	5	5	1.483	2.187	2.235	2.259	2.5	0.670058	0.374741	0.664695	0.688851	0.664754
O43813	Glutathione S-transferase LANCL1 OS=Homo sapiens OX=9606 GN=LANCL1 PE=1 SV=1	LANCL1	5	5	1.488	3.332	4.805	2.781	3.878	0.431601	0.193459	0.397739	0.495692	0.560724
Q92888	Rho guanine nucleotide exchange factor 1 OS=Homo sapiens OX=9606 GN=ARHGEF1 PE=1 SV=2	ARHGEF1	5	5	1.514	1.418	1.282	1.761	0.837	0.584628	0.647114	0.757983	0.622698	0.922071
Q9NRX4	14 kDa phosphohistidine phosphatase OS=Homo sapiens OX=9606 GN=PHPT1 PE=1 SV=1	PHPT1	5	5	1.55	0.612	0.969	0.748	2.431	0.713025	0.867723	0.949882	0.890906	0.732524
Q96EP5	DAZ-associated protein 1 OS=Homo sapiens OX=9606 GN=DAZAP1 PE=1 SV=1	DAZAP1	5	5	1.567	5.717	4.848	2.734	4.173	0.541393	0.0208508	0.276586	0.488002	0.381083
P06730	Eukaryotic translation initiation factor 4E OS=Homo sapiens OX=9606 GN=EIF4E PE=1 SV=2	EIF4E	5	5	1.613	1.634	1.132	1.245	0.86	0.57883	0.83054	0.972106	0.946343	0.969631
Q9H8Y8	Golgi reassembly-stacking protein 2 OS=Homo sapiens OX=9606 GN=GORASP2 PE=1 SV=3	GORASP2	5	5	1.625	1.385	0.846	1.292	1.003	0.564641	0.870045	0.955895	0.93156	0.97407
Q9UBR2	Cathepsin Z OS=Homo sapiens OX=9606 GN=CTSZ PE=1 SV=1	CTSZ	5	5	1.692	3.073	2.792	3.099	2.256	0.344776	0.174278	0.625778	0.417457	0.788371
Q9BWF3	RNA-binding protein 4 OS=Homo sapiens OX=9606 GN=RBM4 PE=1 SV=1	RBM4	5	5	1.807	2.579	2.793	1.847	2.277	0.248521	0.308733	0.66027	0.782626	0.786096
P61421	V-type proton ATPase subunit d 1 OS=Homo sapiens OX=9606 GN=ATP6V0D1 PE=1 SV=1	ATP6V0D1	5	5	1.855	1.597	3.881	1.205	1.236	0.330648	0.799908	0.397739	0.923878	0.936546
Q9NUJ1	Mycophenolic acid acyl-glucuronide esterase, mitochondrial OS=Homo sapiens OX=9606 GN=ABHD10 PE=1 SV=1	ABHD10	5	5	1.914	2.736	1.973	2.042	2.237	0.295426	0.338653	0.796453	0.500875	0.743428
Q9BTZ2	Dehydrogenase/reductase SDR family member 4 OS=Homo sapiens OX=9606 GN=DHRS4 PE=1 SV=3	DHRS4	5	5	2.096	5.076	5.118	4.581	4.752	0.18574	0.0821107	0.274436	0.147052	0.452424
Q9H2G2	STE20-like serine/threonine-protein kinase OS=Homo sapiens OX=9606 GN=SLK PE=1 SV=1	SLK	5	5	2.136	3.599	4.553	3.67	2.812	0.172259	0.145207	0.154929	0.131643	0.470241
P02788	Lactotransferrin OS=Homo sapiens OX=9606 GN=LTF PE=1 SV=6	LTF	5	5	2.17	1.248	1.229	1.67	1.257	0.207551	0.838736	0.908145	0.83829	0.949877
P17050	Alpha-N-acetylgalactosaminidase OS=Homo sapiens OX=9606 GN=NAGA PE=1 SV=2	NAGA	5	5	2.729	2.915	2.939	2.783	2.481	0.0205262	0.27208	0.607119	0.462108	0.715592
P62314	Small nuclear ribonucleoprotein Sm D1 OS=Homo sapiens OX=9606 GN=SNRPD1 PE=1 SV=1	SNRPD1	5	5	2.798	2.565	3.627	2.364	2.08	0.0268425	0.511239	0.598582	0.720172	0.872508
O75323	Protein NipSnap homolog 2 OS=Homo sapiens OX=9606 GN=NIPSNAP2 PE=1 SV=1	NIPSNAP2	5	5	2.806	4.826	2.355	3.148	2.492	0.0642185	0.0355687	0.625778	0.396759	0.673797
P40222	Alpha-taxilin OS=Homo sapiens OX=9606 GN=TXLNA PE=1 SV=3	TXLNA	5	5	2.807	3.561	3.615	2.234	3.048	0.0360984	0.158467	0.435812	0.564663	0.415041
P63165	Small ubiquitin-related modifier 1 OS=Homo sapiens OX=9606 GN=SUMO1 PE=1 SV=1	SUMO1	5	5	3.145	7.048	4.458	3.392	2.14	0.0138545	0.00920574	0.295546	0.313525	0.791116
Q9H3P7	Golgi resident protein GCP60 OS=Homo sapiens OX=9606 GN=ACBD3 PE=1 SV=4	ACBD3	5	5	3.163	3.742	3.029	2.976	2.009	0.0112542	0.149306	0.634821	0.427024	0.788371
Q92599	Septin-8 OS=Homo sapiens OX=9606 GN=SEPTIN8 PE=1 SV=4	SEPTIN8	8	5	3.181	2.307	1.103	1.021	0.905	0.0112542	0.382416	0.937118	0.919572	0.942708
P55769	NHP2-like protein 1 OS=Homo sapiens OX=9606 GN=SNU13 PE=1 SV=3	SNU13	5	5	3.214	3.963	3.771	4.076	3.957	0.0164213	0.181435	0.423455	0.230724	0.379702
P51151	Ras-related protein Rab-9A OS=Homo sapiens OX=9606 GN=RAB9A PE=1 SV=1	RAB9A	5	5	3.297	2.717	2.224	2.423	1.816	0.0313714	0.258607	0.675474	0.584105	0.861085
P62854	40S ribosomal protein S26 OS=Homo sapiens OX=9606 GN=RPS26 PE=1 SV=3	RPS26	5	5	3.378	5.754	7.126	5.279	8.132	0.00737007	0.0516912	0.176331	0.121305	0.0915426
Q969H8	Myeloid-derived growth factor OS=Homo sapiens OX=9606 GN=MYDGF PE=1 SV=1	MYDGF	5	5	3.427	3.362	3.229	3.377	2.869	0.00478529	0.303029	0.673207	0.382964	0.714644
Q9Y3C6	Peptidyl-prolyl cis-trans isomerase-like 1 OS=Homo sapiens OX=9606 GN=PPIL1 PE=1 SV=1	PPIL1	5	5	3.444	3.027	2.498	2.392	1.345	0.0152068	0.179879	0.592469	0.647537	0.918965
P04080	Cystatin-B OS=Homo sapiens OX=9606 GN=CSTB PE=1 SV=2	CSTB	5	5	3.647	3.5	3.136	2.898	2.484	0.00260503	0.242725	0.699732	0.52683	0.790959
Q15369	Elongin-C OS=Homo sapiens OX=9606 GN=ELOC PE=1 SV=1	ELOC	5	5	3.97	4.276	3.978	6.4	3.787	0.0132359	0.0799636	0.271961	0.0939467	0.387472
Q8TC12	Retinol dehydrogenase 11 OS=Homo sapiens OX=9606 GN=RDH11 PE=1 SV=2	RDH11	5	5	4.162	4.997	5.434	4.576	4.637	0.000694786	0.0771115	0.364705	0.181514	0.490099
Q2NL82	Pre-rRNA-processing protein TSR1 homolog OS=Homo sapiens OX=9606 GN=TSR1 PE=1 SV=1	TSR1	5	5	4.705	4.47	2.871	2.833	1.401	0.00408113	0.0574259	0.328835	0.28736	0.79089
P51572	B-cell receptor-associated protein 31 OS=Homo sapiens OX=9606 GN=BCAP31 PE=1 SV=3	BCAP31	5	5	5.555	10.921	9.31	12.053	9.636	0.00171514	0.00144036	0.0647667	0.00646738	0.0299241
Q9Y3U8	60S ribosomal protein L36 OS=Homo sapiens OX=9606 GN=RPL36 PE=1 SV=3	RPL36	5	5	8.727	13	10.552	10.491	8.294	3.30579e-07	0.00207946	0.0754312	0.0124898	0.0604918
P23229	Integrin alpha-6 OS=Homo sapiens OX=9606 GN=ITGA6 PE=1 SV=5	ITGA6	5	5	9.236	2.759	4.824	3.38	7.288	3.35247e-07	0.261718	0.261943	0.163105	0.211011
P16989	Y-box-binding protein 3 OS=Homo sapiens OX=9606 GN=YBX3 PE=1 SV=4	YBX3	9	6	0.172	0.352	0.303	0.408	0.135	0.0255306	0.736471	0.670326	0.84075	0.354258
P49821	NADH dehydrogenase [ubiquinone] flavoprotein 1, mitochondrial OS=Homo sapiens OX=9606 GN=NDUFV1 PE=1 SV=4	NDUFV1	6	6	0.342	0.774	0.644	0.829	0.434	0.648808	0.98479	0.979761	0.980378	0.884944
Q13488	V-type proton ATPase 116 kDa subunit a3 OS=Homo sapiens OX=9606 GN=TCIRG1 PE=1 SV=3	TCIRG1	6	6	0.396	0.604	0.834	0.703	0.987	0.646305	0.971196	0.986756	0.9483	0.968106
O75822	Eukaryotic translation initiation factor 3 subunit J OS=Homo sapiens OX=9606 GN=EIF3J PE=1 SV=2	EIF3J	6	6	0.41	0.416	0.367	0.293	0.282	0.473053	0.832916	0.782124	0.532479	0.710555
Q12882	Dihydropyrimidine dehydrogenase [NADP(+)] OS=Homo sapiens OX=9606 GN=DPYD PE=1 SV=2	DPYD	6	6	0.412	0.387	0.35	0.314	0.254	0.455789	0.798239	0.705459	0.578492	0.672555
Q96K17	Transcription factor BTF3 homolog 4 OS=Homo sapiens OX=9606 GN=BTF3L4 PE=1 SV=1	BTF3L4	6	6	0.418	0.283	0.263	0.415	0.407	0.440014	0.409618	0.51512	0.724383	0.743428
P51003	Poly(A) polymerase alpha OS=Homo sapiens OX=9606 GN=PAPOLA PE=1 SV=4	PAPOLA	6	6	0.433	0.385	0.322	0.369	0.295	0.60658	0.829309	0.664221	0.733506	0.705059
P52701	DNA mismatch repair protein Msh6 OS=Homo sapiens OX=9606 GN=MSH6 PE=1 SV=2	MSH6	6	6	0.45	0.48	0.494	0.594	0.357	0.626746	0.882571	0.873826	0.901036	0.82566
Q86TI2	Dipeptidyl peptidase 9 OS=Homo sapiens OX=9606 GN=DPP9 PE=1 SV=3	DPP9	6	6	0.454	0.422	0.521	0.434	0.371	0.734554	0.859533	0.885807	0.832877	0.828578
Q9Y6M7	Sodium bicarbonate cotransporter 3 OS=Homo sapiens OX=9606 GN=SLC4A7 PE=1 SV=2	SLC4A7	6	6	0.454	0.366	0.494	0.477	0.418	0.648215	0.807862	0.873646	0.854138	0.860818
Q6UB35	Monofunctional C1-tetrahydrofolate synthase, mitochondrial OS=Homo sapiens OX=9606 GN=MTHFD1L PE=1 SV=1	MTHFD1L	6	6	0.474	0.448	0.407	0.426	0.377	0.595782	0.812711	0.784871	0.773851	0.768912
Q9NP58	ATP-binding cassette sub-family B member 6, mitochondrial OS=Homo sapiens OX=9606 GN=ABCB6 PE=1 SV=1	ABCB6	6	6	0.484	0.558	0.435	0.536	0.44	0.325016	0.896302	0.816916	0.65311	0.495802
Q13098	COP9 signalosome complex subunit 1 OS=Homo sapiens OX=9606 GN=GPS1 PE=1 SV=4	GPS1	6	6	0.484	0.507	0.443	0.487	0.401	0.681322	0.870045	0.816916	0.841544	0.8004
P47895	Aldehyde dehydrogenase family 1 member A3 OS=Homo sapiens OX=9606 GN=ALDH1A3 PE=1 SV=2	ALDH1A3	6	6	0.489	0.326	0.334	0.326	0.209	0.478654	0.48245	0.632462	0.492213	0.425854
Q92538	Golgi-specific brefeldin A-resistance guanine nucleotide exchange factor 1 OS=Homo sapiens OX=9606 GN=GBF1 PE=1 SV=2	GBF1	6	6	0.494	0.424	0.358	0.414	0.321	0.788362	0.870045	0.816916	0.806665	0.791116
Q14558	Phosphoribosyl pyrophosphate synthase-associated protein 1 OS=Homo sapiens OX=9606 GN=PRPSAP1 PE=1 SV=2	PRPSAP1	7	6	0.494	0.443	0.514	0.758	0.677	0.664612	0.825107	0.872295	0.946506	0.935014
Q2TAY7	WD40 repeat-containing protein SMU1 OS=Homo sapiens OX=9606 GN=SMU1 PE=1 SV=2	SMU1	6	6	0.495	0.5	0.512	0.493	0.348	0.677976	0.876978	0.869062	0.832885	0.743561
Q08379	Golgin subfamily A member 2 OS=Homo sapiens OX=9606 GN=GOLGA2 PE=1 SV=3	GOLGA2	6	6	0.506	0.368	0.368	0.419	0.287	0.757117	0.809863	0.804578	0.806665	0.731555
Q08378	Golgin subfamily A member 3 OS=Homo sapiens OX=9606 GN=GOLGA3 PE=1 SV=2	GOLGA3	6	6	0.508	0.403	3.077	0.455	0.22	0.846505	0.859533	0.410544	0.87896	0.731175
P46939	Utrophin OS=Homo sapiens OX=9606 GN=UTRN PE=1 SV=2	UTRN	6	6	0.513	0.416	0.23	0.332	0.206	0.765534	0.847734	0.536157	0.671451	0.602496
P30876	DNA-directed RNA polymerase II subunit RPB2 OS=Homo sapiens OX=9606 GN=POLR2B PE=1 SV=1	POLR2B	6	6	0.516	0.439	0.539	0.468	0.472	0.766648	0.856433	0.876679	0.832877	0.886173
Q13418	Integrin-linked protein kinase OS=Homo sapiens OX=9606 GN=ILK PE=1 SV=2	ILK	6	6	0.532	0.507	0.728	0.733	0.52	0.71219	0.818411	0.915277	0.91273	0.875973
Q9UGT4	Sushi domain-containing protein 2 OS=Homo sapiens OX=9606 GN=SUSD2 PE=1 SV=1	SUSD2	6	6	0.534	0.498	0.471	0.604	0.614	0.788362	0.885116	0.874472	0.911197	0.914266
Q8NF37	Lysophosphatidylcholine acyltransferase 1 OS=Homo sapiens OX=9606 GN=LPCAT1 PE=1 SV=2	LPCAT1	6	6	0.547	0.442	0.593	0.697	0.68	0.82569	0.854262	0.895533	0.934194	0.932771
Q14738	Serine/threonine-protein phosphatase 2A 56 kDa regulatory subunit delta isoform OS=Homo sapiens OX=9606 GN=PPP2R5D PE=1 SV=1	PPP2R5D	8	6	0.548	0.403	0.349	0.465	0.452	0.664102	0.75013	0.705555	0.764247	0.79089
Q6IAA8	Ragulator complex protein LAMTOR1 OS=Homo sapiens OX=9606 GN=LAMTOR1 PE=1 SV=2	LAMTOR1	6	6	0.551	0.377	0.327	0.432	0.4	0.788362	0.778082	0.6693	0.782626	0.8004
Q8WWY3	U4/U6 small nuclear ribonucleoprotein Prp31 OS=Homo sapiens OX=9606 GN=PRPF31 PE=1 SV=2	PRPF31	6	6	0.552	0.387	0.447	0.473	0.436	0.802127	0.812711	0.816916	0.832171	0.837218
P21283	V-type proton ATPase subunit C 1 OS=Homo sapiens OX=9606 GN=ATP6V1C1 PE=1 SV=4	ATP6V1C1	6	6	0.554	0.496	0.477	0.628	0.682	0.834905	0.889695	0.866493	0.917207	0.949737
Q13155	Aminoacyl tRNA synthase complex-interacting multifunctional protein 2 OS=Homo sapiens OX=9606 GN=AIMP2 PE=1 SV=2	AIMP2	6	6	0.562	0.435	0.396	0.444	0.432	0.7013	0.776399	0.762292	0.748874	0.786096
P43246	DNA mismatch repair protein Msh2 OS=Homo sapiens OX=9606 GN=MSH2 PE=1 SV=1	MSH2	6	6	0.566	1.181	1.671	1.377	1.2	0.847391	0.884883	0.888445	0.898262	0.924981
Q9NZT2	Opioid growth factor receptor OS=Homo sapiens OX=9606 GN=OGFR PE=1 SV=3	OGFR	6	6	0.568	0.374	0.401	0.466	1.505	0.861514	0.818411	0.812414	0.831819	0.904772
Q15067	Peroxisomal acyl-coenzyme A oxidase 1 OS=Homo sapiens OX=9606 GN=ACOX1 PE=1 SV=3	ACOX1	6	6	0.572	0.469	0.628	0.572	0.484	0.867025	0.885116	0.934108	0.911197	0.901604
O60762	Dolichol-phosphate mannosyltransferase subunit 1 OS=Homo sapiens OX=9606 GN=DPM1 PE=1 SV=1	DPM1	6	6	0.578	0.509	0.489	0.485	0.288	0.730398	0.862077	0.845851	0.820941	0.639677
O43615	Mitochondrial import inner membrane translocase subunit TIM44 OS=Homo sapiens OX=9606 GN=TIMM44 PE=1 SV=2	TIMM44	6	6	0.579	0.536	0.388	0.483	0.459	0.791096	0.881552	0.765613	0.831819	0.830675
Q9H488	GDP-fucose protein O-fucosyltransferase 1 OS=Homo sapiens OX=9606 GN=POFUT1 PE=1 SV=1	POFUT1	6	6	0.58	0.457	0.419	0.44	0.525	0.735034	0.823792	0.778087	0.773851	0.836138
Q07157	Tight junction protein ZO-1 OS=Homo sapiens OX=9606 GN=TJP1 PE=1 SV=3	TJP1	6	6	0.585	0.428	0.498	0.627	0.406	0.853562	0.862077	0.870143	0.91623	0.854427
P07437	Tubulin beta chain OS=Homo sapiens OX=9606 GN=TUBB PE=1 SV=2	TUBB	39	6	0.586	0.369	0.425	0.439	0.505	0.380976	0.350787	0.49516	0.456176	0.604024
P40937	Replication factor C subunit 5 OS=Homo sapiens OX=9606 GN=RFC5 PE=1 SV=1	RFC5	6	6	0.587	0.412	0.412	0.663	0.465	0.890822	0.855453	0.825792	0.923911	0.882254
Q01081	Splicing factor U2AF 35 kDa subunit OS=Homo sapiens OX=9606 GN=U2AF1 PE=1 SV=3	U2AF1	6	6	0.587	0.474	0.529	0.611	0.369	0.753114	0.78726	0.834977	0.855751	0.70406
O15382	Branched-chain-amino-acid aminotransferase, mitochondrial OS=Homo sapiens OX=9606 GN=BCAT2 PE=1 SV=2	BCAT2	6	6	0.59	0.582	0.496	0.603	0.684	0.867535	0.943793	0.872295	0.905042	0.936876
P22676	Calretinin OS=Homo sapiens OX=9606 GN=CALB2 PE=2 SV=2	CALB2	6	6	0.595	0.366	0.618	0.34	0.454	0.816819	0.702532	0.906248	0.612239	0.835918
Q9P287	BRCA2 and CDKN1A-interacting protein OS=Homo sapiens OX=9606 GN=BCCIP PE=1 SV=1	BCCIP	6	6	0.602	0.416	0.372	0.546	0.421	0.807572	0.774713	0.691357	0.840621	0.799991
P61923	Coatomer subunit zeta-1 OS=Homo sapiens OX=9606 GN=COPZ1 PE=1 SV=1	COPZ1	6	6	0.603	0.37	0.389	0.374	0.323	0.648322	0.551204	0.676151	0.515287	0.560776
Q9BU23	Lipase maturation factor 2 OS=Homo sapiens OX=9606 GN=LMF2 PE=1 SV=2	LMF2	6	6	0.604	1.336	1.636	1.325	1.544	0.966349	0.825107	0.883669	0.832877	0.891469
Q8TAT6	Nuclear protein localization protein 4 homolog OS=Homo sapiens OX=9606 GN=NPLOC4 PE=1 SV=3	NPLOC4	6	6	0.613	0.591	0.779	0.609	0.659	0.924013	0.954152	0.950497	0.91273	0.957072
Q13564	NEDD8-activating enzyme E1 regulatory subunit OS=Homo sapiens OX=9606 GN=NAE1 PE=1 SV=1	NAE1	6	6	0.616	0.43	0.49	0.497	0.398	0.849391	0.847734	0.853996	0.850599	0.829118
Q9BVI4	Nucleolar complex protein 4 homolog OS=Homo sapiens OX=9606 GN=NOC4L PE=1 SV=1	NOC4L	6	6	0.621	0.679	1.747	0.615	1.124	0.960819	0.997505	0.874472	0.941154	0.930135
Q12849	G-rich sequence factor 1 OS=Homo sapiens OX=9606 GN=GRSF1 PE=1 SV=3	GRSF1	6	6	0.622	0.371	0.554	0.533	0.433	0.895734	0.798239	0.877462	0.871815	0.82566
P0DP25	Calmodulin-3 OS=Homo sapiens OX=9606 GN=CALM3 PE=1 SV=1	CALM3	6	6	0.623	0.452	0.544	0.452	0.888	0.597007	0.657097	0.775754	0.624771	0.905056
P54709	Sodium/potassium-transporting ATPase subunit beta-3 OS=Homo sapiens OX=9606 GN=ATP1B3 PE=1 SV=1	ATP1B3	6	6	0.623	0.481	0.587	0.73	1.117	0.830634	0.840843	0.905117	0.923911	0.968106
P33121	Long-chain-fatty-acid--CoA ligase 1 OS=Homo sapiens OX=9606 GN=ACSL1 PE=1 SV=1	ACSL1	6	6	0.643	0.526	0.391	0.502	0.569	0.935191	0.912054	0.759049	0.873314	0.923521
P48163	NADP-dependent malic enzyme OS=Homo sapiens OX=9606 GN=ME1 PE=1 SV=1	ME1	6	6	0.645	0.462	0.743	0.494	0.395	0.92601	0.870045	0.944526	0.846421	0.812075
P62330	ADP-ribosylation factor 6 OS=Homo sapiens OX=9606 GN=ARF6 PE=1 SV=2	ARF6	8	6	0.645	0.489	0.614	0.624	0.173	0.868146	0.862296	0.920186	0.91273	0.414021
Q9NRG9	Aladin OS=Homo sapiens OX=9606 GN=AAAS PE=1 SV=1	AAAS	6	6	0.646	0.829	0.603	0.651	0.269	0.940422	0.971347	0.928909	0.93156	0.701555
Q08209	Serine/threonine-protein phosphatase 2B catalytic subunit alpha isoform OS=Homo sapiens OX=9606 GN=PPP3CA PE=1 SV=1	PPP3CA	7	6	0.655	0.504	0.495	0.571	0.442	0.890822	0.88427	0.854727	0.888254	0.831399
Q8TDN6	Ribosome biogenesis protein BRX1 homolog OS=Homo sapiens OX=9606 GN=BRIX1 PE=1 SV=2	BRIX1	6	6	0.663	0.642	0.55	0.665	0.52	0.902133	0.956064	0.883669	0.923878	0.880745
P15586	N-acetylglucosamine-6-sulfatase OS=Homo sapiens OX=9606 GN=GNS PE=1 SV=3	GNS	6	6	0.665	0.419	0.366	0.656	0.939	0.91683	0.819724	0.727564	0.920551	0.999926
O95758	Polypyrimidine tract-binding protein 3 OS=Homo sapiens OX=9606 GN=PTBP3 PE=1 SV=2	PTBP3	10	6	0.665	0.579	0.556	0.681	0.516	0.950452	0.946146	0.89363	0.941154	0.905056
Q8IY67	Ribonucleoprotein PTB-binding 1 OS=Homo sapiens OX=9606 GN=RAVER1 PE=1 SV=1	RAVER1	6	6	0.667	0.53	0.525	0.478	0.245	0.955231	0.925162	0.907147	0.858107	0.64937
Q7Z4H8	Protein O-glucosyltransferase 3 OS=Homo sapiens OX=9606 GN=POGLUT3 PE=1 SV=2	POGLUT3	6	6	0.668	0.467	0.524	0.735	0.621	0.950452	0.875264	0.877438	0.946343	0.931252
Q08623	Pseudouridine-5'-phosphatase OS=Homo sapiens OX=9606 GN=PUDP PE=1 SV=3	PUDP	6	6	0.673	0.371	0.355	0.659	0.519	0.925264	0.769606	0.739829	0.923911	0.880745
O00743	Serine/threonine-protein phosphatase 6 catalytic subunit OS=Homo sapiens OX=9606 GN=PPP6C PE=1 SV=1	PPP6C	6	6	0.678	0.678	0.409	0.577	0.371	0.91683	0.980075	0.793171	0.890906	0.788371
Q9NR31	GTP-binding protein SAR1a OS=Homo sapiens OX=9606 GN=SAR1A PE=1 SV=1	SAR1A	7	6	0.681	0.495	0.655	0.568	0.597	0.903873	0.86234	0.890018	0.87896	0.908329
P23258	Tubulin gamma-1 chain OS=Homo sapiens OX=9606 GN=TUBG1 PE=1 SV=2	TUBG1	6	6	0.689	0.43	0.626	0.747	0.64	0.925646	0.83046	0.906248	0.947534	0.922071
P68402	Platelet-activating factor acetylhydrolase IB subunit beta OS=Homo sapiens OX=9606 GN=PAFAH1B2 PE=1 SV=1	PAFAH1B2	6	6	0.691	0.406	0.36	0.526	0.546	0.750677	0.626999	0.607616	0.743822	0.788371
Q9HCU5	Prolactin regulatory element-binding protein OS=Homo sapiens OX=9606 GN=PREB PE=1 SV=2	PREB	6	6	0.693	0.776	0.564	0.706	0.669	0.991854	0.97626	0.970153	0.983483	0.995447
O95881	Thioredoxin domain-containing protein 12 OS=Homo sapiens OX=9606 GN=TXNDC12 PE=1 SV=1	TXNDC12	6	6	0.693	0.316	0.309	0.471	0.505	0.814381	0.539265	0.608903	0.733249	0.824126
Q9BTW9	Tubulin-specific chaperone D OS=Homo sapiens OX=9606 GN=TBCD PE=1 SV=2	TBCD	6	6	0.7	0.629	0.698	0.531	0.377	0.963515	0.974541	0.945655	0.866639	0.766065
Q9Y2H6	Fibronectin type-III domain-containing protein 3A OS=Homo sapiens OX=9606 GN=FNDC3A PE=1 SV=4	FNDC3A	6	6	0.701	0.878	0.714	0.982	1.358	0.976082	0.972603	0.980295	0.974711	0.923825
Q9NUQ9	CYFIP-related Rac1 interactor B OS=Homo sapiens OX=9606 GN=CYRIB PE=1 SV=1	CYRIB	6	6	0.711	0.54	0.763	0.595	0.57	0.938429	0.911984	0.949882	0.902187	0.910641
Q92575	UBX domain-containing protein 4 OS=Homo sapiens OX=9606 GN=UBXN4 PE=1 SV=2	UBXN4	6	6	0.715	1.461	1.467	0.722	0.573	0.984698	0.81003	0.870143	0.946343	0.936546
Q9UI10	Translation initiation factor eIF-2B subunit delta OS=Homo sapiens OX=9606 GN=EIF2B4 PE=1 SV=2	EIF2B4	6	6	0.72	0.587	0.562	0.731	0.625	0.950452	0.94127	0.877438	0.946343	0.927876
P10301	Ras-related protein R-Ras OS=Homo sapiens OX=9606 GN=RRAS PE=1 SV=1	RRAS	7	6	0.725	0.658	0.812	0.956	0.793	0.941063	0.963922	0.988138	0.974495	0.969631
O15260	Surfeit locus protein 4 OS=Homo sapiens OX=9606 GN=SURF4 PE=1 SV=3	SURF4	6	6	0.733	0.965	1.443	0.972	1.011	0.849391	0.999476	0.948472	0.964667	0.972186
Q9UHY7	Enolase-phosphatase E1 OS=Homo sapiens OX=9606 GN=ENOPH1 PE=1 SV=1	ENOPH1	6	6	0.734	0.621	0.459	0.537	0.468	0.956224	0.971145	0.825792	0.872709	0.854427
Q13557	Calcium/calmodulin-dependent protein kinase type II subunit delta OS=Homo sapiens OX=9606 GN=CAMK2D PE=1 SV=3	CAMK2D	6	6	0.739	0.739	0.432	0.69	0.702	0.950224	0.990301	0.816916	0.928895	0.936876
P62857	40S ribosomal protein S28 OS=Homo sapiens OX=9606 GN=RPS28 PE=1 SV=1	RPS28	6	6	0.742	0.618	0.612	0.392	0.244	0.758772	0.822153	0.778087	0.446857	0.215098
O75477	Erlin-1 OS=Homo sapiens OX=9606 GN=ERLIN1 PE=1 SV=2	ERLIN1	9	6	0.742	0.631	0.67	1.088	0.925	0.983335	0.971172	0.926497	0.946343	0.996978
P67812	Signal peptidase complex catalytic subunit SEC11A OS=Homo sapiens OX=9606 GN=SEC11A PE=1 SV=1	SEC11A	6	6	0.752	1.368	1.534	1	0.838	0.996446	0.807862	0.870143	0.967975	0.988224
P46108	Adapter molecule crk OS=Homo sapiens OX=9606 GN=CRK PE=1 SV=2	CRK	6	6	0.753	0.558	0.634	0.617	0.85	0.95032	0.91577	0.913146	0.907378	0.976659
Q6NUK1	Calcium-binding mitochondrial carrier protein SCaMC-1 OS=Homo sapiens OX=9606 GN=SLC25A24 PE=1 SV=2	SLC25A24	6	6	0.757	0.69	0.572	0.772	0.961	0.999969	0.99347	0.915277	0.960337	0.987781
P09110	3-ketoacyl-CoA thiolase, peroxisomal OS=Homo sapiens OX=9606 GN=ACAA1 PE=1 SV=2	ACAA1	6	6	0.758	0.587	0.571	0.529	0.608	0.999969	0.954755	0.905117	0.879927	0.930135
Q9NX40	OCIA domain-containing protein 1 OS=Homo sapiens OX=9606 GN=OCIAD1 PE=1 SV=1	OCIAD1	6	6	0.762	1.986	1.813	2.244	1.339	0.976082	0.490609	0.791558	0.684975	0.910641
P28065	Proteasome subunit beta type-9 OS=Homo sapiens OX=9606 GN=PSMB9 PE=1 SV=2	PSMB9	6	6	0.762	0.586	0.677	0.667	0.704	0.95172	0.935313	0.939834	0.922736	0.938357
Q9Y3Z3	Deoxynucleoside triphosphate triphosphohydrolase SAMHD1 OS=Homo sapiens OX=9606 GN=SAMHD1 PE=1 SV=2	SAMHD1	6	6	0.763	2.311	5.444	1.362	3.838	0.999723	0.354183	0.240218	0.898288	0.545398
P07686	Beta-hexosaminidase subunit beta OS=Homo sapiens OX=9606 GN=HEXB PE=1 SV=3	HEXB	6	6	0.764	0.46	0.402	0.507	0.39	0.788362	0.56514	0.454865	0.59618	0.408178
Q9UJU6	Drebrin-like protein OS=Homo sapiens OX=9606 GN=DBNL PE=1 SV=1	DBNL	6	6	0.772	2.513	1.723	2.462	0.77	0.992177	0.399502	0.87924	0.605029	0.972186
O75915	PRA1 family protein 3 OS=Homo sapiens OX=9606 GN=ARL6IP5 PE=1 SV=1	ARL6IP5	6	6	0.779	0.678	0.885	0.908	0.628	0.99602	0.980075	0.998573	0.994709	0.918733
Q9UKK9	ADP-sugar pyrophosphatase OS=Homo sapiens OX=9606 GN=NUDT5 PE=1 SV=1	NUDT5	6	6	0.783	0.514	0.279	0.575	0.29	0.975758	0.888259	0.560441	0.895107	0.731175
P17174	Aspartate aminotransferase, cytoplasmic OS=Homo sapiens OX=9606 GN=GOT1 PE=1 SV=3	GOT1	6	6	0.785	0.486	0.413	0.401	0.378	0.976082	0.870434	0.796453	0.747781	0.790959
Q10570	Cleavage and polyadenylation specificity factor subunit 1 OS=Homo sapiens OX=9606 GN=CPSF1 PE=1 SV=2	CPSF1	6	6	0.787	0.801	1.034	0.981	2.303	0.964874	0.969972	0.954296	0.942609	0.742128
O75165	DnaJ homolog subfamily C member 13 OS=Homo sapiens OX=9606 GN=DNAJC13 PE=1 SV=5	DNAJC13	6	6	0.797	0.464	0.572	0.801	1.311	0.94291	0.921661	0.95024	0.977194	0.854427
P30046	D-dopachrome decarboxylase OS=Homo sapiens OX=9606 GN=DDT PE=1 SV=3	DDT	6	6	0.798	0.329	0.258	0.667	0.905	0.830634	0.328858	0.279917	0.832171	0.923521
Q14444	Caprin-1 OS=Homo sapiens OX=9606 GN=CAPRIN1 PE=1 SV=2	CAPRIN1	6	6	0.808	2.451	1.989	3.184	1.457	0.980387	0.28054	0.776886	0.404895	0.910641
Q9BUR5	MICOS complex subunit MIC26 OS=Homo sapiens OX=9606 GN=APOO PE=1 SV=1	APOO	6	6	0.813	1.018	0.971	1.073	0.968	0.989031	0.907047	0.990805	0.947534	0.994649
O14737	Programmed cell death protein 5 OS=Homo sapiens OX=9606 GN=PDCD5 PE=1 SV=3	PDCD5	6	6	0.818	0.721	0.467	0.536	0.37	0.896149	0.917318	0.695927	0.779464	0.644117
Q13636	Ras-related protein Rab-31 OS=Homo sapiens OX=9606 GN=RAB31 PE=1 SV=1	RAB31	6	6	0.829	0.551	0.439	0.556	0.45	0.984698	0.89459	0.816916	0.882311	0.82566
Q96GQ7	Probable ATP-dependent RNA helicase DDX27 OS=Homo sapiens OX=9606 GN=DDX27 PE=1 SV=2	DDX27	6	6	0.831	3.659	3.256	0.996	0.567	0.976082	0.138534	0.542456	0.964422	0.921555
Q01130	Serine/arginine-rich splicing factor 2 OS=Homo sapiens OX=9606 GN=SRSF2 PE=1 SV=4	SRSF2	6	6	0.831	0.786	0.778	1.034	0.84	0.918791	0.950166	0.883797	0.991638	0.946074
P51148	Ras-related protein Rab-5C OS=Homo sapiens OX=9606 GN=RAB5C PE=1 SV=2	RAB5C	8	6	0.831	0.758	0.702	0.795	0.679	0.906516	0.918283	0.851329	0.903872	0.841405
O43399	Tumor protein D54 OS=Homo sapiens OX=9606 GN=TPD52L2 PE=1 SV=2	TPD52L2	6	6	0.833	0.671	0.546	0.436	0.355	0.975271	0.950166	0.883797	0.779464	0.723961
O95810	Caveolae-associated protein 2 OS=Homo sapiens OX=9606 GN=CAVIN2 PE=1 SV=3	CAVIN2	6	6	0.84	0.849	0.787	1.109	2.36	0.880393	0.940722	0.863369	0.984132	0.814651
O95232	Luc7-like protein 3 OS=Homo sapiens OX=9606 GN=LUC7L3 PE=1 SV=2	LUC7L3	6	6	0.845	0.858	2.892	3.254	1.532	0.956414	0.951291	0.666245	0.392225	0.85487
P10644	cAMP-dependent protein kinase type I-alpha regulatory subunit OS=Homo sapiens OX=9606 GN=PRKAR1A PE=1 SV=1	PRKAR1A	6	6	0.852	0.664	0.838	0.773	0.582	0.966337	0.97626	0.979761	0.959271	0.920094
P55735	Protein SEC13 homolog OS=Homo sapiens OX=9606 GN=SEC13 PE=1 SV=3	SEC13	6	6	0.869	0.856	0.368	0.685	0.383	0.953484	0.978985	0.695829	0.888254	0.672555
P41240	Tyrosine-protein kinase CSK OS=Homo sapiens OX=9606 GN=CSK PE=1 SV=1	CSK	6	6	0.879	0.592	0.642	0.758	0.81	0.94291	0.956643	0.920186	0.955195	0.980083
Q9BYN0	Sulfiredoxin-1 OS=Homo sapiens OX=9606 GN=SRXN1 PE=1 SV=2	SRXN1	6	6	0.883	0.8	2.393	3.747	1.294	0.980854	0.974541	0.739829	0.306705	0.923521
Q8IX12	Cell division cycle and apoptosis regulator protein 1 OS=Homo sapiens OX=9606 GN=CCAR1 PE=1 SV=2	CCAR1	6	6	0.885	0.488	0.529	0.621	0.523	0.965221	0.884896	0.885807	0.91273	0.900656
P16949	Stathmin OS=Homo sapiens OX=9606 GN=STMN1 PE=1 SV=3	STMN1	6	6	0.885	0.728	0.931	1.959	0.967	0.925646	0.880441	0.906248	0.848166	0.955253
Q13428	Treacle protein OS=Homo sapiens OX=9606 GN=TCOF1 PE=1 SV=3	TCOF1	6	6	0.886	5.53	6.119	3.642	1.676	0.918791	0.019854	0.1861	0.278621	0.828136
P52895	Aldo-keto reductase family 1 member C2 OS=Homo sapiens OX=9606 GN=AKR1C2 PE=1 SV=3	AKR1C2	32	6	0.891	0.667	0.885	0.873	1.014	0.929487	0.8552	0.892971	0.91273	0.923521
P46734	Dual specificity mitogen-activated protein kinase kinase 3 OS=Homo sapiens OX=9606 GN=MAP2K3 PE=1 SV=2	MAP2K3	6	6	0.899	0.384	0.97	0.765	1.096	0.939569	0.831314	0.99933	0.959192	0.954345
P08240	Signal recognition particle receptor subunit alpha OS=Homo sapiens OX=9606 GN=SRPRA PE=1 SV=2	SRPRA	6	6	0.906	0.568	0.858	0.904	0.829	0.940422	0.958844	0.986756	0.956126	0.989771
O00151	PDZ and LIM domain protein 1 OS=Homo sapiens OX=9606 GN=PDLIM1 PE=1 SV=4	PDLIM1	6	6	0.912	0.565	0.477	0.599	0.731	0.985263	0.908977	0.840514	0.901036	0.949054
P35080	Profilin-2 OS=Homo sapiens OX=9606 GN=PFN2 PE=1 SV=3	PFN2	6	6	0.918	0.888	0.94	0.824	0.648	0.996446	0.988195	0.984481	0.946343	0.909266
P61019	Ras-related protein Rab-2A OS=Homo sapiens OX=9606 GN=RAB2A PE=1 SV=1	RAB2A	11	6	0.919	0.734	0.782	1.032	0.729	0.950452	0.891432	0.869615	0.955195	0.80433
Q9HD45	Transmembrane 9 superfamily member 3 OS=Homo sapiens OX=9606 GN=TM9SF3 PE=1 SV=2	TM9SF3	6	6	0.949	2.592	4.39	3.358	3.048	0.936217	0.252754	0.323555	0.335334	0.664754
Q14978	Nucleolar and coiled-body phosphoprotein 1 OS=Homo sapiens OX=9606 GN=NOLC1 PE=1 SV=2	NOLC1	6	6	0.964	1.538	2.718	1.783	3.534	0.92902	0.737408	0.542456	0.793797	0.475918
P15927	Replication protein A 32 kDa subunit OS=Homo sapiens OX=9606 GN=RPA2 PE=1 SV=1	RPA2	6	6	0.964	0.477	1.084	0.606	1.626	0.925646	0.870045	0.96846	0.906907	0.864113
Q13619	Cullin-4A OS=Homo sapiens OX=9606 GN=CUL4A PE=1 SV=3	CUL4A	9	6	0.966	1.447	3.653	1.167	1.277	0.907768	0.798239	0.476082	0.906907	0.857804
A0A0B4J2D5	Glutamine amidotransferase-like class 1 domain-containing protein 3B, mitochondrial OS=Homo sapiens OX=9606 GN=GATD3B PE=1 SV=1	GATD3B	6	6	0.985	0.643	0.471	1.512	1.401	0.96663	0.954152	0.841179	0.871815	0.90874
Q00535	Cyclin-dependent-like kinase 5 OS=Homo sapiens OX=9606 GN=CDK5 PE=1 SV=3	CDK5	7	6	0.993	0.383	0.336	0.574	0.322	0.89027	0.831314	0.835307	0.91273	0.788371
P63313	Thymosin beta-10 OS=Homo sapiens OX=9606 GN=TMSB10 PE=1 SV=2	TMSB10	6	6	0.995	2.133	1.636	0.956	1.075	0.983022	0.701743	0.942805	0.931832	0.938357
P00492	Hypoxanthine-guanine phosphoribosyltransferase OS=Homo sapiens OX=9606 GN=HPRT1 PE=1 SV=2	HPRT1	6	6	1.004	0.672	0.533	0.779	0.576	0.956414	0.971145	0.877438	0.955195	0.904772
Q9NRV9	Heme-binding protein 1 OS=Homo sapiens OX=9606 GN=HEBP1 PE=1 SV=1	HEBP1	6	6	1.007	0.588	1.605	0.663	0.465	0.906516	0.949436	0.895533	0.923911	0.882254
Q03135	Caveolin-1 OS=Homo sapiens OX=9606 GN=CAV1 PE=1 SV=4	CAV1	6	6	1.022	2.644	1.696	1.574	1.657	0.95032	0.336773	0.870019	0.872631	0.834149
P62841	40S ribosomal protein S15 OS=Homo sapiens OX=9606 GN=RPS15 PE=1 SV=2	RPS15	6	6	1.05	1.049	3.677	2.743	2.087	0.963515	0.999476	0.619702	0.612239	0.836138
P51114	Fragile X mental retardation syndrome-related protein 1 OS=Homo sapiens OX=9606 GN=FXR1 PE=1 SV=3	FXR1	7	6	1.084	0.865	1.474	0.83	0.618	0.924224	0.974541	0.863369	0.978552	0.91763
P51571	Translocon-associated protein subunit delta OS=Homo sapiens OX=9606 GN=SSR4 PE=1 SV=1	SSR4	6	6	1.088	1.173	1.418	1.205	1.893	0.950452	0.956643	0.953388	0.968905	0.87121
Q13242	Serine/arginine-rich splicing factor 9 OS=Homo sapiens OX=9606 GN=SRSF9 PE=1 SV=1	SRSF9	7	6	1.094	0.817	0.844	1.169	0.523	0.918791	0.977278	0.994972	0.93156	0.883914
P49006	MARCKS-related protein OS=Homo sapiens OX=9606 GN=MARCKSL1 PE=1 SV=2	MARCKSL1	6	6	1.106	5.123	3.752	2.706	5.644	0.791096	0.054095	0.276093	0.401562	0.391042
P31350	Ribonucleoside-diphosphate reductase subunit M2 OS=Homo sapiens OX=9606 GN=RRM2 PE=1 SV=1	RRM2	7	6	1.114	1.387	1.214	1.527	0.92	0.825672	0.799908	0.916999	0.871815	0.932202
P62851	40S ribosomal protein S25 OS=Homo sapiens OX=9606 GN=RPS25 PE=1 SV=1	RPS25	6	6	1.122	1.056	0.822	1.598	1.951	0.960819	0.999476	0.874472	0.91273	0.891201
Q9H3K6	BolA-like protein 2 OS=Homo sapiens OX=9606 GN=BOLA2 PE=1 SV=1	BOLA2	6	6	1.145	2.108	2.567	2.177	3.067	0.950452	0.737408	0.820067	0.833731	0.649283
P62266	40S ribosomal protein S23 OS=Homo sapiens OX=9606 GN=RPS23 PE=1 SV=3	RPS23	6	6	1.206	1.46	1.471	1.558	1.016	0.931216	0.896602	0.974967	0.922736	0.952212
Q12792	Twinfilin-1 OS=Homo sapiens OX=9606 GN=TWF1 PE=1 SV=3	TWF1	6	6	1.258	0.941	1.03	1.362	0.968	0.818438	0.951119	0.953631	0.902187	0.981644
Q9H074	Polyadenylate-binding protein-interacting protein 1 OS=Homo sapiens OX=9606 GN=PAIP1 PE=1 SV=1	PAIP1	6	6	1.275	1.358	1.103	0.892	1.488	0.813549	0.822153	0.960405	0.998989	0.897763
P62899	60S ribosomal protein L31 OS=Homo sapiens OX=9606 GN=RPL31 PE=1 SV=1	RPL31	6	6	1.289	3.407	5.43	5.005	6.412	0.838053	0.261241	0.306115	0.141902	0.18728
Q9Y2W2	WW domain-binding protein 11 OS=Homo sapiens OX=9606 GN=WBP11 PE=1 SV=1	WBP11	6	6	1.292	2.529	4.635	3.27	4.141	0.662336	0.398919	0.305805	0.379663	0.512283
Q8NBJ7	Inactive C-alpha-formylglycine-generating enzyme 2 OS=Homo sapiens OX=9606 GN=SUMF2 PE=1 SV=2	SUMF2	6	6	1.293	3.095	1.213	1.499	1.874	0.613576	0.23573	0.944049	0.871815	0.854427
Q7Z7H5	Transmembrane emp24 domain-containing protein 4 OS=Homo sapiens OX=9606 GN=TMED4 PE=1 SV=1	TMED4	8	6	1.315	1.317	1.056	1.063	0.934	0.791096	0.825891	0.944526	0.956126	0.992638
Q9Y3B3	Transmembrane emp24 domain-containing protein 7 OS=Homo sapiens OX=9606 GN=TMED7 PE=1 SV=2	TMED7	6	6	1.321	1.654	0.872	1.296	0.933	0.808474	0.836017	0.926497	0.946506	0.940103
P12236	ADP/ATP translocase 3 OS=Homo sapiens OX=9606 GN=SLC25A6 PE=1 SV=4	SLC25A6	27	6	1.321	4.179	5.368	3.875	11.702	0.847119	0.146956	0.312447	0.28043	0.0241715
Q9Y3A5	Ribosome maturation protein SBDS OS=Homo sapiens OX=9606 GN=SBDS PE=1 SV=4	SBDS	6	6	1.336	3.747	4.697	4.855	5.141	0.788399	0.130295	0.306115	0.190168	0.233291
Q13310	Polyadenylate-binding protein 4 OS=Homo sapiens OX=9606 GN=PABPC4 PE=1 SV=1	PABPC4	15	6	1.336	1.326	1.494	1.313	0.688	0.809743	0.825107	0.86364	0.91273	0.932336
Q8NBX0	Saccharopine dehydrogenase-like oxidoreductase OS=Homo sapiens OX=9606 GN=SCCPDH PE=1 SV=1	SCCPDH	6	6	1.378	0.859	1.482	1.877	1.937	0.461087	0.971468	0.893192	0.779464	0.84163
P09601	Heme oxygenase 1 OS=Homo sapiens OX=9606 GN=HMOX1 PE=1 SV=1	HMOX1	6	6	1.397	0.13	0.01	0.153	0.01	0.520313	0.190422	9.32207e-17	0.254674	9.69811e-17
O94901	SUN domain-containing protein 1 OS=Homo sapiens OX=9606 GN=SUN1 PE=1 SV=3	SUN1	6	6	1.403	1.91	1.158	2.984	2.082	0.567143	0.625318	0.949471	0.462802	0.791116
Q9NTZ6	RNA-binding protein 12 OS=Homo sapiens OX=9606 GN=RBM12 PE=1 SV=1	RBM12	6	6	1.421	0.486	1.173	1.425	0.716	0.579329	0.870045	0.975497	0.890906	0.967334
P62995	Transformer-2 protein homolog beta OS=Homo sapiens OX=9606 GN=TRA2B PE=1 SV=1	TRA2B	6	6	1.454	1.666	3.297	3.302	1.937	0.743176	0.662692	0.521707	0.368497	0.766065
Q9GZT3	SRA stem-loop-interacting RNA-binding protein, mitochondrial OS=Homo sapiens OX=9606 GN=SLIRP PE=1 SV=1	SLIRP	6	6	1.456	3.221	2.894	3.823	3.234	0.73337	0.193459	0.484136	0.27862	0.519326
O95834	Echinoderm microtubule-associated protein-like 2 OS=Homo sapiens OX=9606 GN=EML2 PE=1 SV=1	EML2	6	6	1.496	2.171	1.679	1.559	1.103	0.680203	0.379391	0.817715	0.851616	0.969631
Q9H832	Ubiquitin-conjugating enzyme E2 Z OS=Homo sapiens OX=9606 GN=UBE2Z PE=1 SV=2	UBE2Z	6	6	1.552	1.524	3.389	3.455	4.929	0.620444	0.827283	0.511812	0.338396	0.270665
P62328	Thymosin beta-4 OS=Homo sapiens OX=9606 GN=TMSB4X PE=1 SV=2	TMSB4X	6	6	1.588	4.705	1.628	1.125	1.508	0.623967	0.101606	0.943851	0.988754	0.963275
Q13642	Four and a half LIM domains protein 1 OS=Homo sapiens OX=9606 GN=FHL1 PE=1 SV=4	FHL1	6	6	1.589	3.538	3.071	2.67	0.9	0.416322	0.109831	0.443188	0.461766	0.99685
Q15363	Transmembrane emp24 domain-containing protein 2 OS=Homo sapiens OX=9606 GN=TMED2 PE=1 SV=1	TMED2	6	6	1.601	5.599	3.203	4.768	2.775	0.567143	0.0345279	0.380332	0.167543	0.59535
Q9BRK5	45 kDa calcium-binding protein OS=Homo sapiens OX=9606 GN=SDF4 PE=1 SV=1	SDF4	6	6	1.652	2.112	2.212	3.753	2.989	0.416086	0.426317	0.653196	0.309183	0.590234
P09914	Interferon-induced protein with tetratricopeptide repeats 1 OS=Homo sapiens OX=9606 GN=IFIT1 PE=1 SV=2	IFIT1	6	6	1.712	0.777	1.178	0.67	0.347	0.363304	0.983366	0.947402	0.959192	0.854427
O14561	Acyl carrier protein, mitochondrial OS=Homo sapiens OX=9606 GN=NDUFAB1 PE=1 SV=3	NDUFAB1	6	6	1.774	3.002	1.75	1.579	4.78	0.460567	0.265046	0.851329	0.888405	0.281145
O43633	Charged multivesicular body protein 2a OS=Homo sapiens OX=9606 GN=CHMP2A PE=1 SV=1	CHMP2A	6	6	1.975	3.752	3.714	5.487	7.511	0.136196	0.102398	0.361296	0.126318	0.14263
Q13501	Sequestosome-1 OS=Homo sapiens OX=9606 GN=SQSTM1 PE=1 SV=1	SQSTM1	6	6	2.003	0.762	3.389	0.515	0.516	0.302807	0.994665	0.392596	0.855751	0.880745
Q6FI81	Anamorsin OS=Homo sapiens OX=9606 GN=CIAPIN1 PE=1 SV=2	CIAPIN1	6	6	2.076	1.64	2.891	3.334	2.44	0.23001	0.700505	0.481497	0.384049	0.706626
P78406	mRNA export factor OS=Homo sapiens OX=9606 GN=RAE1 PE=1 SV=1	RAE1	6	6	2.078	2.138	1.615	2.081	1.205	0.252192	0.445782	0.876679	0.724023	0.942251
P29144	Tripeptidyl-peptidase 2 OS=Homo sapiens OX=9606 GN=TPP2 PE=1 SV=4	TPP2	6	6	2.094	2.149	1.914	1.739	1.202	0.147125	0.427835	0.834548	0.806665	0.921555
P23588	Eukaryotic translation initiation factor 4B OS=Homo sapiens OX=9606 GN=EIF4B PE=1 SV=2	EIF4B	6	6	2.173	2.06	4.081	3.097	3.022	0.242617	0.551204	0.345787	0.437654	0.554474
Q52LJ0	Protein FAM98B OS=Homo sapiens OX=9606 GN=FAM98B PE=1 SV=2	FAM98B	8	6	2.228	1.792	2.534	2.523	3.632	0.185122	0.579396	0.633733	0.582573	0.463658
P10606	Cytochrome c oxidase subunit 5B, mitochondrial OS=Homo sapiens OX=9606 GN=COX5B PE=1 SV=2	COX5B	6	6	2.375	3.125	2.725	4.164	4.33	0.11954	0.326837	0.654179	0.24837	0.375009
Q96HS1	Serine/threonine-protein phosphatase PGAM5, mitochondrial OS=Homo sapiens OX=9606 GN=PGAM5 PE=1 SV=2	PGAM5	7	6	2.472	4.802	5.291	4.959	5.816	0.139444	0.0592932	0.221814	0.153713	0.138504
P26583	High mobility group protein B2 OS=Homo sapiens OX=9606 GN=HMGB2 PE=1 SV=2	HMGB2	10	6	2.533	6.306	3.371	3.694	2.487	0.116234	0.0226826	0.371798	0.277417	0.7812
P63173	60S ribosomal protein L38 OS=Homo sapiens OX=9606 GN=RPL38 PE=1 SV=2	RPL38	6	6	2.551	2.351	2.705	2.439	1.807	0.0535175	0.607361	0.784013	0.693911	0.911491
Q02750	Dual specificity mitogen-activated protein kinase kinase 1 OS=Homo sapiens OX=9606 GN=MAP2K1 PE=1 SV=2	MAP2K1	11	6	2.673	3.909	4.203	4.434	4.583	0.0291566	0.103753	0.411423	0.201975	0.43639
P23921	Ribonucleoside-diphosphate reductase large subunit OS=Homo sapiens OX=9606 GN=RRM1 PE=1 SV=1	RRM1	6	6	2.769	2.667	4.015	4.078	6.889	0.0452074	0.296052	0.407107	0.257024	0.270896
O15173	Membrane-associated progesterone receptor component 2 OS=Homo sapiens OX=9606 GN=PGRMC2 PE=1 SV=1	PGRMC2	7	6	2.898	2.818	2.481	1.834	0.985	0.0316929	0.400128	0.784871	0.832877	0.978996
Q01433	AMP deaminase 2 OS=Homo sapiens OX=9606 GN=AMPD2 PE=1 SV=2	AMPD2	6	6	3.104	5.345	5.568	3.698	2.802	0.0319567	0.0503081	0.299244	0.132997	0.479158
Q9BQE5	Apolipoprotein L2 OS=Homo sapiens OX=9606 GN=APOL2 PE=1 SV=1	APOL2	6	6	3.2	4.051	3.039	3.57	1.837	0.0360984	0.082028	0.437602	0.154846	0.717474
Q13177	Serine/threonine-protein kinase PAK 2 OS=Homo sapiens OX=9606 GN=PAK2 PE=1 SV=3	PAK2	8	6	3.366	3.049	1.869	2.951	2.215	0.0173091	0.178906	0.804578	0.437256	0.791116
O95479	GDH/6PGL endoplasmic bifunctional protein OS=Homo sapiens OX=9606 GN=H6PD PE=1 SV=2	H6PD	6	6	3.544	4.419	4.745	4.074	4.365	0.00491705	0.0625917	0.360398	0.212222	0.231143
Q15020	Squamous cell carcinoma antigen recognized by T-cells 3 OS=Homo sapiens OX=9606 GN=SART3 PE=1 SV=1	SART3	6	6	3.795	4.442	3.843	3.74	2.418	0.00225906	0.0921497	0.484136	0.311414	0.726945
P21291	Cysteine and glycine-rich protein 1 OS=Homo sapiens OX=9606 GN=CSRP1 PE=1 SV=3	CSRP1	6	6	4.681	4.005	3.577	3.474	3.564	0.00227211	0.0972362	0.450363	0.301633	0.410749
P00750	Tissue-type plasminogen activator OS=Homo sapiens OX=9606 GN=PLAT PE=1 SV=1	PLAT	6	6	12.495	7.925	9.16	5.29	3.138	5.45807e-08	0.0171169	0.0819276	0.0473584	0.425882
P00403	Cytochrome c oxidase subunit 2 OS=Homo sapiens OX=9606 GN=MT-CO2 PE=1 SV=1	MT-CO2	7	7	0.303	0.722	0.541	1.045	0.776	0.0283359	0.898498	0.763805	0.955195	0.862167
O75489	NADH dehydrogenase [ubiquinone] iron-sulfur protein 3, mitochondrial OS=Homo sapiens OX=9606 GN=NDUFS3 PE=1 SV=1	NDUFS3	7	7	0.303	0.473	0.419	0.554	0.458	0.116583	0.840843	0.797831	0.871815	0.82566
Q9BYD3	39S ribosomal protein L4, mitochondrial OS=Homo sapiens OX=9606 GN=MRPL4 PE=1 SV=1	MRPL4	7	7	0.412	0.52	0.411	0.582	0.692	0.574978	0.918283	0.838536	0.898157	0.949054
Q53GS9	U4/U6.U5 tri-snRNP-associated protein 2 OS=Homo sapiens OX=9606 GN=USP39 PE=1 SV=2	USP39	7	7	0.412	0.498	0.466	0.535	0.298	0.508977	0.869619	0.836816	0.871815	0.701555
P78563	Double-stranded RNA-specific editase 1 OS=Homo sapiens OX=9606 GN=ADARB1 PE=1 SV=1	ADARB1	7	7	0.42	0.498	0.389	0.389	0.265	0.545169	0.889705	0.807165	0.778909	0.711128
Q9NXF1	Testis-expressed protein 10 OS=Homo sapiens OX=9606 GN=TEX10 PE=1 SV=2	TEX10	7	7	0.447	0.452	0.511	0.544	0.518	0.582602	0.856433	0.837643	0.83829	0.806695
Q9BY77	Polymerase delta-interacting protein 3 OS=Homo sapiens OX=9606 GN=POLDIP3 PE=1 SV=2	POLDIP3	7	7	0.455	0.427	0.332	0.399	0.27	0.570229	0.819724	0.670326	0.724383	0.671631
P53582	Methionine aminopeptidase 1 OS=Homo sapiens OX=9606 GN=METAP1 PE=1 SV=2	METAP1	7	7	0.499	1.795	0.559	0.715	1.95	0.798634	0.687446	0.895533	0.975914	0.810356
O95816	BAG family molecular chaperone regulator 2 OS=Homo sapiens OX=9606 GN=BAG2 PE=1 SV=1	BAG2	7	7	0.515	0.32	0.695	0.569	1.071	0.727541	0.65713	0.935039	0.88461	0.972186
P16930	Fumarylacetoacetase OS=Homo sapiens OX=9606 GN=FAH PE=1 SV=2	FAH	7	7	0.527	0.511	0.517	0.643	0.587	0.688145	0.856251	0.870796	0.91273	0.896253
Q07960	Rho GTPase-activating protein 1 OS=Homo sapiens OX=9606 GN=ARHGAP1 PE=1 SV=1	ARHGAP1	7	7	0.529	0.398	0.35	0.497	0.363	0.738622	0.778082	0.710015	0.841544	0.786096
Q15397	Pumilio homolog 3 OS=Homo sapiens OX=9606 GN=PUM3 PE=1 SV=3	PUM3	7	7	0.538	0.557	0.711	0.747	0.469	0.847197	0.952724	0.944182	0.966612	0.902709
Q14CX7	N-alpha-acetyltransferase 25, NatB auxiliary subunit OS=Homo sapiens OX=9606 GN=NAA25 PE=1 SV=1	NAA25	7	7	0.541	0.454	0.418	0.626	0.438	0.787533	0.86061	0.816916	0.914114	0.854427
Q15785	Mitochondrial import receptor subunit TOM34 OS=Homo sapiens OX=9606 GN=TOMM34 PE=1 SV=2	TOMM34	7	7	0.548	0.35	0.294	0.473	0.369	0.757699	0.659909	0.60553	0.824641	0.754949
Q9GZS3	WD repeat-containing protein 61 OS=Homo sapiens OX=9606 GN=WDR61 PE=1 SV=1	WDR61	7	7	0.554	0.393	0.299	0.426	0.29	0.759826	0.75013	0.598582	0.773851	0.673797
P52888	Thimet oligopeptidase OS=Homo sapiens OX=9606 GN=THOP1 PE=1 SV=2	THOP1	7	7	0.556	0.377	0.43	0.499	0.416	0.769799	0.761124	0.805773	0.84075	0.814651
O75718	Cartilage-associated protein OS=Homo sapiens OX=9606 GN=CRTAP PE=1 SV=1	CRTAP	7	7	0.56	0.576	0.573	0.557	0.481	0.520126	0.849641	0.789504	0.806665	0.781665
Q9BUQ8	Probable ATP-dependent RNA helicase DDX23 OS=Homo sapiens OX=9606 GN=DDX23 PE=1 SV=3	DDX23	7	7	0.561	0.626	0.504	0.713	0.526	0.85263	0.970186	0.876679	0.941154	0.911723
Q6P2E9	Enhancer of mRNA-decapping protein 4 OS=Homo sapiens OX=9606 GN=EDC4 PE=1 SV=1	EDC4	7	7	0.562	0.399	0.275	0.368	0.287	0.52316	0.633272	0.483424	0.497976	0.553029
Q9BW27	Nuclear pore complex protein Nup85 OS=Homo sapiens OX=9606 GN=NUP85 PE=1 SV=1	NUP85	7	7	0.568	0.684	1.439	0.748	1.262	0.931216	0.997505	0.856483	0.980378	0.909266
Q96AB3	Isochorismatase domain-containing protein 2 OS=Homo sapiens OX=9606 GN=ISOC2 PE=1 SV=1	ISOC2	7	7	0.581	0.683	0.539	0.694	0.714	0.773181	0.950166	0.877438	0.91273	0.923521
Q9BZZ5	Apoptosis inhibitor 5 OS=Homo sapiens OX=9606 GN=API5 PE=1 SV=3	API5	7	7	0.587	0.377	0.622	0.67	0.555	0.815662	0.761124	0.916999	0.9251	0.89341
A1L0T0	2-hydroxyacyl-CoA lyase 2 OS=Homo sapiens OX=9606 GN=ILVBL PE=1 SV=2	ILVBL	7	7	0.589	0.599	0.517	0.558	0.521	0.818438	0.921451	0.873826	0.882909	0.875705
P49959	Double-strand break repair protein MRE11 OS=Homo sapiens OX=9606 GN=MRE11 PE=1 SV=3	MRE11	7	7	0.589	0.427	0.473	0.545	0.499	0.812388	0.823792	0.841179	0.871815	0.871784
P36405	ADP-ribosylation factor-like protein 3 OS=Homo sapiens OX=9606 GN=ARL3 PE=1 SV=2	ARL3	7	7	0.59	0.493	0.409	0.492	0.392	0.73828	0.840439	0.776886	0.78403	0.727496
Q9NR50	Translation initiation factor eIF-2B subunit gamma OS=Homo sapiens OX=9606 GN=EIF2B3 PE=1 SV=1	EIF2B3	7	7	0.59	0.55	1.065	0.76	0.988	0.89283	0.918283	0.942805	0.955195	0.984414
P51452	Dual specificity protein phosphatase 3 OS=Homo sapiens OX=9606 GN=DUSP3 PE=1 SV=1	DUSP3	7	7	0.605	0.613	0.383	0.475	0.664	0.891992	0.957265	0.797662	0.83385	0.930386
P08708	40S ribosomal protein S17 OS=Homo sapiens OX=9606 GN=RPS17 PE=1 SV=2	RPS17	7	7	0.606	0.391	0.333	0.45	0.56	0.441066	0.398919	0.32471	0.479023	0.672555
Q9H1B7	Probable E3 ubiquitin-protein ligase IRF2BPL OS=Homo sapiens OX=9606 GN=IRF2BPL PE=1 SV=1	IRF2BPL	7	7	0.609	0.406	0.399	0.308	0.507	0.906516	0.847734	0.842613	0.606033	0.89849
P42785	Lysosomal Pro-X carboxypeptidase OS=Homo sapiens OX=9606 GN=PRCP PE=1 SV=1	PRCP	7	7	0.616	0.547	0.455	0.527	0.391	0.918791	0.918316	0.830968	0.871815	0.80433
O75439	Mitochondrial-processing peptidase subunit beta OS=Homo sapiens OX=9606 GN=PMPCB PE=1 SV=2	PMPCB	7	7	0.623	0.495	0.842	0.502	0.734	0.894608	0.884174	0.979761	0.853509	0.956172
P82930	28S ribosomal protein S34, mitochondrial OS=Homo sapiens OX=9606 GN=MRPS34 PE=1 SV=2	MRPS34	7	7	0.624	0.62	0.578	0.678	0.625	0.863988	0.9563	0.895265	0.923911	0.91853
Q9Y2A7	Nck-associated protein 1 OS=Homo sapiens OX=9606 GN=NCKAP1 PE=1 SV=1	NCKAP1	7	7	0.63	0.939	1.217	1.254	1.243	0.92902	0.948467	0.939881	0.919572	0.933781
P52948	Nuclear pore complex protein Nup98-Nup96 OS=Homo sapiens OX=9606 GN=NUP98 PE=1 SV=4	NUP98	7	7	0.633	2.244	4.55	4.161	1.429	0.931216	0.365702	0.324422	0.239996	0.891979
Q9BY32	Inosine triphosphate pyrophosphatase OS=Homo sapiens OX=9606 GN=ITPA PE=1 SV=2	ITPA	7	7	0.634	0.407	0.372	0.474	0.392	0.736953	0.662692	0.654076	0.735056	0.691176
Q15257	Serine/threonine-protein phosphatase 2A activator OS=Homo sapiens OX=9606 GN=PTPA PE=1 SV=3	PTPA	7	7	0.638	0.423	0.402	0.416	0.301	0.620734	0.639426	0.58324	0.528368	0.368392
O15145	Actin-related protein 2/3 complex subunit 3 OS=Homo sapiens OX=9606 GN=ARPC3 PE=1 SV=3	ARPC3	7	7	0.643	0.557	0.49	0.564	0.332	0.834905	0.878833	0.856696	0.876825	0.687511
Q6IBS0	Twinfilin-2 OS=Homo sapiens OX=9606 GN=TWF2 PE=1 SV=2	TWF2	7	7	0.643	0.453	0.536	0.54	0.331	0.847197	0.828103	0.880017	0.871815	0.706881
Q14839	Chromodomain-helicase-DNA-binding protein 4 OS=Homo sapiens OX=9606 GN=CHD4 PE=1 SV=2	CHD4	9	7	0.649	0.643	0.492	0.66	0.596	0.934391	0.97122	0.856696	0.923911	0.921555
Q8NBQ5	Estradiol 17-beta-dehydrogenase 11 OS=Homo sapiens OX=9606 GN=HSD17B11 PE=1 SV=3	HSD17B11	7	7	0.65	0.677	1.167	1.062	1.081	0.93851	0.977278	0.922003	0.949861	0.96852
Q96C36	Pyrroline-5-carboxylate reductase 2 OS=Homo sapiens OX=9606 GN=PYCR2 PE=1 SV=1	PYCR2	8	7	0.652	3.817	2.891	2.614	0.835	0.909841	0.0951765	0.47383	0.542346	0.983022
Q13895	Bystin OS=Homo sapiens OX=9606 GN=BYSL PE=1 SV=3	BYSL	7	7	0.653	0.611	0.81	1.215	1.123	0.940389	0.956643	0.96316	0.923878	0.94234
P25685	DnaJ homolog subfamily B member 1 OS=Homo sapiens OX=9606 GN=DNAJB1 PE=1 SV=4	DNAJB1	7	7	0.662	0.647	0.545	0.777	0.729	0.890775	0.956064	0.877438	0.955195	0.949737
Q99426	Tubulin-folding cofactor B OS=Homo sapiens OX=9606 GN=TBCB PE=1 SV=2	TBCB	7	7	0.667	2.601	2.37	1.859	0.927	0.894689	0.332793	0.686535	0.782626	0.99685
Q14247	Src substrate cortactin OS=Homo sapiens OX=9606 GN=CTTN PE=1 SV=2	CTTN	7	7	0.674	0.472	0.399	0.579	0.31	0.903995	0.86234	0.778087	0.888405	0.7061
P47755	F-actin-capping protein subunit alpha-2 OS=Homo sapiens OX=9606 GN=CAPZA2 PE=1 SV=3	CAPZA2	9	7	0.676	0.498	0.487	0.514	0.414	0.784168	0.807862	0.807001	0.776219	0.706881
Q6NUQ4	Transmembrane protein 214 OS=Homo sapiens OX=9606 GN=TMEM214 PE=1 SV=2	TMEM214	7	7	0.683	0.488	0.55	0.497	0.458	0.940422	0.881552	0.877438	0.851075	0.879285
Q66K14	TBC1 domain family member 9B OS=Homo sapiens OX=9606 GN=TBC1D9B PE=1 SV=3	TBC1D9B	7	7	0.689	0.642	0.624	0.568	0.493	0.965289	0.978762	0.935039	0.91066	0.891979
Q9UKY7	Protein CDV3 homolog OS=Homo sapiens OX=9606 GN=CDV3 PE=1 SV=1	CDV3	7	7	0.691	0.973	0.699	0.619	0.47	0.929014	0.969972	0.945655	0.91273	0.854427
P18031	Tyrosine-protein phosphatase non-receptor type 1 OS=Homo sapiens OX=9606 GN=PTPN1 PE=1 SV=1	PTPN1	7	7	0.704	2.246	0.92	2.387	0.739	0.964874	0.391499	0.998573	0.639564	0.949054
P56545	C-terminal-binding protein 2 OS=Homo sapiens OX=9606 GN=CTBP2 PE=1 SV=1	CTBP2	11	7	0.714	0.775	0.777	0.822	0.667	0.939569	0.999476	0.979761	0.974495	0.936385
O95865	N(G),N(G)-dimethylarginine dimethylaminohydrolase 2 OS=Homo sapiens OX=9606 GN=DDAH2 PE=1 SV=1	DDAH2	8	7	0.72	0.403	1.112	0.647	0.624	0.939569	0.812711	0.957778	0.922801	0.920037
Q12996	Cleavage stimulation factor subunit 3 OS=Homo sapiens OX=9606 GN=CSTF3 PE=1 SV=1	CSTF3	7	7	0.734	0.804	1.56	0.88	0.474	0.993174	0.987304	0.87695	0.999949	0.893233
P51570	Galactokinase OS=Homo sapiens OX=9606 GN=GALK1 PE=1 SV=1	GALK1	7	7	0.734	0.603	0.507	0.618	0.393	0.940389	0.929492	0.863369	0.9065	0.790462
Q01650	Large neutral amino acids transporter small subunit 1 OS=Homo sapiens OX=9606 GN=SLC7A5 PE=1 SV=2	SLC7A5	8	7	0.746	0.885	1.189	1.139	0.848	0.759826	0.954152	0.97323	0.99283	0.874911
Q8N6T3	ADP-ribosylation factor GTPase-activating protein 1 OS=Homo sapiens OX=9606 GN=ARFGAP1 PE=1 SV=2	ARFGAP1	7	7	0.748	0.472	0.512	0.514	0.431	0.939569	0.847734	0.870753	0.856133	0.818963
P37108	Signal recognition particle 14 kDa protein OS=Homo sapiens OX=9606 GN=SRP14 PE=1 SV=2	SRP14	7	7	0.75	0.749	0.592	0.734	0.647	0.822803	0.908977	0.796889	0.883323	0.834149
P52434	DNA-directed RNA polymerases I, II, and III subunit RPABC3 OS=Homo sapiens OX=9606 GN=POLR2H PE=1 SV=4	POLR2H	7	7	0.754	0.457	0.899	0.601	0.557	0.999969	0.872764	0.994543	0.909303	0.90874
P46109	Crk-like protein OS=Homo sapiens OX=9606 GN=CRKL PE=1 SV=1	CRKL	7	7	0.756	0.464	0.401	0.509	0.342	0.937381	0.828103	0.779118	0.841715	0.712726
O75663	TIP41-like protein OS=Homo sapiens OX=9606 GN=TIPRL PE=1 SV=2	TIPRL	7	7	0.756	0.559	0.573	0.731	0.838	0.955459	0.921176	0.883669	0.946343	0.990393
P13797	Plastin-3 OS=Homo sapiens OX=9606 GN=PLS3 PE=1 SV=4	PLS3	10	7	0.759	0.564	0.592	0.552	0.65	0.938429	0.885116	0.890018	0.871815	0.924489
Q96M27	Protein PRRC1 OS=Homo sapiens OX=9606 GN=PRRC1 PE=1 SV=1	PRRC1	7	7	0.772	0.444	0.572	0.544	0.48	0.941063	0.807862	0.895533	0.871815	0.82566
P59998	Actin-related protein 2/3 complex subunit 4 OS=Homo sapiens OX=9606 GN=ARPC4 PE=1 SV=3	ARPC4	7	7	0.784	0.89	0.825	0.702	0.604	0.813549	0.9563	0.877438	0.856133	0.786096
Q9UNF1	Melanoma-associated antigen D2 OS=Homo sapiens OX=9606 GN=MAGED2 PE=1 SV=2	MAGED2	7	7	0.784	2.957	2.763	1.514	1.276	0.990905	0.247818	0.700049	0.871815	0.908329
Q96KR1	Zinc finger RNA-binding protein OS=Homo sapiens OX=9606 GN=ZFR PE=1 SV=2	ZFR	7	7	0.784	2.384	2.993	4.586	1.782	0.950452	0.351522	0.575665	0.124652	0.726474
Q9NZ01	Very-long-chain enoyl-CoA reductase OS=Homo sapiens OX=9606 GN=TECR PE=1 SV=1	TECR	8	7	0.796	2.059	5.2	3.432	2.387	0.97225	0.598347	0.221814	0.309183	0.669757
P60903	Protein S100-A10 OS=Homo sapiens OX=9606 GN=S100A10 PE=1 SV=2	S100A10	7	7	0.798	0.456	0.604	1.015	1.238	0.833726	0.557622	0.746669	0.950887	0.981478
Q9H936	Mitochondrial glutamate carrier 1 OS=Homo sapiens OX=9606 GN=SLC25A22 PE=1 SV=1	SLC25A22	7	7	0.803	0.792	1.896	1.317	2.271	0.974912	0.992609	0.823793	0.91273	0.767462
Q9BRR6	ADP-dependent glucokinase OS=Homo sapiens OX=9606 GN=ADPGK PE=1 SV=1	ADPGK	7	7	0.809	0.667	0.847	1.028	1.269	0.999969	0.976865	0.979989	0.958183	0.921555
P08574	Cytochrome c1, heme protein, mitochondrial OS=Homo sapiens OX=9606 GN=CYC1 PE=1 SV=3	CYC1	7	7	0.812	1.2	0.952	1.133	1.248	0.967607	0.912176	0.994386	0.973361	0.954173
Q9BRA2	Thioredoxin domain-containing protein 17 OS=Homo sapiens OX=9606 GN=TXNDC17 PE=1 SV=1	TXNDC17	7	7	0.812	0.734	0.574	0.689	0.617	0.94291	0.971468	0.890018	0.91273	0.885065
O75844	CAAX prenyl protease 1 homolog OS=Homo sapiens OX=9606 GN=ZMPSTE24 PE=1 SV=2	ZMPSTE24	7	7	0.83	0.749	1.074	0.915	0.983	0.999969	0.987304	0.94209	0.999949	0.975745
Q4G0N4	NAD kinase 2, mitochondrial OS=Homo sapiens OX=9606 GN=NADK2 PE=1 SV=2	NADK2	7	7	0.848	0.864	0.78	1.028	0.808	0.952975	0.969447	0.979761	0.956126	0.994807
P54727	UV excision repair protein RAD23 homolog B OS=Homo sapiens OX=9606 GN=RAD23B PE=1 SV=1	RAD23B	8	7	0.848	0.731	1.513	2.572	1.339	0.979751	0.966591	0.890018	0.612239	0.910641
Q96H79	Zinc finger CCCH-type antiviral protein 1-like OS=Homo sapiens OX=9606 GN=ZC3HAV1L PE=1 SV=2	ZC3HAV1L	7	7	0.853	1.023	0.921	0.839	0.745	0.955525	0.920445	0.990642	0.989214	0.972186
P62140	Serine/threonine-protein phosphatase PP1-beta catalytic subunit OS=Homo sapiens OX=9606 GN=PPP1CB PE=1 SV=3	PPP1CB	17	7	0.865	1.132	0.691	0.778	0.526	0.906516	0.986471	0.825792	0.884428	0.701555
P13861	cAMP-dependent protein kinase type II-alpha regulatory subunit OS=Homo sapiens OX=9606 GN=PRKAR2A PE=1 SV=2	PRKAR2A	7	7	0.868	0.62	1.432	0.76	0.748	0.991012	0.956064	0.877535	0.955195	0.951425
Q9HD20	Manganese-transporting ATPase 13A1 OS=Homo sapiens OX=9606 GN=ATP13A1 PE=1 SV=2	ATP13A1	7	7	0.872	0.893	0.86	1.073	1.408	0.95032	0.963371	0.990302	0.937271	0.911491
O75436	Vacuolar protein sorting-associated protein 26A OS=Homo sapiens OX=9606 GN=VPS26A PE=1 SV=2	VPS26A	7	7	0.872	0.854	0.755	0.747	0.609	0.998742	0.970922	0.959065	0.946945	0.921555
Q16775	Hydroxyacylglutathione hydrolase, mitochondrial OS=Homo sapiens OX=9606 GN=HAGH PE=1 SV=2	HAGH	7	7	0.876	0.588	0.543	0.571	0.54	0.959174	0.949436	0.891646	0.898227	0.920094
P85037	Forkhead box protein K1 OS=Homo sapiens OX=9606 GN=FOXK1 PE=1 SV=1	FOXK1	7	7	0.88	0.712	1.261	0.637	0.308	0.939569	0.988195	0.937676	0.91623	0.788371
P53007	Tricarboxylate transport protein, mitochondrial OS=Homo sapiens OX=9606 GN=SLC25A1 PE=1 SV=2	SLC25A1	7	7	0.888	1.78	2.182	2.019	2.201	0.963793	0.736937	0.801094	0.764247	0.743428
P47813	Eukaryotic translation initiation factor 1A, X-chromosomal OS=Homo sapiens OX=9606 GN=EIF1AX PE=1 SV=2	EIF1AX	7	7	0.891	0.608	0.544	1.96	3.05	0.996446	0.870045	0.820067	0.817972	0.548585
P42126	Enoyl-CoA delta isomerase 1, mitochondrial OS=Homo sapiens OX=9606 GN=ECI1 PE=1 SV=1	ECI1	7	7	0.908	0.712	0.443	0.802	0.855	0.997657	0.954152	0.816916	0.929011	0.957337
Q9BQ67	Glutamate-rich WD repeat-containing protein 1 OS=Homo sapiens OX=9606 GN=GRWD1 PE=1 SV=1	GRWD1	7	7	0.915	0.538	0.608	0.418	0.173	0.965601	0.908977	0.903065	0.773851	0.511646
P63151	Serine/threonine-protein phosphatase 2A 55 kDa regulatory subunit B alpha isoform OS=Homo sapiens OX=9606 GN=PPP2R2A PE=1 SV=1	PPP2R2A	10	7	0.924	0.692	1.049	0.863	0.857	0.998754	0.954484	0.980295	0.956126	0.988412
Q9P035	Very-long-chain (3R)-3-hydroxyacyl-CoA dehydratase 3 OS=Homo sapiens OX=9606 GN=HACD3 PE=1 SV=2	HACD3	7	7	0.938	0.672	0.756	0.764	0.549	0.992177	0.936598	0.922003	0.919572	0.837268
P61081	NEDD8-conjugating enzyme Ubc12 OS=Homo sapiens OX=9606 GN=UBE2M PE=1 SV=1	UBE2M	7	7	0.948	1.831	1.552	2.053	1.374	0.999969	0.803309	0.931025	0.779464	0.931951
P18085	ADP-ribosylation factor 4 OS=Homo sapiens OX=9606 GN=ARF4 PE=1 SV=3	ARF4	13	7	0.949	0.756	0.425	0.566	0.395	0.964874	0.894526	0.529722	0.754434	0.523028
P50402	Emerin OS=Homo sapiens OX=9606 GN=EMD PE=1 SV=1	EMD	7	7	0.958	1.128	1.802	4.361	4.482	0.918791	0.878675	0.815301	0.184536	0.415352
P63279	SUMO-conjugating enzyme UBC9 OS=Homo sapiens OX=9606 GN=UBE2I PE=1 SV=1	UBE2I	7	7	0.959	2.609	2.467	2.126	1.402	0.999969	0.452215	0.715508	0.764302	0.918733
Q9UBB4	Ataxin-10 OS=Homo sapiens OX=9606 GN=ATXN10 PE=1 SV=1	ATXN10	8	7	0.96	0.901	0.933	1	0.689	0.964142	0.974541	0.980295	0.974774	0.932771
O43169	Cytochrome b5 type B OS=Homo sapiens OX=9606 GN=CYB5B PE=1 SV=3	CYB5B	7	7	0.966	0.912	0.52	1.117	1.453	0.996446	0.988195	0.77076	0.999949	0.959262
Q06203	Amidophosphoribosyltransferase OS=Homo sapiens OX=9606 GN=PPAT PE=1 SV=1	PPAT	7	7	0.978	0.833	1.237	1.183	1.251	0.950452	0.974541	0.937088	0.926231	0.938357
Q99439	Calponin-2 OS=Homo sapiens OX=9606 GN=CNN2 PE=1 SV=4	CNN2	7	7	0.979	2.85	3.67	0.958	1.04	0.92902	0.185667	0.319248	0.980378	0.972186
Q9UHD1	Cysteine and histidine-rich domain-containing protein 1 OS=Homo sapiens OX=9606 GN=CHORDC1 PE=1 SV=2	CHORDC1	7	7	0.988	0.854	1.28	0.896	1.105	0.924224	0.973897	0.911884	0.999949	0.949783
Q14165	Malectin OS=Homo sapiens OX=9606 GN=MLEC PE=1 SV=1	MLEC	7	7	0.99	1.803	1.971	1.887	3.271	0.95032	0.586304	0.753124	0.795458	0.463658
P48739	Phosphatidylinositol transfer protein beta isoform OS=Homo sapiens OX=9606 GN=PITPNB PE=1 SV=2	PITPNB	8	7	1	2.824	5.271	3.358	3.801	0.863386	0.218818	0.267325	0.379663	0.559678
P09038	Fibroblast growth factor 2 OS=Homo sapiens OX=9606 GN=FGF2 PE=1 SV=3	FGF2	7	7	1.035	2.013	5.633	3.896	1.227	0.950452	0.603128	0.208882	0.280492	0.938357
Q9NYF8	Bcl-2-associated transcription factor 1 OS=Homo sapiens OX=9606 GN=BCLAF1 PE=1 SV=2	BCLAF1	7	7	1.059	1.903	1.574	2.181	2.406	0.834972	0.54617	0.877438	0.682968	0.754875
Q9H5V8	CUB domain-containing protein 1 OS=Homo sapiens OX=9606 GN=CDCP1 PE=1 SV=3	CDCP1	7	7	1.09	1.024	0.863	1.071	1.512	0.935191	0.939863	0.970927	0.99283	0.908329
O14979	Heterogeneous nuclear ribonucleoprotein D-like OS=Homo sapiens OX=9606 GN=HNRNPDL PE=1 SV=3	HNRNPDL	10	7	1.093	0.712	0.73	0.895	0.473	0.92902	0.952476	0.940794	0.995699	0.854427
Q13363	C-terminal-binding protein 1 OS=Homo sapiens OX=9606 GN=CTBP1 PE=1 SV=2	CTBP1	11	7	1.093	1.117	1.376	1.17	1	0.918791	0.907965	0.877438	0.946343	0.97407
Q8N5K1	CDGSH iron-sulfur domain-containing protein 2 OS=Homo sapiens OX=9606 GN=CISD2 PE=1 SV=1	CISD2	7	7	1.102	0.86	0.98	2.475	2.622	0.931216	0.996153	0.985233	0.651432	0.673797
Q13232	Nucleoside diphosphate kinase 3 OS=Homo sapiens OX=9606 GN=NME3 PE=1 SV=2	NME3	7	7	1.129	1.368	1.615	1.455	1.511	0.899273	0.836645	0.837643	0.88461	0.870262
O60749	Sorting nexin-2 OS=Homo sapiens OX=9606 GN=SNX2 PE=1 SV=2	SNX2	8	7	1.142	1.295	1.215	1.038	0.723	0.941063	0.912054	0.989615	0.99978	0.923521
P07305	Histone H1.0 OS=Homo sapiens OX=9606 GN=H1-0 PE=1 SV=3	H1-0	7	7	1.151	0.852	1.262	1.262	5.419	0.894689	0.990378	0.958757	0.941154	0.234508
P23193	Transcription elongation factor A protein 1 OS=Homo sapiens OX=9606 GN=TCEA1 PE=1 SV=2	TCEA1	7	7	1.152	1.023	1.813	1.879	1.18	0.858512	0.905221	0.837643	0.779464	0.950501
Q9Y3C1	Nucleolar protein 16 OS=Homo sapiens OX=9606 GN=NOP16 PE=1 SV=2	NOP16	7	7	1.187	0.855	0.82	1.026	0.697	0.93851	0.963922	0.922132	0.966583	0.887269
Q16576	Histone-binding protein RBBP7 OS=Homo sapiens OX=9606 GN=RBBP7 PE=1 SV=1	RBBP7	12	7	1.193	0.835	1.104	1.064	1.097	0.936217	0.930747	0.949036	0.966963	0.944869
Q9UKD2	mRNA turnover protein 4 homolog OS=Homo sapiens OX=9606 GN=MRTO4 PE=1 SV=2	MRTO4	7	7	1.2	1.898	4.699	4.06	2.563	0.838053	0.561422	0.19958	0.235667	0.761836
Q8WWM7	Ataxin-2-like protein OS=Homo sapiens OX=9606 GN=ATXN2L PE=1 SV=2	ATXN2L	7	7	1.215	1.129	4.057	4.442	4.967	0.701452	0.876978	0.525986	0.167543	0.387703
P49593	Protein phosphatase 1F OS=Homo sapiens OX=9606 GN=PPM1F PE=1 SV=3	PPM1F	7	7	1.234	0.924	1.548	1.252	1.312	0.739682	0.943821	0.845831	0.923878	0.91628
O75937	DnaJ homolog subfamily C member 8 OS=Homo sapiens OX=9606 GN=DNAJC8 PE=1 SV=2	DNAJC8	7	7	1.269	0.778	2.22	1.354	2.533	0.70402	0.983667	0.767714	0.901036	0.719862
P15531	Nucleoside diphosphate kinase A OS=Homo sapiens OX=9606 GN=NME1 PE=1 SV=1	NME1	14	7	1.297	0.946	1.182	1.612	1.448	0.863988	0.973897	0.971413	0.908261	0.97407
O43818	U3 small nucleolar RNA-interacting protein 2 OS=Homo sapiens OX=9606 GN=RRP9 PE=1 SV=1	RRP9	7	7	1.298	3.765	5.745	2.328	2.33	0.690994	0.132624	0.298953	0.402677	0.7055
P67809	Y-box-binding protein 1 OS=Homo sapiens OX=9606 GN=YBX1 PE=1 SV=3	YBX1	10	7	1.38	3.329	2.851	3.554	1.891	0.807572	0.278372	0.760135	0.33925	0.902709
P06753	Tropomyosin alpha-3 chain OS=Homo sapiens OX=9606 GN=TPM3 PE=1 SV=2	TPM3	13	7	1.391	1.428	1.269	1.759	0.994	0.800056	0.908977	0.988138	0.882311	0.921555
Q9UBQ5	Eukaryotic translation initiation factor 3 subunit K OS=Homo sapiens OX=9606 GN=EIF3K PE=1 SV=1	EIF3K	7	7	1.396	1.307	1.795	1.322	1.295	0.751284	0.835381	0.816916	0.903898	0.921555
Q16850	Lanosterol 14-alpha demethylase OS=Homo sapiens OX=9606 GN=CYP51A1 PE=1 SV=3	CYP51A1	7	7	1.403	1.18	0.98	0.693	0.266	0.73828	0.870045	0.979761	0.929011	0.682309
P07602	Prosaposin OS=Homo sapiens OX=9606 GN=PSAP PE=1 SV=2	PSAP	7	7	1.421	0.497	0.615	0.524	0.434	0.77611	0.717867	0.883669	0.688851	0.608603
P84090	Enhancer of rudimentary homolog OS=Homo sapiens OX=9606 GN=ERH PE=1 SV=1	ERH	7	7	1.457	1.366	1.761	2.702	1.657	0.750817	0.926651	0.926818	0.681176	0.921555
O95292	Vesicle-associated membrane protein-associated protein B/C OS=Homo sapiens OX=9606 GN=VAPB PE=1 SV=3	VAPB	7	7	1.504	2.096	2.101	1.781	1.413	0.67261	0.423585	0.71577	0.812803	0.920166
P08754	Guanine nucleotide-binding protein G(i) subunit alpha OS=Homo sapiens OX=9606 GN=GNAI3 PE=1 SV=3	GNAI3	10	7	1.509	6.18	4.338	3.974	1.242	0.639924	0.0331316	0.25505	0.239384	0.936876
Q9P2R7	Succinate--CoA ligase [ADP-forming] subunit beta, mitochondrial OS=Homo sapiens OX=9606 GN=SUCLA2 PE=1 SV=3	SUCLA2	7	7	1.516	2.639	1.463	1.598	1.595	0.658907	0.360419	0.894703	0.88309	0.874729
O95793	Double-stranded RNA-binding protein Staufen homolog 1 OS=Homo sapiens OX=9606 GN=STAU1 PE=1 SV=2	STAU1	7	7	1.542	1.215	0.848	1.316	0.97	0.625176	0.892257	0.999343	0.917982	0.983993
Q7L5N1	COP9 signalosome complex subunit 6 OS=Homo sapiens OX=9606 GN=COPS6 PE=1 SV=1	COPS6	7	7	1.571	1.999	1.916	2.273	1.02	0.637594	0.504911	0.787968	0.635879	0.980083
Q15102	Platelet-activating factor acetylhydrolase IB subunit gamma OS=Homo sapiens OX=9606 GN=PAFAH1B3 PE=1 SV=1	PAFAH1B3	7	7	1.588	0.772	2.57	2.176	2.546	0.612279	0.976865	0.677166	0.744961	0.661523
P14735	Insulin-degrading enzyme OS=Homo sapiens OX=9606 GN=IDE PE=1 SV=4	IDE	7	7	1.607	2.125	1.199	1.451	1.76	0.33275	0.464368	0.949882	0.883323	0.855791
O43847	Nardilysin OS=Homo sapiens OX=9606 GN=NRDC PE=1 SV=3	NRDC	7	7	1.607	2.286	1.95	2.166	1.757	0.546193	0.338313	0.746669	0.696648	0.871651
P27144	Adenylate kinase 4, mitochondrial OS=Homo sapiens OX=9606 GN=AK4 PE=1 SV=1	AK4	7	7	1.617	1.898	2.085	1.899	2.023	0.587787	0.622441	0.704381	0.782626	0.743428
P22307	Non-specific lipid-transfer protein OS=Homo sapiens OX=9606 GN=SCP2 PE=1 SV=2	SCP2	7	7	1.618	3.508	2.793	3.685	3.269	0.451207	0.110987	0.609576	0.275572	0.626796
P35268	60S ribosomal protein L22 OS=Homo sapiens OX=9606 GN=RPL22 PE=1 SV=2	RPL22	7	7	1.816	3.525	3.413	1.989	1.655	0.396339	0.238505	0.638772	0.831138	0.935806
Q96CP2	FLYWCH family member 2 OS=Homo sapiens OX=9606 GN=FLYWCH2 PE=1 SV=1	FLYWCH2	7	7	2.018	3.011	3.02	3.083	3.105	0.315708	0.294831	0.465915	0.424962	0.490099
P30533	Alpha-2-macroglobulin receptor-associated protein OS=Homo sapiens OX=9606 GN=LRPAP1 PE=1 SV=1	LRPAP1	7	7	2.157	1.739	1.98	2.551	2.159	0.230129	0.578583	0.739829	0.545705	0.745001
Q9UNF0	Protein kinase C and casein kinase substrate in neurons protein 2 OS=Homo sapiens OX=9606 GN=PACSIN2 PE=1 SV=2	PACSIN2	7	7	2.182	1.999	2.584	1.413	1.302	0.136196	0.546307	0.746669	0.888405	0.923521
Q9Y266	Nuclear migration protein nudC OS=Homo sapiens OX=9606 GN=NUDC PE=1 SV=1	NUDC	7	7	2.216	3.569	2.804	2.568	2.963	0.167658	0.141789	0.598582	0.589422	0.564742
Q86TX2	Acyl-coenzyme A thioesterase 1 OS=Homo sapiens OX=9606 GN=ACOT1 PE=1 SV=1	ACOT1	7	7	2.289	2.447	2.308	2.514	2.487	0.146417	0.294831	0.648479	0.532479	0.644901
P05161	Ubiquitin-like protein ISG15 OS=Homo sapiens OX=9606 GN=ISG15 PE=1 SV=5	ISG15	7	7	2.309	2.03	6.261	1.605	1.255	0.107028	0.75141	0.23592	0.911197	0.99475
Q9H3N1	Thioredoxin-related transmembrane protein 1 OS=Homo sapiens OX=9606 GN=TMX1 PE=1 SV=1	TMX1	7	7	2.351	3.383	5.146	4.742	4.642	0.13384	0.242561	0.243605	0.181593	0.281798
Q00059	Transcription factor A, mitochondrial OS=Homo sapiens OX=9606 GN=TFAM PE=1 SV=1	TFAM	7	7	2.363	3.095	3.011	3.455	3.761	0.045579	0.178178	0.627434	0.304373	0.531572
Q9NXV6	CDKN2A-interacting protein OS=Homo sapiens OX=9606 GN=CDKN2AIP PE=1 SV=3	CDKN2AIP	7	7	2.422	3.867	3.685	3.269	2.883	0.0384244	0.0725831	0.472785	0.373474	0.662896
Q14240	Eukaryotic initiation factor 4A-II OS=Homo sapiens OX=9606 GN=EIF4A2 PE=1 SV=2	EIF4A2	22	7	2.513	0.629	3.251	3.106	1.707	0.113313	0.962708	0.546382	0.344982	0.879285
P36507	Dual specificity mitogen-activated protein kinase kinase 2 OS=Homo sapiens OX=9606 GN=MAP2K2 PE=1 SV=1	MAP2K2	12	7	2.567	4.027	3.875	3.689	2.728	0.0949235	0.0942287	0.424485	0.307344	0.645907
P62942	Peptidyl-prolyl cis-trans isomerase FKBP1A OS=Homo sapiens OX=9606 GN=FKBP1A PE=1 SV=2	FKBP1A	7	7	2.798	2.129	2.532	2.371	2.231	0.0558742	0.72217	0.828238	0.740822	0.82566
P42766	60S ribosomal protein L35 OS=Homo sapiens OX=9606 GN=RPL35 PE=1 SV=2	RPL35	7	7	2.813	5.675	10.204	4.719	10.499	0.0397225	0.0546306	0.0669169	0.234456	0.0368021
P26447	Protein S100-A4 OS=Homo sapiens OX=9606 GN=S100A4 PE=1 SV=1	S100A4	7	7	2.852	3.343	1.339	2.623	3.547	0.0230474	0.27559	0.998573	0.625909	0.588111
P41227	N-alpha-acetyltransferase 10 OS=Homo sapiens OX=9606 GN=NAA10 PE=1 SV=1	NAA10	7	7	2.993	2.14	1.224	2.76	3.151	0.0226621	0.443053	0.939234	0.492213	0.673529
Q14696	LRP chaperone MESD OS=Homo sapiens OX=9606 GN=MESD PE=1 SV=2	MESD	7	7	3	2.605	2.227	2.619	2.014	0.0535175	0.260032	0.661025	0.542438	0.743836
P35754	Glutaredoxin-1 OS=Homo sapiens OX=9606 GN=GLRX PE=1 SV=2	GLRX	7	7	3.453	1.471	1.205	1.286	0.77	0.0196292	0.828103	0.915277	0.914856	0.957892
P60866	40S ribosomal protein S20 OS=Homo sapiens OX=9606 GN=RPS20 PE=1 SV=1	RPS20	7	7	3.497	5.153	5.86	5.685	5.31	0.00396405	0.076632	0.267248	0.0964004	0.29307
P01033	Metalloproteinase inhibitor 1 OS=Homo sapiens OX=9606 GN=TIMP1 PE=1 SV=1	TIMP1	7	7	3.503	1.391	1.897	0.877	0.6	0.0085769	0.784997	0.770138	0.996257	0.929663
O15533	Tapasin OS=Homo sapiens OX=9606 GN=TAPBP PE=1 SV=1	TAPBP	7	7	3.745	5.817	6.432	5.684	6.549	0.0107053	0.055461	0.203759	0.0989421	0.129661
P04062	Lysosomal acid glucosylceramidase OS=Homo sapiens OX=9606 GN=GBA PE=1 SV=3	GBA	8	8	0.403	0.517	0.931	0.628	1.199	0.502653	0.910268	0.998573	0.91273	0.932771
P06756	Integrin alpha-V OS=Homo sapiens OX=9606 GN=ITGAV PE=1 SV=2	ITGAV	8	8	0.418	0.354	0.288	0.456	0.303	0.0643069	0.435279	0.335779	0.590897	0.433835
Q8WXF1	Paraspeckle component 1 OS=Homo sapiens OX=9606 GN=PSPC1 PE=1 SV=1	PSPC1	8	8	0.448	0.535	0.436	0.525	0.366	0.547115	0.885116	0.809483	0.865955	0.762975
O94973	AP-2 complex subunit alpha-2 OS=Homo sapiens OX=9606 GN=AP2A2 PE=1 SV=2	AP2A2	15	8	0.454	0.456	0.855	0.687	0.849	0.648322	0.870045	0.979761	0.929264	0.990393
Q86W92	Liprin-beta-1 OS=Homo sapiens OX=9606 GN=PPFIBP1 PE=1 SV=2	PPFIBP1	9	8	0.458	0.46	0.336	0.513	0.228	0.613576	0.862077	0.670326	0.851616	0.636959
Q9UH99	SUN domain-containing protein 2 OS=Homo sapiens OX=9606 GN=SUN2 PE=1 SV=3	SUN2	8	8	0.459	0.409	0.611	0.454	0.579	0.670058	0.834039	0.905117	0.807805	0.904772
Q7Z434	Mitochondrial antiviral-signaling protein OS=Homo sapiens OX=9606 GN=MAVS PE=1 SV=2	MAVS	8	8	0.501	0.394	0.517	0.603	0.282	0.838961	0.849485	0.925141	0.927964	0.800534
Q14137	Ribosome biogenesis protein BOP1 OS=Homo sapiens OX=9606 GN=BOP1 PE=1 SV=2	BOP1	8	8	0.517	0.608	0.449	0.543	0.306	0.769799	0.956469	0.811869	0.880896	0.742739
Q9NS69	Mitochondrial import receptor subunit TOM22 homolog OS=Homo sapiens OX=9606 GN=TOMM22 PE=1 SV=3	TOMM22	8	8	0.525	0.521	0.489	0.556	0.601	0.451207	0.819724	0.816916	0.810164	0.854427
Q9Y6E2	Basic leucine zipper and W2 domain-containing protein 2 OS=Homo sapiens OX=9606 GN=BZW2 PE=1 SV=1	BZW2	10	8	0.525	0.36	0.556	0.561	0.473	0.680203	0.644509	0.88971	0.880816	0.842486
Q8WVY7	Ubiquitin-like domain-containing CTD phosphatase 1 OS=Homo sapiens OX=9606 GN=UBLCP1 PE=1 SV=2	UBLCP1	8	8	0.532	0.489	0.654	0.525	0.521	0.781139	0.885116	0.921748	0.871815	0.904772
P35241	Radixin OS=Homo sapiens OX=9606 GN=RDX PE=1 SV=1	RDX	23	8	0.532	0.396	0.639	0.555	0.382	0.401561	0.583001	0.82323	0.753566	0.608603
Q9NYL9	Tropomodulin-3 OS=Homo sapiens OX=9606 GN=TMOD3 PE=1 SV=1	TMOD3	8	8	0.535	0.356	0.359	0.556	0.412	0.630079	0.603706	0.722409	0.857629	0.788371
Q96CW1	AP-2 complex subunit mu OS=Homo sapiens OX=9606 GN=AP2M1 PE=1 SV=2	AP2M1	8	8	0.542	0.605	0.997	1.109	0.841	0.759479	0.91577	0.962233	0.95957	0.969222
P68400	Casein kinase II subunit alpha OS=Homo sapiens OX=9606 GN=CSNK2A1 PE=1 SV=1	CSNK2A1	8	8	0.542	0.466	0.723	0.621	0.754	0.728596	0.834039	0.953631	0.901036	0.951425
O43681	ATPase GET3 OS=Homo sapiens OX=9606 GN=GET3 PE=1 SV=2	GET3	8	8	0.549	0.38	0.553	0.537	0.549	0.726152	0.692259	0.877438	0.853509	0.872508
Q8TBC4	NEDD8-activating enzyme E1 catalytic subunit OS=Homo sapiens OX=9606 GN=UBA3 PE=1 SV=2	UBA3	8	8	0.549	0.569	0.307	0.48	0.267	0.759826	0.911723	0.624825	0.833731	0.6817
Q99733	Nucleosome assembly protein 1-like 4 OS=Homo sapiens OX=9606 GN=NAP1L4 PE=1 SV=1	NAP1L4	10	8	0.558	0.509	0.491	0.562	0.332	0.627064	0.847734	0.818252	0.846421	0.644901
Q9BXS5	AP-1 complex subunit mu-1 OS=Homo sapiens OX=9606 GN=AP1M1 PE=1 SV=3	AP1M1	8	8	0.568	0.608	0.594	0.657	0.777	0.812388	0.949436	0.895265	0.923051	0.972186
P46379	Large proline-rich protein BAG6 OS=Homo sapiens OX=9606 GN=BAG6 PE=1 SV=2	BAG6	8	8	0.569	0.488	0.537	0.478	0.484	0.827485	0.878675	0.875063	0.820941	0.863533
Q8IY21	Probable ATP-dependent RNA helicase DDX60 OS=Homo sapiens OX=9606 GN=DDX60 PE=1 SV=3	DDX60	9	8	0.571	0.446	0.531	0.437	0.348	0.85736	0.870045	0.895533	0.820941	0.814244
Q07021	Complement component 1 Q subcomponent-binding protein, mitochondrial OS=Homo sapiens OX=9606 GN=C1QBP PE=1 SV=1	C1QBP	8	8	0.573	0.273	0.183	0.395	0.306	0.343919	0.187728	0.126338	0.396699	0.294542
Q92734	Protein TFG OS=Homo sapiens OX=9606 GN=TFG PE=1 SV=2	TFG	8	8	0.581	0.434	0.424	0.388	0.592	0.619675	0.699272	0.738298	0.549237	0.884944
O60716	Catenin delta-1 OS=Homo sapiens OX=9606 GN=CTNND1 PE=1 SV=1	CTNND1	8	8	0.6	0.386	0.397	0.511	0.405	0.860956	0.795428	0.765613	0.861775	0.841799
Q86U42	Polyadenylate-binding protein 2 OS=Homo sapiens OX=9606 GN=PABPN1 PE=1 SV=3	PABPN1	8	8	0.602	0.462	0.361	0.64	0.518	0.833726	0.859533	0.741067	0.91273	0.886173
Q16851	UTP--glucose-1-phosphate uridylyltransferase OS=Homo sapiens OX=9606 GN=UGP2 PE=1 SV=5	UGP2	8	8	0.602	0.467	0.43	0.624	0.359	0.807572	0.836645	0.810568	0.91273	0.734465
Q10471	Polypeptide N-acetylgalactosaminyltransferase 2 OS=Homo sapiens OX=9606 GN=GALNT2 PE=1 SV=1	GALNT2	8	8	0.613	0.698	0.715	0.633	0.512	0.888792	0.982724	0.943682	0.91273	0.875705
Q6L8Q7	2',5'-phosphodiesterase 12 OS=Homo sapiens OX=9606 GN=PDE12 PE=1 SV=2	PDE12	8	8	0.617	0.533	0.952	0.561	0.509	0.874527	0.894668	0.998573	0.882856	0.883914
P31949	Protein S100-A11 OS=Homo sapiens OX=9606 GN=S100A11 PE=1 SV=2	S100A11	8	8	0.632	0.715	0.993	0.65	0.697	0.515238	0.87041	0.925141	0.792011	0.788371
Q9P0V9	Septin-10 OS=Homo sapiens OX=9606 GN=SEPTIN10 PE=1 SV=2	SEPTIN10	9	8	0.641	0.572	0.496	0.544	0.557	0.871686	0.911984	0.863369	0.871815	0.891201
Q86V81	THO complex subunit 4 OS=Homo sapiens OX=9606 GN=ALYREF PE=1 SV=3	ALYREF	8	8	0.644	0.434	0.505	0.477	0.397	0.63867	0.593835	0.66756	0.614664	0.517667
P04150	Glucocorticoid receptor OS=Homo sapiens OX=9606 GN=NR3C1 PE=1 SV=1	NR3C1	8	8	0.649	0.654	1.985	1.814	1.704	0.94291	0.982024	0.80299	0.75638	0.754949
P51649	Succinate-semialdehyde dehydrogenase, mitochondrial OS=Homo sapiens OX=9606 GN=ALDH5A1 PE=1 SV=2	ALDH5A1	8	8	0.649	0.677	0.595	0.694	0.694	0.888792	0.978985	0.895533	0.929011	0.938357
Q7L576	Cytoplasmic FMR1-interacting protein 1 OS=Homo sapiens OX=9606 GN=CYFIP1 PE=1 SV=1	CYFIP1	8	8	0.654	0.499	0.441	0.508	0.438	0.871686	0.858878	0.819311	0.851211	0.82566
O75691	Small subunit processome component 20 homolog OS=Homo sapiens OX=9606 GN=UTP20 PE=1 SV=3	UTP20	8	8	0.661	0.68	1.107	1.315	1.628	0.866904	0.965435	0.937088	0.91273	0.858665
Q9NRF8	CTP synthase 2 OS=Homo sapiens OX=9606 GN=CTPS2 PE=1 SV=1	CTPS2	9	8	0.663	0.478	0.378	0.488	0.394	0.759826	0.78726	0.690952	0.739615	0.673797
O95433	Activator of 90 kDa heat shock protein ATPase homolog 1 OS=Homo sapiens OX=9606 GN=AHSA1 PE=1 SV=1	AHSA1	8	8	0.665	0.473	0.481	0.767	0.787	0.834905	0.825891	0.826508	0.923911	0.942708
Q03518	Antigen peptide transporter 1 OS=Homo sapiens OX=9606 GN=TAP1 PE=1 SV=2	TAP1	8	8	0.668	0.605	0.774	0.616	0.45	0.925646	0.949436	0.979761	0.91273	0.830621
Q9NZL4	Hsp70-binding protein 1 OS=Homo sapiens OX=9606 GN=HSPBP1 PE=1 SV=2	HSPBP1	8	8	0.671	0.525	0.521	0.558	0.399	0.928198	0.91577	0.876679	0.88461	0.82836
P83916	Chromobox protein homolog 1 OS=Homo sapiens OX=9606 GN=CBX1 PE=1 SV=1	CBX1	9	8	0.677	1.196	1.114	1.602	1.174	0.830052	0.892257	0.971892	0.88274	0.949737
O00505	Importin subunit alpha-4 OS=Homo sapiens OX=9606 GN=KPNA3 PE=1 SV=2	KPNA3	11	8	0.679	0.47	0.411	0.384	0.324	0.894629	0.847734	0.795126	0.70478	0.714644
Q8N1F7	Nuclear pore complex protein Nup93 OS=Homo sapiens OX=9606 GN=NUP93 PE=1 SV=2	NUP93	8	8	0.684	0.594	0.747	0.681	1.104	0.924224	0.925036	0.964434	0.9251	0.946074
P60953	Cell division control protein 42 homolog OS=Homo sapiens OX=9606 GN=CDC42 PE=1 SV=2	CDC42	9	8	0.687	0.716	1.555	1.501	1.233	0.744539	0.87865	0.956627	0.923911	0.98526
Q14376	UDP-glucose 4-epimerase OS=Homo sapiens OX=9606 GN=GALE PE=1 SV=2	GALE	8	8	0.697	0.431	0.345	0.473	0.533	0.929103	0.829309	0.694371	0.815295	0.884944
Q13618	Cullin-3 OS=Homo sapiens OX=9606 GN=CUL3 PE=1 SV=2	CUL3	8	8	0.698	0.919	1.006	0.932	0.495	0.939569	0.978985	0.958757	0.989214	0.868232
P35658	Nuclear pore complex protein Nup214 OS=Homo sapiens OX=9606 GN=NUP214 PE=1 SV=2	NUP214	8	8	0.712	0.629	0.508	0.498	0.434	0.980387	0.97122	0.888082	0.880921	0.885065
Q92905	COP9 signalosome complex subunit 5 OS=Homo sapiens OX=9606 GN=COPS5 PE=1 SV=4	COPS5	8	8	0.714	0.61	0.708	0.746	1.676	0.956021	0.956643	0.943682	0.946343	0.877583
Q00796	Sorbitol dehydrogenase OS=Homo sapiens OX=9606 GN=SORD PE=1 SV=4	SORD	8	8	0.717	0.33	0.319	0.447	0.355	0.936187	0.595339	0.6531	0.793797	0.742923
Q09161	Nuclear cap-binding protein subunit 1 OS=Homo sapiens OX=9606 GN=NCBP1 PE=1 SV=1	NCBP1	8	8	0.718	0.87	0.584	0.949	0.641	0.977832	0.971196	0.905117	0.978552	0.935272
Q9HBI6	Cytochrome P450 4F11 OS=Homo sapiens OX=9606 GN=CYP4F11 PE=1 SV=3	CYP4F11	8	8	0.722	0.589	0.658	0.715	0.799	0.972992	0.949436	0.923729	0.941154	0.972186
Q14254	Flotillin-2 OS=Homo sapiens OX=9606 GN=FLOT2 PE=1 SV=2	FLOT2	8	8	0.723	0.627	1.372	1.536	1.297	0.964874	0.965435	0.916999	0.871815	0.910494
Q9H0U4	Ras-related protein Rab-1B OS=Homo sapiens OX=9606 GN=RAB1B PE=1 SV=1	RAB1B	17	8	0.723	0.685	0.635	0.714	0.699	0.729506	0.862077	0.774067	0.846421	0.788371
P68133	Actin, alpha skeletal muscle OS=Homo sapiens OX=9606 GN=ACTA1 PE=1 SV=1	ACTA1	30	8	0.73	0.444	0.308	0.445	0.141	0.739598	0.528156	0.279917	0.467259	0.0188678
P33316	Deoxyuridine 5'-triphosphate nucleotidohydrolase, mitochondrial OS=Homo sapiens OX=9606 GN=DUT PE=1 SV=4	DUT	8	8	0.736	0.693	0.423	0.767	0.744	0.924224	0.919135	0.74887	0.917207	0.927695
Q9UNH7	Sorting nexin-6 OS=Homo sapiens OX=9606 GN=SNX6 PE=1 SV=1	SNX6	8	8	0.737	0.456	0.726	0.565	0.492	0.846505	0.750855	0.920186	0.817972	0.82566
Q8TDD1	ATP-dependent RNA helicase DDX54 OS=Homo sapiens OX=9606 GN=DDX54 PE=1 SV=2	DDX54	8	8	0.738	1.007	1.243	1.736	2.197	0.947821	0.952693	0.925992	0.837426	0.743709
P14923	Junction plakoglobin OS=Homo sapiens OX=9606 GN=JUP PE=1 SV=3	JUP	8	8	0.746	0.639	1.405	0.842	1.44	0.983022	0.971196	0.915277	0.984295	0.888401
P24534	Elongation factor 1-beta OS=Homo sapiens OX=9606 GN=EEF1B2 PE=1 SV=3	EEF1B2	8	8	0.751	0.338	0.27	0.485	0.231	0.768207	0.278372	0.215284	0.549606	0.135705
O75475	PC4 and SFRS1-interacting protein OS=Homo sapiens OX=9606 GN=PSIP1 PE=1 SV=1	PSIP1	10	8	0.751	0.545	0.585	0.743	0.287	0.957746	0.906825	0.888445	0.946506	0.669757
P39748	Flap endonuclease 1 OS=Homo sapiens OX=9606 GN=FEN1 PE=1 SV=1	FEN1	8	8	0.752	1.039	2.502	1.083	0.591	0.932358	0.949436	0.570832	0.966612	0.902709
Q13148	TAR DNA-binding protein 43 OS=Homo sapiens OX=9606 GN=TARDBP PE=1 SV=1	TARDBP	8	8	0.752	0.669	0.634	0.892	0.94	0.909721	0.892257	0.841105	0.946343	0.943851
P28070	Proteasome subunit beta type-4 OS=Homo sapiens OX=9606 GN=PSMB4 PE=1 SV=4	PSMB4	8	8	0.753	0.666	0.917	0.884	0.663	0.833726	0.869619	0.905983	0.919572	0.826498
Q03519	Antigen peptide transporter 2 OS=Homo sapiens OX=9606 GN=TAP2 PE=1 SV=1	TAP2	8	8	0.755	0.968	1.4	1.094	1.108	0.989031	0.908829	0.876679	0.947938	0.957072
O14828	Secretory carrier-associated membrane protein 3 OS=Homo sapiens OX=9606 GN=SCAMP3 PE=1 SV=3	SCAMP3	8	8	0.766	0.677	0.976	0.898	0.934	0.998754	0.988195	0.988138	0.999949	0.999926
O95302	Peptidyl-prolyl cis-trans isomerase FKBP9 OS=Homo sapiens OX=9606 GN=FKBP9 PE=1 SV=2	FKBP9	8	8	0.768	0.641	0.595	0.72	0.439	0.939686	0.927557	0.905117	0.930196	0.786096
Q96C86	m7GpppX diphosphatase OS=Homo sapiens OX=9606 GN=DCPS PE=1 SV=2	DCPS	8	8	0.77	0.644	0.779	0.614	0.544	0.963515	0.971196	0.958757	0.91273	0.908329
P62318	Small nuclear ribonucleoprotein Sm D3 OS=Homo sapiens OX=9606 GN=SNRPD3 PE=1 SV=1	SNRPD3	8	8	0.773	1.373	1.806	0.959	1.98	0.813549	0.922338	0.920186	0.930196	0.849654
Q9Y2B0	Protein canopy homolog 2 OS=Homo sapiens OX=9606 GN=CNPY2 PE=1 SV=1	CNPY2	8	8	0.786	0.733	0.409	0.671	0.633	0.861698	0.928036	0.712557	0.870789	0.871651
Q9H2U2	Inorganic pyrophosphatase 2, mitochondrial OS=Homo sapiens OX=9606 GN=PPA2 PE=1 SV=2	PPA2	9	8	0.811	0.614	0.976	0.891	1.364	0.983022	0.95465	0.986738	0.99978	0.921555
P62879	Guanine nucleotide-binding protein G(I)/G(S)/G(T) subunit beta-2 OS=Homo sapiens OX=9606 GN=GNB2 PE=1 SV=3	GNB2	15	8	0.843	1.181	1.427	0.865	1.167	0.956021	0.964294	0.950497	0.937271	0.964469
P49189	4-trimethylaminobutyraldehyde dehydrogenase OS=Homo sapiens OX=9606 GN=ALDH9A1 PE=1 SV=3	ALDH9A1	8	8	0.855	0.548	0.609	0.645	0.66	0.997657	0.885116	0.915277	0.91273	0.925609
P98179	RNA-binding protein 3 OS=Homo sapiens OX=9606 GN=RBM3 PE=1 SV=1	RBM3	8	8	0.87	0.379	0.718	1.386	1.585	0.97845	0.629188	0.877438	0.919572	0.875984
P14927	Cytochrome b-c1 complex subunit 7 OS=Homo sapiens OX=9606 GN=UQCRB PE=1 SV=2	UQCRB	8	8	0.879	2.865	2.269	2.11	2.507	0.98864	0.210195	0.75878	0.698591	0.673797
Q5GLZ8	Probable E3 ubiquitin-protein ligase HERC4 OS=Homo sapiens OX=9606 GN=HERC4 PE=1 SV=1	HERC4	8	8	0.888	0.706	0.784	0.867	0.829	0.989299	0.988607	0.972129	0.991268	0.974914
O43684	Mitotic checkpoint protein BUB3 OS=Homo sapiens OX=9606 GN=BUB3 PE=1 SV=1	BUB3	8	8	0.89	1.704	1.975	2.297	2.069	0.996446	0.761124	0.816916	0.653847	0.742739
P32322	Pyrroline-5-carboxylate reductase 1, mitochondrial OS=Homo sapiens OX=9606 GN=PYCR1 PE=1 SV=2	PYCR1	9	8	0.893	0.772	0.675	0.703	0.77	0.999969	0.978985	0.922488	0.91273	0.921555
O00116	Alkyldihydroxyacetonephosphate synthase, peroxisomal OS=Homo sapiens OX=9606 GN=AGPS PE=1 SV=1	AGPS	8	8	0.899	1.214	0.871	0.881	1.505	0.936217	0.870045	0.979989	0.996928	0.901604
O43324	Eukaryotic translation elongation factor 1 epsilon-1 OS=Homo sapiens OX=9606 GN=EEF1E1 PE=1 SV=1	EEF1E1	8	8	0.903	0.606	0.598	0.745	0.599	0.983089	0.87041	0.873646	0.91273	0.875412
Q9HB07	MYG1 exonuclease OS=Homo sapiens OX=9606 GN=MYG1 PE=1 SV=3	MYG1	8	8	0.942	0.74	0.716	0.768	0.995	0.99529	0.949436	0.915277	0.922736	0.99685
Q15370	Elongin-B OS=Homo sapiens OX=9606 GN=ELOB PE=1 SV=1	ELOB	8	8	0.948	0.781	1.294	0.979	1.086	0.99602	0.97122	0.934593	0.984963	0.973149
P15170	Eukaryotic peptide chain release factor GTP-binding subunit ERF3A OS=Homo sapiens OX=9606 GN=GSPT1 PE=1 SV=1	GSPT1	15	8	0.969	0.704	0.524	0.725	0.546	0.999969	0.918283	0.784871	0.9065	0.814244
Q13620	Cullin-4B OS=Homo sapiens OX=9606 GN=CUL4B PE=1 SV=4	CUL4B	11	8	0.974	0.64	1.503	1.193	0.835	0.938429	0.963391	0.856696	0.922736	0.984237
O60684	Importin subunit alpha-7 OS=Homo sapiens OX=9606 GN=KPNA6 PE=1 SV=1	KPNA6	11	8	0.989	0.84	0.719	0.912	0.656	0.959867	0.999476	0.954685	0.989214	0.931898
P61619	Protein transport protein Sec61 subunit alpha isoform 1 OS=Homo sapiens OX=9606 GN=SEC61A1 PE=1 SV=2	SEC61A1	8	8	1.004	1.692	2.646	1.569	3.09	0.93851	0.832916	0.778087	0.888405	0.559587
P20674	Cytochrome c oxidase subunit 5A, mitochondrial OS=Homo sapiens OX=9606 GN=COX5A PE=1 SV=2	COX5A	8	8	1.011	0.94	3.397	1.848	2.823	0.976082	0.999476	0.513282	0.848433	0.659449
Q14116	Interleukin-18 OS=Homo sapiens OX=9606 GN=IL18 PE=1 SV=1	IL18	8	8	1.034	0.771	0.749	0.815	0.533	0.940389	0.98572	0.964312	0.962707	0.879743
Q14554	Protein disulfide-isomerase A5 OS=Homo sapiens OX=9606 GN=PDIA5 PE=1 SV=1	PDIA5	8	8	1.045	1.261	1.003	1.02	1.748	0.935191	0.8552	0.962233	0.966541	0.82836
Q15631	Translin OS=Homo sapiens OX=9606 GN=TSN PE=1 SV=1	TSN	8	8	1.045	1.642	2.128	1.851	1.533	0.93851	0.778376	0.687874	0.789	0.886173
P21589	5'-nucleotidase OS=Homo sapiens OX=9606 GN=NT5E PE=1 SV=1	NT5E	8	8	1.062	0.62	0.709	0.831	1.394	0.94291	0.946146	0.952602	0.976168	0.909059
P84077	ADP-ribosylation factor 1 OS=Homo sapiens OX=9606 GN=ARF1 PE=1 SV=2	ARF1	14	8	1.103	0.765	1.192	0.971	0.831	0.970558	0.892257	0.974146	0.94068	0.867072
O75340	Programmed cell death protein 6 OS=Homo sapiens OX=9606 GN=PDCD6 PE=1 SV=1	PDCD6	8	8	1.107	0.697	0.889	0.908	0.666	0.945024	0.908829	0.939024	0.947534	0.888981
P11310	Medium-chain specific acyl-CoA dehydrogenase, mitochondrial OS=Homo sapiens OX=9606 GN=ACADM PE=1 SV=1	ACADM	8	8	1.126	1.126	1.442	1.221	2.821	0.834905	0.870045	0.870143	0.91273	0.559481
P11940	Polyadenylate-binding protein 1 OS=Homo sapiens OX=9606 GN=PABPC1 PE=1 SV=2	PABPC1	29	8	1.14	1.382	1.477	1.283	1.11	0.950505	0.919229	0.973449	0.967975	0.949026
Q5JTV8	Torsin-1A-interacting protein 1 OS=Homo sapiens OX=9606 GN=TOR1AIP1 PE=1 SV=2	TOR1AIP1	8	8	1.194	2.654	2.604	2.787	2.926	0.845658	0.23728	0.666373	0.434025	0.664754
P99999	Cytochrome c OS=Homo sapiens OX=9606 GN=CYCS PE=1 SV=2	CYCS	8	8	1.215	0.936	1.594	1.824	1.604	0.925646	0.971347	0.948633	0.871961	0.938357
P49792	E3 SUMO-protein ligase RanBP2 OS=Homo sapiens OX=9606 GN=RANBP2 PE=1 SV=2	RANBP2	12	8	1.227	1.493	0.996	1.828	0.984	0.918791	0.886822	0.925239	0.871815	0.960452
P23919	Thymidylate kinase OS=Homo sapiens OX=9606 GN=DTYMK PE=1 SV=4	DTYMK	8	8	1.281	3.343	3.495	2.831	2.815	0.816819	0.213059	0.470704	0.519423	0.582466
Q9NX63	MICOS complex subunit MIC19 OS=Homo sapiens OX=9606 GN=CHCHD3 PE=1 SV=1	CHCHD3	8	8	1.327	5.343	4.515	4.872	4.398	0.590295	0.032119	0.289264	0.124238	0.314879
P61106	Ras-related protein Rab-14 OS=Homo sapiens OX=9606 GN=RAB14 PE=1 SV=4	RAB14	10	8	1.333	1.209	1.427	1.529	1.796	0.803541	0.911499	0.909441	0.898521	0.836813
O14776	Transcription elongation regulator 1 OS=Homo sapiens OX=9606 GN=TCERG1 PE=1 SV=2	TCERG1	8	8	1.348	2.916	3.077	3.51	2.84	0.680785	0.239225	0.617208	0.315012	0.664981
P43487	Ran-specific GTPase-activating protein OS=Homo sapiens OX=9606 GN=RANBP1 PE=1 SV=1	RANBP1	8	8	1.372	0.965	0.789	1.324	1.053	0.812388	0.976865	0.870546	0.956126	0.933781
P21912	Succinate dehydrogenase [ubiquinone] iron-sulfur subunit, mitochondrial OS=Homo sapiens OX=9606 GN=SDHB PE=1 SV=3	SDHB	8	8	1.403	0.887	0.889	1.277	0.913	0.735648	0.988566	0.993612	0.91623	0.99685
P62888	60S ribosomal protein L30 OS=Homo sapiens OX=9606 GN=RPL30 PE=1 SV=2	RPL30	9	8	1.425	1.546	2.304	2.15	1.682	0.769799	0.879708	0.851329	0.78237	0.930504
P35613	Basigin OS=Homo sapiens OX=9606 GN=BSG PE=1 SV=2	BSG	8	8	1.426	2.903	2.64	3.568	2.499	0.784168	0.390591	0.796453	0.33689	0.788371
P08243	Asparagine synthetase [glutamine-hydrolyzing] OS=Homo sapiens OX=9606 GN=ASNS PE=1 SV=4	ASNS	8	8	1.472	1.545	1.285	1.204	1.53	0.670058	0.72217	0.895265	0.923911	0.903086
O43598	2'-deoxynucleoside 5'-phosphate N-hydrolase 1 OS=Homo sapiens OX=9606 GN=DNPH1 PE=1 SV=1	DNPH1	8	8	1.52	1.291	1.417	1.279	1.446	0.657617	0.86234	0.876679	0.923911	0.884944
Q9HAV7	GrpE protein homolog 1, mitochondrial OS=Homo sapiens OX=9606 GN=GRPEL1 PE=1 SV=2	GRPEL1	8	8	1.604	3.435	3.263	3.422	4.084	0.587787	0.243488	0.697331	0.373474	0.476471
P42167	Lamina-associated polypeptide 2, isoforms beta/gamma OS=Homo sapiens OX=9606 GN=TMPO PE=1 SV=2	TMPO	16	8	1.642	1.019	1.997	1.492	1.122	0.55025	0.971196	0.811088	0.903831	0.965162
P51665	26S proteasome non-ATPase regulatory subunit 7 OS=Homo sapiens OX=9606 GN=PSMD7 PE=1 SV=2	PSMD7	8	8	1.663	0.45	1.271	0.898	1.069	0.530786	0.798132	0.939919	0.958183	0.974914
Q9NVA2	Septin-11 OS=Homo sapiens OX=9606 GN=SEPTIN11 PE=1 SV=3	SEPTIN11	12	8	1.697	5.846	5.319	4.074	3.674	0.489037	0.0507376	0.246383	0.251803	0.425854
P39687	Acidic leucine-rich nuclear phosphoprotein 32 family member A OS=Homo sapiens OX=9606 GN=ANP32A PE=1 SV=1	ANP32A	16	8	1.799	2.462	2.153	2.765	1.62	0.414388	0.557794	0.873646	0.574669	0.93916
P18077	60S ribosomal protein L35a OS=Homo sapiens OX=9606 GN=RPL35A PE=1 SV=2	RPL35A	8	8	1.854	4.661	4.808	5.083	2.982	0.352474	0.146302	0.382112	0.141902	0.65794
O00487	26S proteasome non-ATPase regulatory subunit 14 OS=Homo sapiens OX=9606 GN=PSMD14 PE=1 SV=1	PSMD14	8	8	1.886	0.939	1.893	1.223	0.85	0.315975	0.999711	0.858695	0.946945	0.949054
P28482	Mitogen-activated protein kinase 1 OS=Homo sapiens OX=9606 GN=MAPK1 PE=1 SV=3	MAPK1	15	8	1.939	3.091	1.87	3.086	2.936	0.347529	0.206328	0.796453	0.446857	0.559678
P35637	RNA-binding protein FUS OS=Homo sapiens OX=9606 GN=FUS PE=1 SV=1	FUS	9	8	2.011	2.266	1.789	2.335	1.255	0.290863	0.681601	0.905983	0.806136	0.974222
P10620	Microsomal glutathione S-transferase 1 OS=Homo sapiens OX=9606 GN=MGST1 PE=1 SV=1	MGST1	8	8	2.259	1.674	2.271	1.633	2.325	0.123187	0.856401	0.856853	0.90304	0.824962
P63220	40S ribosomal protein S21 OS=Homo sapiens OX=9606 GN=RPS21 PE=1 SV=1	RPS21	8	8	3.034	3.831	2.931	2.762	2.035	0.0140211	0.188924	0.742673	0.574669	0.872508
P02768	Albumin OS=Homo sapiens OX=9606 GN=ALB PE=1 SV=2	ALB	8	8	3.45	2.945	3.114	4.877	8.554	0.00448291	0.379391	0.705037	0.153368	0.0779645
P46776	60S ribosomal protein L27a OS=Homo sapiens OX=9606 GN=RPL27A PE=1 SV=2	RPL27A	8	8	3.511	3.608	2.4	2.851	1.196	0.00381837	0.223578	0.836816	0.540836	0.972186
Q13185	Chromobox protein homolog 3 OS=Homo sapiens OX=9606 GN=CBX3 PE=1 SV=4	CBX3	9	8	3.574	3.118	2.857	3.927	3.119	0.00468535	0.370289	0.773099	0.285781	0.665677
P56537	Eukaryotic translation initiation factor 6 OS=Homo sapiens OX=9606 GN=EIF6 PE=1 SV=1	EIF6	8	8	3.657	3.775	3.136	2.772	1.722	0.0025254	0.196283	0.699732	0.571864	0.921555
P46778	60S ribosomal protein L21 OS=Homo sapiens OX=9606 GN=RPL21 PE=1 SV=2	RPL21	8	8	4.034	5.946	6.023	3.381	3.372	0.000887855	0.0460499	0.255893	0.404895	0.627752
Q16795	NADH dehydrogenase [ubiquinone] 1 alpha subcomplex subunit 9, mitochondrial OS=Homo sapiens OX=9606 GN=NDUFA9 PE=1 SV=2	NDUFA9	9	9	0.181	0.552	0.501	0.634	0.425	0.00648264	0.915861	0.859006	0.91623	0.820729
Q9H7D0	Dedicator of cytokinesis protein 5 OS=Homo sapiens OX=9606 GN=DOCK5 PE=1 SV=3	DOCK5	9	9	0.437	0.454	0.468	0.49	0.333	0.548714	0.855453	0.835307	0.832171	0.746912
O75116	Rho-associated protein kinase 2 OS=Homo sapiens OX=9606 GN=ROCK2 PE=1 SV=4	ROCK2	9	9	0.465	0.414	0.433	0.383	0.253	0.681619	0.855226	0.870917	0.779328	0.706881
Q14683	Structural maintenance of chromosomes protein 1A OS=Homo sapiens OX=9606 GN=SMC1A PE=1 SV=2	SMC1A	9	9	0.487	0.417	0.679	0.683	0.518	0.73828	0.840843	0.934593	0.929011	0.879856
Q9UJS0	Calcium-binding mitochondrial carrier protein Aralar2 OS=Homo sapiens OX=9606 GN=SLC25A13 PE=1 SV=2	SLC25A13	12	9	0.51	0.793	0.725	0.796	0.896	0.641044	0.974541	0.931025	0.929011	0.969222
Q13057	Bifunctional coenzyme A synthase OS=Homo sapiens OX=9606 GN=COASY PE=1 SV=4	COASY	9	9	0.545	0.853	2.614	0.964	1.137	0.781139	0.976865	0.564104	0.984132	0.969222
Q96JJ3	Engulfment and cell motility protein 2 OS=Homo sapiens OX=9606 GN=ELMO2 PE=1 SV=2	ELMO2	9	9	0.55	0.584	0.48	0.575	0.399	0.767203	0.856401	0.673361	0.779464	0.485571
Q86XP3	ATP-dependent RNA helicase DDX42 OS=Homo sapiens OX=9606 GN=DDX42 PE=1 SV=1	DDX42	9	9	0.557	0.525	0.503	0.628	0.456	0.769799	0.887424	0.858783	0.91273	0.841799
P10515	Dihydrolipoyllysine-residue acetyltransferase component of pyruvate dehydrogenase complex, mitochondrial OS=Homo sapiens OX=9606 GN=DLAT PE=1 SV=3	DLAT	9	9	0.565	0.578	0.442	0.435	0.391	0.791096	0.925036	0.815301	0.782202	0.788371
P26006	Integrin alpha-3 OS=Homo sapiens OX=9606 GN=ITGA3 PE=1 SV=5	ITGA3	9	9	0.574	0.836	1.709	0.78	1.056	0.833726	0.983634	0.934593	0.955795	0.960389
Q9Y2Z4	Tyrosine--tRNA ligase, mitochondrial OS=Homo sapiens OX=9606 GN=YARS2 PE=1 SV=2	YARS2	9	9	0.574	0.563	0.442	0.604	0.908	0.838053	0.925162	0.817715	0.908072	0.99685
P28288	ATP-binding cassette sub-family D member 3 OS=Homo sapiens OX=9606 GN=ABCD3 PE=1 SV=1	ABCD3	9	9	0.576	0.877	0.774	0.809	0.769	0.8406	0.973145	0.967691	0.967975	0.968106
Q15437	Protein transport protein Sec23B OS=Homo sapiens OX=9606 GN=SEC23B PE=1 SV=2	SEC23B	12	9	0.582	0.545	0.437	0.479	0.311	0.871103	0.939229	0.844974	0.851616	0.774651
Q9BTV4	Transmembrane protein 43 OS=Homo sapiens OX=9606 GN=TMEM43 PE=1 SV=1	TMEM43	9	9	0.588	0.639	0.586	0.753	0.823	0.807572	0.933161	0.87924	0.946343	0.972574
Q15404	Ras suppressor protein 1 OS=Homo sapiens OX=9606 GN=RSU1 PE=1 SV=3	RSU1	9	9	0.596	0.376	0.469	0.46	0.363	0.793975	0.692087	0.838536	0.790427	0.691176
O95486	Protein transport protein Sec24A OS=Homo sapiens OX=9606 GN=SEC24A PE=1 SV=2	SEC24A	10	9	0.601	0.488	0.397	0.48	0.323	0.693099	0.849485	0.780745	0.832877	0.714326
Q9H845	Complex I assembly factor ACAD9, mitochondrial OS=Homo sapiens OX=9606 GN=ACAD9 PE=1 SV=1	ACAD9	9	9	0.609	0.582	0.488	0.684	1.155	0.451207	0.787027	0.601398	0.823867	0.961172
Q13724	Mannosyl-oligosaccharide glucosidase OS=Homo sapiens OX=9606 GN=MOGS PE=1 SV=5	MOGS	9	9	0.614	0.497	0.654	0.682	1.663	0.877897	0.885116	0.920186	0.924337	0.854427
Q14694	Ubiquitin carboxyl-terminal hydrolase 10 OS=Homo sapiens OX=9606 GN=USP10 PE=1 SV=2	USP10	9	9	0.617	0.545	0.498	0.559	0.476	0.790322	0.882571	0.841179	0.873665	0.795206
O95487	Protein transport protein Sec24B OS=Homo sapiens OX=9606 GN=SEC24B PE=1 SV=2	SEC24B	10	9	0.627	0.586	1.113	0.7	0.714	0.865931	0.919135	0.935039	0.93156	0.943422
P30419	Glycylpeptide N-tetradecanoyltransferase 1 OS=Homo sapiens OX=9606 GN=NMT1 PE=1 SV=2	NMT1	11	9	0.629	0.503	0.446	0.499	0.499	0.790322	0.831314	0.782124	0.805082	0.834025
P31150	Rab GDP dissociation inhibitor alpha OS=Homo sapiens OX=9606 GN=GDI1 PE=1 SV=2	GDI1	19	9	0.635	0.406	0.428	0.507	0.47	0.85263	0.776922	0.808032	0.851346	0.848116
Q86TG7	Retrotransposon-derived protein PEG10 OS=Homo sapiens OX=9606 GN=PEG10 PE=1 SV=2	PEG10	9	9	0.638	0.793	1.18	1.551	0.956	0.909841	0.976865	0.942805	0.869438	0.9812
P26368	Splicing factor U2AF 65 kDa subunit OS=Homo sapiens OX=9606 GN=U2AF2 PE=1 SV=4	U2AF2	9	9	0.642	0.498	0.467	0.566	0.433	0.545215	0.696706	0.610235	0.717105	0.540704
P52292	Importin subunit alpha-1 OS=Homo sapiens OX=9606 GN=KPNA2 PE=1 SV=1	KPNA2	10	9	0.642	0.588	0.572	0.751	0.776	0.845658	0.908977	0.894925	0.929011	0.957892
Q13616	Cullin-1 OS=Homo sapiens OX=9606 GN=CUL1 PE=1 SV=2	CUL1	9	9	0.644	0.602	0.672	0.815	0.693	0.894689	0.954484	0.926497	0.980378	0.936546
Q00577	Transcriptional activator protein Pur-alpha OS=Homo sapiens OX=9606 GN=PURA PE=1 SV=2	PURA	10	9	0.647	0.43	0.506	0.437	0.468	0.79528	0.705369	0.816916	0.654818	0.788371
P50570	Dynamin-2 OS=Homo sapiens OX=9606 GN=DNM2 PE=1 SV=2	DNM2	9	9	0.659	0.52	0.493	0.474	0.34	0.894994	0.890247	0.863369	0.832171	0.768912
Q99829	Copine-1 OS=Homo sapiens OX=9606 GN=CPNE1 PE=1 SV=1	CPNE1	9	9	0.661	0.491	0.533	0.522	0.427	0.759826	0.795428	0.816916	0.779464	0.714644
O95336	6-phosphogluconolactonase OS=Homo sapiens OX=9606 GN=PGLS PE=1 SV=2	PGLS	9	9	0.662	0.481	0.51	0.516	0.457	0.594519	0.612372	0.634973	0.612239	0.527995
Q92896	Golgi apparatus protein 1 OS=Homo sapiens OX=9606 GN=GLG1 PE=1 SV=2	GLG1	9	9	0.662	0.41	0.359	0.695	0.386	0.939569	0.846304	0.816916	0.929264	0.820729
P62316	Small nuclear ribonucleoprotein Sm D2 OS=Homo sapiens OX=9606 GN=SNRPD2 PE=1 SV=1	SNRPD2	9	9	0.664	1.164	1.365	1.412	2.491	0.753072	0.977278	0.990642	0.934368	0.788371
P35573	Glycogen debranching enzyme OS=Homo sapiens OX=9606 GN=AGL PE=1 SV=3	AGL	9	9	0.678	0.522	0.552	0.489	0.502	0.940422	0.894046	0.877438	0.844141	0.87121
Q8TCT9	Minor histocompatibility antigen H13 OS=Homo sapiens OX=9606 GN=HM13 PE=1 SV=1	HM13	9	9	0.702	1.608	1.461	1.953	2.808	0.834972	0.869619	0.974967	0.871815	0.685659
P62873	Guanine nucleotide-binding protein G(I)/G(S)/G(T) subunit beta-1 OS=Homo sapiens OX=9606 GN=GNB1 PE=1 SV=3	GNB1	15	9	0.702	0.762	0.498	0.546	0.369	0.807572	0.925036	0.754608	0.779464	0.573368
Q8IWB1	Inositol 1,4,5-trisphosphate receptor-interacting protein OS=Homo sapiens OX=9606 GN=ITPRIP PE=1 SV=1	ITPRIP	9	9	0.716	0.68	0.815	0.759	0.846	0.93886	0.971468	0.989233	0.950887	0.982553
Q12874	Splicing factor 3A subunit 3 OS=Homo sapiens OX=9606 GN=SF3A3 PE=1 SV=1	SF3A3	9	9	0.733	0.559	0.452	0.625	0.463	0.92321	0.885116	0.825792	0.903941	0.810353
O60271	C-Jun-amino-terminal kinase-interacting protein 4 OS=Homo sapiens OX=9606 GN=SPAG9 PE=1 SV=4	SPAG9	9	9	0.736	0.52	0.408	0.371	0.353	0.966349	0.877851	0.787968	0.696648	0.788371
Q9UKK3	Protein mono-ADP-ribosyltransferase PARP4 OS=Homo sapiens OX=9606 GN=PARP4 PE=1 SV=3	PARP4	9	9	0.736	0.573	0.981	0.981	1.027	0.97007	0.930955	0.979761	0.978552	0.972186
Q8IY81	pre-rRNA 2'-O-ribose RNA methyltransferase FTSJ3 OS=Homo sapiens OX=9606 GN=FTSJ3 PE=1 SV=2	FTSJ3	9	9	0.748	0.846	0.74	0.86	1.603	0.953576	0.971468	0.95531	0.995277	0.888892
P10599	Thioredoxin OS=Homo sapiens OX=9606 GN=TXN PE=1 SV=3	TXN	9	9	0.753	0.468	0.213	0.544	0.32	0.769799	0.585407	0.11861	0.667177	0.276086
P50579	Methionine aminopeptidase 2 OS=Homo sapiens OX=9606 GN=METAP2 PE=1 SV=1	METAP2	9	9	0.759	0.725	0.593	0.895	1.058	0.966349	0.993969	0.895533	0.995211	0.974914
P42285	Exosome RNA helicase MTR4 OS=Homo sapiens OX=9606 GN=MTREX PE=1 SV=3	MTREX	9	9	0.772	0.887	1.263	0.897	1.272	0.992177	0.956643	0.923758	0.996928	0.923521
P61086	Ubiquitin-conjugating enzyme E2 K OS=Homo sapiens OX=9606 GN=UBE2K PE=1 SV=3	UBE2K	9	9	0.776	0.563	0.822	0.629	1.544	0.909841	0.875264	0.958757	0.871815	0.906307
Q14573	Inositol 1,4,5-trisphosphate receptor type 3 OS=Homo sapiens OX=9606 GN=ITPR3 PE=1 SV=2	ITPR3	9	9	0.788	1.062	1.002	0.931	0.897	0.999969	0.905875	0.984481	0.993831	0.991355
Q9Y3E5	Peptidyl-tRNA hydrolase 2, mitochondrial OS=Homo sapiens OX=9606 GN=PTRH2 PE=1 SV=1	PTRH2	9	9	0.793	0.62	0.785	0.731	1.778	0.929103	0.885116	0.937676	0.912525	0.854427
Q9UHB9	Signal recognition particle subunit SRP68 OS=Homo sapiens OX=9606 GN=SRP68 PE=1 SV=2	SRP68	9	9	0.823	1.011	1.033	0.741	0.387	0.975271	0.953691	0.98495	0.929011	0.719458
P61201	COP9 signalosome complex subunit 2 OS=Homo sapiens OX=9606 GN=COPS2 PE=1 SV=1	COPS2	9	9	0.824	0.664	0.634	0.726	0.528	0.974912	0.9563	0.926497	0.937271	0.876627
O75821	Eukaryotic translation initiation factor 3 subunit G OS=Homo sapiens OX=9606 GN=EIF3G PE=1 SV=2	EIF3G	9	9	0.824	0.481	0.604	0.593	0.565	0.939569	0.822153	0.877438	0.84075	0.841799
P25325	3-mercaptopyruvate sulfurtransferase OS=Homo sapiens OX=9606 GN=MPST PE=1 SV=3	MPST	9	9	0.857	1.754	2.684	1.666	0.905	0.986474	0.801712	0.654461	0.851541	0.999926
Q9Y394	Dehydrogenase/reductase SDR family member 7 OS=Homo sapiens OX=9606 GN=DHRS7 PE=1 SV=1	DHRS7	9	9	0.857	0.537	0.443	0.68	0.76	0.959867	0.846776	0.783896	0.898288	0.949054
A8MXV4	Nucleoside diphosphate-linked moiety X motif 19 OS=Homo sapiens OX=9606 GN=NUDT19 PE=1 SV=1	NUDT19	9	9	0.859	0.67	1.014	0.81	0.897	0.999969	0.971196	0.958757	0.971911	0.989771
Q9P0L0	Vesicle-associated membrane protein-associated protein A OS=Homo sapiens OX=9606 GN=VAPA PE=1 SV=3	VAPA	9	9	0.867	0.54	0.404	0.701	0.422	0.950452	0.831249	0.707966	0.892157	0.707186
O43237	Cytoplasmic dynein 1 light intermediate chain 2 OS=Homo sapiens OX=9606 GN=DYNC1LI2 PE=1 SV=1	DYNC1LI2	10	9	0.896	0.74	0.913	0.778	0.736	0.984698	0.990378	0.994543	0.958714	0.960389
Q9Y570	Protein phosphatase methylesterase 1 OS=Homo sapiens OX=9606 GN=PPME1 PE=1 SV=3	PPME1	9	9	0.906	0.669	0.643	0.693	0.594	0.999969	0.949436	0.915827	0.923911	0.891201
P46060	Ran GTPase-activating protein 1 OS=Homo sapiens OX=9606 GN=RANGAP1 PE=1 SV=1	RANGAP1	9	9	0.92	0.566	0.769	1.061	1.343	0.998754	0.870045	0.937676	0.993831	0.917596
Q96I99	Succinate--CoA ligase [GDP-forming] subunit beta, mitochondrial OS=Homo sapiens OX=9606 GN=SUCLG2 PE=1 SV=2	SUCLG2	9	9	0.931	0.804	0.727	0.702	0.6	0.980387	0.996949	0.918495	0.93156	0.908329
P62913	60S ribosomal protein L11 OS=Homo sapiens OX=9606 GN=RPL11 PE=1 SV=2	RPL11	9	9	0.94	1.207	1.307	1.966	2.621	0.950452	0.971196	0.998573	0.832885	0.76653
P52907	F-actin-capping protein subunit alpha-1 OS=Homo sapiens OX=9606 GN=CAPZA1 PE=1 SV=3	CAPZA1	11	9	0.955	1.482	1.123	0.74	0.743	0.959174	0.890247	0.954177	0.862151	0.844122
Q9UIQ6	Leucyl-cystinyl aminopeptidase OS=Homo sapiens OX=9606 GN=LNPEP PE=1 SV=3	LNPEP	10	9	0.966	0.869	1.023	0.913	1.107	0.95032	0.965435	0.955779	0.987328	0.946938
P28066	Proteasome subunit alpha type-5 OS=Homo sapiens OX=9606 GN=PSMA5 PE=1 SV=3	PSMA5	9	9	0.975	1.488	2.82	1.833	3.791	0.980681	0.872878	0.746669	0.871815	0.470873
Q99436	Proteasome subunit beta type-7 OS=Homo sapiens OX=9606 GN=PSMB7 PE=1 SV=1	PSMB7	9	9	1.017	0.448	0.82	0.875	1.285	0.956021	0.822153	0.989615	0.976168	0.930423
O75396	Vesicle-trafficking protein SEC22b OS=Homo sapiens OX=9606 GN=SEC22B PE=1 SV=4	SEC22B	9	9	1.025	0.937	0.965	1.027	1.026	0.998754	0.982024	0.915827	0.955672	0.926323
Q9ULC4	Malignant T-cell-amplified sequence 1 OS=Homo sapiens OX=9606 GN=MCTS1 PE=1 SV=1	MCTS1	9	9	1.043	0.815	1.034	0.844	0.923	0.964185	0.960472	0.964434	0.922736	0.938357
P55327	Tumor protein D52 OS=Homo sapiens OX=9606 GN=TPD52 PE=1 SV=2	TPD52	9	9	1.049	1.072	1.408	0.336	0.203	0.97225	0.989445	0.931025	0.427168	0.214887
P61289	Proteasome activator complex subunit 3 OS=Homo sapiens OX=9606 GN=PSME3 PE=1 SV=1	PSME3	9	9	1.054	0.875	0.844	1.199	0.803	0.959174	0.987304	0.944526	0.954621	0.946938
Q9UPQ0	LIM and calponin homology domains-containing protein 1 OS=Homo sapiens OX=9606 GN=LIMCH1 PE=1 SV=4	LIMCH1	9	9	1.061	0.914	3.525	4.078	1.477	0.85131	0.954152	0.598582	0.235667	0.910641
Q9Y6C9	Mitochondrial carrier homolog 2 OS=Homo sapiens OX=9606 GN=MTCH2 PE=1 SV=1	MTCH2	9	9	1.088	1.634	1.656	1.664	2.183	0.939569	0.83046	0.905117	0.871815	0.788371
P83731	60S ribosomal protein L24 OS=Homo sapiens OX=9606 GN=RPL24 PE=1 SV=1	RPL24	9	9	1.11	1.207	1.249	1.125	1.472	0.965289	0.971196	0.984481	0.988754	0.972186
P50914	60S ribosomal protein L14 OS=Homo sapiens OX=9606 GN=RPL14 PE=1 SV=4	RPL14	9	9	1.12	5.065	6.094	5.501	4.678	0.963515	0.0809006	0.249238	0.107428	0.379906
Q9BVK6	Transmembrane emp24 domain-containing protein 9 OS=Homo sapiens OX=9606 GN=TMED9 PE=1 SV=2	TMED9	11	9	1.132	1.678	1.668	1.379	1.526	0.950452	0.862077	0.920186	0.941154	0.949054
Q9H3U1	Protein unc-45 homolog A OS=Homo sapiens OX=9606 GN=UNC45A PE=1 SV=1	UNC45A	9	9	1.14	0.682	1.37	1.47	1.352	0.807572	0.980075	0.89363	0.871815	0.917267
Q96LD4	E3 ubiquitin-protein ligase TRIM47 OS=Homo sapiens OX=9606 GN=TRIM47 PE=1 SV=2	TRIM47	9	9	1.144	1.143	1.766	1.988	2.226	0.867535	0.885116	0.797045	0.739615	0.731555
Q9ULA0	Aspartyl aminopeptidase OS=Homo sapiens OX=9606 GN=DNPEP PE=1 SV=2	DNPEP	9	9	1.232	1.17	1.221	1.613	2.084	0.85131	0.871157	0.914618	0.851616	0.730525
Q9BPW8	Protein NipSnap homolog 1 OS=Homo sapiens OX=9606 GN=NIPSNAP1 PE=1 SV=1	NIPSNAP1	9	9	1.277	2.352	1.024	1.585	1.626	0.743176	0.392991	0.949882	0.851616	0.857582
Q8NC51	Plasminogen activator inhibitor 1 RNA-binding protein OS=Homo sapiens OX=9606 GN=SERBP1 PE=1 SV=2	SERBP1	9	9	1.374	5.17	2.383	3.973	2.886	0.750677	0.0757243	0.704142	0.253115	0.596469
Q8NFJ5	Retinoic acid-induced protein 3 OS=Homo sapiens OX=9606 GN=GPRC5A PE=1 SV=2	GPRC5A	9	9	1.378	1.988	0.876	2.076	1.977	0.784168	0.791318	0.921748	0.812585	0.834149
O43809	Cleavage and polyadenylation specificity factor subunit 5 OS=Homo sapiens OX=9606 GN=NUDT21 PE=1 SV=1	NUDT21	9	9	1.445	1.436	1.526	1.645	1.651	0.72706	0.87041	0.935039	0.882353	0.882254
P61313	60S ribosomal protein L15 OS=Homo sapiens OX=9606 GN=RPL15 PE=1 SV=2	RPL15	9	9	1.514	5.501	6.151	4.077	2.677	0.70351	0.0610302	0.244616	0.24837	0.754949
P40261	Nicotinamide N-methyltransferase OS=Homo sapiens OX=9606 GN=NNMT PE=1 SV=1	NNMT	9	9	1.533	1.861	3.016	1.796	1.816	0.680791	0.810681	0.726594	0.871815	0.910641
Q14847	LIM and SH3 domain protein 1 OS=Homo sapiens OX=9606 GN=LASP1 PE=1 SV=2	LASP1	9	9	1.591	1.073	1.809	2.345	1.724	0.594519	0.977278	0.895796	0.733893	0.886173
P55145	Mesencephalic astrocyte-derived neurotrophic factor OS=Homo sapiens OX=9606 GN=MANF PE=1 SV=3	MANF	9	9	1.634	1.104	0.25	1.197	1.413	0.545215	0.927557	0.472347	0.939449	0.908329
P61088	Ubiquitin-conjugating enzyme E2 N OS=Homo sapiens OX=9606 GN=UBE2N PE=1 SV=1	UBE2N	9	9	1.698	2.883	2.324	2.38	1.481	0.584628	0.471029	0.824042	0.739615	0.932771
Q7Z2W4	Zinc finger CCCH-type antiviral protein 1 OS=Homo sapiens OX=9606 GN=ZC3HAV1 PE=1 SV=3	ZC3HAV1	9	9	1.754	2.128	2.31	1.959	1.794	0.193508	0.463262	0.807165	0.739615	0.861085
P08174	Complement decay-accelerating factor OS=Homo sapiens OX=9606 GN=CD55 PE=1 SV=4	CD55	9	9	1.876	1.322	1.257	1.833	2.505	0.346694	0.824213	0.910537	0.791352	0.734465
P22392	Nucleoside diphosphate kinase B OS=Homo sapiens OX=9606 GN=NME2 PE=1 SV=1	NME2	16	9	1.886	1.341	1.36	1.847	1.962	0.331158	0.934112	0.994972	0.862522	0.890969
A1X283	SH3 and PX domain-containing protein 2B OS=Homo sapiens OX=9606 GN=SH3PXD2B PE=1 SV=3	SH3PXD2B	9	9	2.091	1.982	1.533	1.558	1.795	0.23012	0.50039	0.847889	0.867368	0.848244
P29590	Protein PML OS=Homo sapiens OX=9606 GN=PML PE=1 SV=3	PML	9	9	2.225	0.996	3.846	1.155	0.79	0.0855722	0.911984	0.508732	0.929264	0.989771
Q9Y4P3	Transducin beta-like protein 2 OS=Homo sapiens OX=9606 GN=TBL2 PE=1 SV=1	TBL2	9	9	2.24	4.897	3.976	4.403	5.217	0.185491	0.0430903	0.282769	0.206767	0.280693
P30050	60S ribosomal protein L12 OS=Homo sapiens OX=9606 GN=RPL12 PE=1 SV=1	RPL12	9	9	2.387	3	1.456	2.689	1.066	0.0854436	0.364007	0.979761	0.600632	0.936876
O96005	Cleft lip and palate transmembrane protein 1 OS=Homo sapiens OX=9606 GN=CLPTM1 PE=1 SV=1	CLPTM1	9	9	2.501	3.626	5.216	4.65	4.357	0.0924961	0.128891	0.17307	0.166912	0.294705
P07858	Cathepsin B OS=Homo sapiens OX=9606 GN=CTSB PE=1 SV=3	CTSB	9	9	2.66	3.438	2.051	3.428	3.172	0.0396534	0.254408	0.883986	0.372817	0.664754
Q04837	Single-stranded DNA-binding protein, mitochondrial OS=Homo sapiens OX=9606 GN=SSBP1 PE=1 SV=1	SSBP1	9	9	2.834	4.902	3.652	3.047	2.347	0.0241667	0.0899768	0.592469	0.47815	0.817815
P63000	Ras-related C3 botulinum toxin substrate 1 OS=Homo sapiens OX=9606 GN=RAC1 PE=1 SV=1	RAC1	10	9	2.989	10.888	8.681	5.601	7.11	0.020542	0.00282723	0.104402	0.163105	0.148441
O75347	Tubulin-specific chaperone A OS=Homo sapiens OX=9606 GN=TBCA PE=1 SV=3	TBCA	9	9	3.107	3.22	2.645	3.261	1.869	0.0115211	0.303029	0.795825	0.414833	0.904772
P16144	Integrin beta-4 OS=Homo sapiens OX=9606 GN=ITGB4 PE=1 SV=5	ITGB4	10	10	0.403	0.48	0.477	0.391	0.215	0.443016	0.869619	0.839828	0.712602	0.596197
Q6PGP7	Tetratricopeptide repeat protein 37 OS=Homo sapiens OX=9606 GN=TTC37 PE=1 SV=1	TTC37	10	10	0.442	0.393	0.374	0.374	0.289	0.525711	0.78726	0.746669	0.689298	0.701555
P04792	Heat shock protein beta-1 OS=Homo sapiens OX=9606 GN=HSPB1 PE=1 SV=2	HSPB1	10	10	0.466	0.432	0.319	0.528	0.448	0.10964	0.498082	0.298953	0.638092	0.513174
Q8NCW5	NAD(P)H-hydrate epimerase OS=Homo sapiens OX=9606 GN=NAXE PE=1 SV=2	NAXE	10	10	0.489	0.369	0.347	0.423	0.391	0.560554	0.657097	0.692971	0.75638	0.731175
Q92614	Unconventional myosin-XVIIIa OS=Homo sapiens OX=9606 GN=MYO18A PE=1 SV=3	MYO18A	10	10	0.524	0.603	0.589	0.507	0.609	0.788398	0.951119	0.88971	0.862151	0.924489
P21964	Catechol O-methyltransferase OS=Homo sapiens OX=9606 GN=COMT PE=1 SV=2	COMT	10	10	0.525	0.571	0.321	0.406	0.381	0.472686	0.847734	0.505637	0.585716	0.60485
P78347	General transcription factor II-I OS=Homo sapiens OX=9606 GN=GTF2I PE=1 SV=2	GTF2I	10	10	0.53	0.458	0.514	0.602	0.339	0.729145	0.85018	0.869062	0.901036	0.734259
Q14157	Ubiquitin-associated protein 2-like OS=Homo sapiens OX=9606 GN=UBAP2L PE=1 SV=2	UBAP2L	10	10	0.53	0.424	0.315	0.693	0.374	0.735034	0.828248	0.659323	0.929011	0.800254
O60437	Periplakin OS=Homo sapiens OX=9606 GN=PPL PE=1 SV=4	PPL	10	10	0.542	0.478	0.458	0.522	0.315	0.757699	0.856251	0.836816	0.861775	0.7061
P35221	Catenin alpha-1 OS=Homo sapiens OX=9606 GN=CTNNA1 PE=1 SV=1	CTNNA1	12	10	0.547	0.397	0.546	0.537	0.354	0.759826	0.789636	0.877438	0.871815	0.789553
Q14108	Lysosome membrane protein 2 OS=Homo sapiens OX=9606 GN=SCARB2 PE=1 SV=2	SCARB2	10	10	0.549	0.528	0.603	0.747	0.621	0.735648	0.862077	0.877438	0.919024	0.863533
O60832	H/ACA ribonucleoprotein complex subunit DKC1 OS=Homo sapiens OX=9606 GN=DKC1 PE=1 SV=3	DKC1	10	10	0.553	0.647	0.75	0.747	0.632	0.759826	0.936598	0.964434	0.932264	0.922071
Q9BZE4	Nucleolar GTP-binding protein 1 OS=Homo sapiens OX=9606 GN=GTPBP4 PE=1 SV=3	GTPBP4	10	10	0.569	0.618	0.827	0.914	1.001	0.788398	0.944079	0.997588	0.995277	0.975558
P63208	S-phase kinase-associated protein 1 OS=Homo sapiens OX=9606 GN=SKP1 PE=1 SV=2	SKP1	10	10	0.58	0.312	0.244	0.483	0.239	0.556088	0.379391	0.360398	0.696648	0.371531
Q8N766	ER membrane protein complex subunit 1 OS=Homo sapiens OX=9606 GN=EMC1 PE=1 SV=1	EMC1	10	10	0.589	0.717	0.996	0.879	1.007	0.907597	0.99034	0.986756	0.996257	0.989057
Q14203	Dynactin subunit 1 OS=Homo sapiens OX=9606 GN=DCTN1 PE=1 SV=3	DCTN1	10	10	0.595	0.478	0.719	0.618	0.585	0.875224	0.885116	0.963522	0.91273	0.949737
Q16401	26S proteasome non-ATPase regulatory subunit 5 OS=Homo sapiens OX=9606 GN=PSMD5 PE=1 SV=3	PSMD5	10	10	0.603	0.516	0.521	0.531	0.422	0.827485	0.870045	0.874472	0.864947	0.800724
[truncated: 782 more rows]
