# Supplementary material for: A Comparative Analysis of the Action Mechanisms of Cannabidiol, Cannabigerol, and Cannabinol in Human Cholangiocarcinoma Cell Lines
Source: Molecules. 2026 Jul 13;31(14):2446. doi: 10.3390/molecules31142446 (PMC13416285; doi:10.3390/molecules31142446)
Supplement: Supplementary file 1 [file molecules-31-02446-s001.zip › File S2.xlsx]

## Sheet: vocano
Accession	Description	# Unique Peptides	Abundance Ratio: (CBD) / (Control)	Abundance Ratio: (CBG) / (Control)	Abundance Ratio: (CBN) / (Control)	Abundance Ratio: (Cisp) / (Control)	Abundance Ratio: (Gef) / (Control)	Abundance Ratio Adj. P-Value: (CBD) / (Control)	Abundance Ratio Adj. P-Value: (CBG) / (Control)	Abundance Ratio Adj. P-Value: (CBN) / (Control)	Abundance Ratio Adj. P-Value: (Cisp) / (Control)	Abundance Ratio Adj. P-Value: (Gef) / (Control)	CBD	CBG	CBN	Cisp	Gef	CBD	CBG	CBN	Cisp	Gef	Gene Symbol
Q9UDY2	Tight junction protein ZO-2 OS=Homo sapiens OX=9606 GN=TJP2 PE=1 SV=2	2					100					9.69811e-17	#VALUE!	#VALUE!	#VALUE!	#VALUE!		#VALUE!	#VALUE!	#VALUE!	#VALUE!	16.0133	TJP2
Q8IV36	Protein HID1 OS=Homo sapiens OX=9606 GN=HID1 PE=1 SV=1	2			100					9.32207e-17			#VALUE!	#VALUE!		#VALUE!	#VALUE!	#VALUE!	#VALUE!	16.0305	#VALUE!	#VALUE!	HID1
Q06587	E3 ubiquitin-protein ligase RING1 OS=Homo sapiens OX=9606 GN=RING1 PE=1 SV=2	2			100	100	100			9.32207e-17	1.19896e-16	9.69811e-17	#VALUE!	#VALUE!				#VALUE!	#VALUE!	16.0305	15.9212	16.0133	RING1
Q562E7	WD repeat-containing protein 81 OS=Homo sapiens OX=9606 GN=WDR81 PE=1 SV=2	2			100	100	100			9.32207e-17	1.19896e-16	9.69811e-17	#VALUE!	#VALUE!				#VALUE!	#VALUE!	16.0305	15.9212	16.0133	WDR81
Q9UBF2	Coatomer subunit gamma-2 OS=Homo sapiens OX=9606 GN=COPG2 PE=1 SV=1	3		100		100	100		1.09976e-16		1.19896e-16	9.69811e-17	#VALUE!		#VALUE!			#VALUE!	15.9587	#VALUE!	15.9212	16.0133	COPG2
Q9Y4C0	Neurexin-3 OS=Homo sapiens OX=9606 GN=NRXN3 PE=1 SV=4	2		100	100				1.09976e-16	9.32207e-17			#VALUE!			#VALUE!	#VALUE!	#VALUE!	15.9587	16.0305	#VALUE!	#VALUE!	NRXN3
A6NGN4	PRAME family member 25 OS=Homo sapiens OX=9606 GN=PRAMEF25 PE=3 SV=2	2		100	100				1.09976e-16	9.32207e-17			#VALUE!			#VALUE!	#VALUE!	#VALUE!	15.9587	16.0305	#VALUE!	#VALUE!	PRAMEF25
Q09327	Beta-1,4-mannosyl-glycoprotein 4-beta-N-acetylglucosaminyltransferase OS=Homo sapiens OX=9606 GN=MGAT3 PE=1 SV=3	2		100	100				1.09976e-16	9.32207e-17			#VALUE!			#VALUE!	#VALUE!	#VALUE!	15.9587	16.0305	#VALUE!	#VALUE!	MGAT3
Q6ZV29	Patatin-like phospholipase domain-containing protein 7 OS=Homo sapiens OX=9606 GN=PNPLA7 PE=1 SV=4	2		100	100				1.09976e-16	9.32207e-17			#VALUE!			#VALUE!	#VALUE!	#VALUE!	15.9587	16.0305	#VALUE!	#VALUE!	PNPLA7
Q9BZC1	CUGBP Elav-like family member 4 OS=Homo sapiens OX=9606 GN=CELF4 PE=1 SV=1	2		100	100				1.09976e-16	9.32207e-17			#VALUE!			#VALUE!	#VALUE!	#VALUE!	15.9587	16.0305	#VALUE!	#VALUE!	CELF4
Q9H3P2	Negative elongation factor A OS=Homo sapiens OX=9606 GN=NELFA PE=1 SV=3	2		100	100		100		1.09976e-16	9.32207e-17		9.69811e-17	#VALUE!			#VALUE!		#VALUE!	15.9587	16.0305	#VALUE!	16.0133	NELFA
Q14154	DAP3-binding cell death enhancer 1 OS=Homo sapiens OX=9606 GN=DELE1 PE=1 SV=3	2		100	100	100	100		1.09976e-16	9.32207e-17	1.19896e-16	9.69811e-17	#VALUE!					#VALUE!	15.9587	16.0305	15.9212	16.0133	DELE1
Q96ER9	Mitochondrial potassium channel OS=Homo sapiens OX=9606 GN=CCDC51 PE=1 SV=2	2		0.664	1.457	0.761	0.733		0.988412	0.811088	0.991357	0.99515	#VALUE!	-0.590745	0.543001	-0.394032	-0.448115	#VALUE!	0.00506208	0.0909321	0.00376999	0.00211153	CCDC51
P07359	Platelet glycoprotein Ib alpha chain OS=Homo sapiens OX=9606 GN=GP1BA PE=1 SV=2	2	32.614	8.145	13.129	11.586	18.617	1.24783e-16	0.0123321	0.0270988	0.000991547	0.0239276	5.02742	3.02591	3.71469	3.53431	4.21855	15.9038	1.90896	1.56705	3.00369	1.6211	GP1BA
P48307	Tissue factor pathway inhibitor 2 OS=Homo sapiens OX=9606 GN=TFPI2 PE=1 SV=1	4	26.411	17.448	11.947	6.349	0.01	1.24783e-16	0.000230465	0.0230694	0.0869267	9.69811e-17	4.72307	4.12499	3.57858	2.66653		15.9038	3.6374	1.63696	1.06085	16.0133	TFPI2
O95163	Elongator complex protein 1 OS=Homo sapiens OX=9606 GN=ELP1 PE=1 SV=3	3	21.269	12.773	0.958	5.927	0.302	2.75797e-08	0.00060078	0.920186	0.149962	0.808653	4.41068	3.67503	-0.0619024	2.5673	-1.72738	7.55941	3.22128	0.0361246	0.824018	0.092238	ELP1
O15230	Laminin subunit alpha-5 OS=Homo sapiens OX=9606 GN=LAMA5 PE=1 SV=8	2	19.322	15.288	12.321	14.75	5.764	3.32227e-08	0.000227268	0.00420774	0.0102558	0.183481	4.27217	3.93433	3.62305	3.88264	2.52707	7.47856	3.64346	2.37595	1.98903	0.736408	LAMA5
Q9BQT8	Mitochondrial 2-oxodicarboxylate carrier OS=Homo sapiens OX=9606 GN=SLC25A21 PE=1 SV=1	2	18.336	25.925	28.866	8.418	25.663	1.03205e-06	2.14648e-05	3.27311e-05	0.0402922	0.00241515	4.19661	4.69627	4.8513	3.07348	4.68162	5.9863	4.66827	4.48504	1.39478	2.61706	SLC25A21
A1L4H1	Soluble scavenger receptor cysteine-rich domain-containing protein SSC5D OS=Homo sapiens OX=9606 GN=SSC5D PE=1 SV=3	2	16.112	100	100	100	100	2.85724e-07	1.09976e-16	9.32207e-17	1.19896e-16	9.69811e-17	4.01006					6.54405	15.9587	16.0305	15.9212	16.0133	SSC5D
O76071	Probable cytosolic iron-sulfur protein assembly protein CIAO1 OS=Homo sapiens OX=9606 GN=CIAO1 PE=1 SV=1	2	14.693	10.53	0.959	2.498	2.314	2.77999e-05	0.00260418	0.902731	0.498025	0.62232	3.87706	3.39643	-0.0603973	1.32077	1.21039	4.55596	2.58433	0.0444415	0.302749	0.205987	CIAO1
Q96MT7	Cilia- and flagella-associated protein 44 OS=Homo sapiens OX=9606 GN=CFAP44 PE=1 SV=2	2	14.32	34.822	47.358	17.129	73.799	9.18411e-08	3.61477e-06	8.33496e-05	0.00070519	3.81947e-07	3.83996	5.12193	5.56554	4.09837		7.03696	5.44192	4.0791	3.15169	6.418	CFAP44
Q969E2	Secretory carrier-associated membrane protein 4 OS=Homo sapiens OX=9606 GN=SCAMP4 PE=1 SV=1	2	12.998	17.808	14.295	12.65	27.798	7.0951e-09	0.000113965	0.0381779	0.00591979	0.00559275	3.70022	4.15445	3.83744	3.66107	4.79691	8.14904	3.94323	1.41819	2.22769	2.25237	SCAMP4
P00750	Tissue-type plasminogen activator OS=Homo sapiens OX=9606 GN=PLAT PE=1 SV=1	6	12.495	7.925	9.16	5.29	3.138	5.45807e-08	0.0171169	0.0819276	0.0473584	0.425882	3.64328	2.98641	3.19535	2.40327	1.64985	7.26296	1.76658	1.08657	1.3246	0.37071	PLAT
P17540	Creatine kinase S-type, mitochondrial OS=Homo sapiens OX=9606 GN=CKMT2 PE=1 SV=2	2	12.234	2.879	3.197	5.353	100	0.000108893	0.0716829	0.262889	0.0326893	9.69811e-17	3.61282	1.52557	1.67672	2.42035		3.963	1.14458	0.580228	1.48559	16.0133	CKMT2
O43159	Ribosomal RNA-processing protein 8 OS=Homo sapiens OX=9606 GN=RRP8 PE=1 SV=2	2	9.622	100	100	100	100	0.00225174	1.09976e-16	9.32207e-17	1.19896e-16	9.69811e-17	3.26634					2.64748	15.9587	16.0305	15.9212	16.0133	RRP8
P23229	Integrin alpha-6 OS=Homo sapiens OX=9606 GN=ITGA6 PE=1 SV=5	5	9.236	2.759	4.824	3.38	7.288	3.35247e-07	0.261718	0.261943	0.163105	0.211011	3.20727	1.46415	2.27023	1.75702	2.86552	6.47464	0.582167	0.581793	0.787533	0.675695	ITGA6
Q9H6F5	Coiled-coil domain-containing protein 86 OS=Homo sapiens OX=9606 GN=CCDC86 PE=1 SV=1	3	8.731	11.005	16.991	18.239	29.591	4.26029e-05	0.00390161	0.00252283	0.00172964	0.00454283	3.12615	3.46009	4.0867	4.18895	4.88709	4.37056	2.40876	2.59811	2.76204	2.34267	CCDC86
Q9Y3U8	60S ribosomal protein L36 OS=Homo sapiens OX=9606 GN=RPL36 PE=1 SV=3	5	8.727	13	10.552	10.491	8.294	3.30579e-07	0.00207946	0.0754312	0.0124898	0.0604918	3.12549	3.70044	3.39944	3.39108	3.05207	6.48072	2.68205	1.12245	1.90344	1.2183	RPL36
P62891	60S ribosomal protein L39 OS=Homo sapiens OX=9606 GN=RPL39 PE=1 SV=2	2	7.714	9.86	12.035	9.412	8.722	2.27946e-05	0.003217	0.0303313	0.0201728	0.0390625	2.94748	3.30159	3.58916	3.2345	3.12466	4.64217	2.49255	1.51811	1.69523	1.40824	RPL39
Q9NYU1	UDP-glucose:glycoprotein glucosyltransferase 2 OS=Homo sapiens OX=9606 GN=UGGT2 PE=1 SV=4	2	7.4	100	100	0.631	100	0.000247902	1.09976e-16	9.32207e-17	0.949861	9.69811e-17	2.88753			-0.664288		3.60572	15.9587	16.0305	0.0223402	16.0133	UGGT2
Q9UKX5	Integrin alpha-11 OS=Homo sapiens OX=9606 GN=ITGA11 PE=1 SV=2	2	7.345	7.423	4.321	8.938	13.013	3.57235e-06	0.0219317	0.315945	0.0287798	0.0639572	2.87676	2.892	2.11137	3.15995	3.70188	5.44705	1.65893	0.500389	1.54091	1.19411	ITGA11
Q9NWH9	SAFB-like transcription modulator OS=Homo sapiens OX=9606 GN=SLTM PE=1 SV=2	2	6.909	9.775	10.128	9.744	8.267	0.00367152	0.003217	0.01729	0.0235688	0.106446	2.78848	3.2891	3.34028	3.28451	3.04736	2.43515	2.49255	1.76221	1.62766	0.972872	SLTM
P57081	tRNA (guanine-N(7)-)-methyltransferase non-catalytic subunit WDR4 OS=Homo sapiens OX=9606 GN=WDR4 PE=1 SV=2	2	6.737	0.098	5.268	0.01	2.524	0.000715877	0.0888856	0.0686591	1.19896e-16	0.381083	2.75211	-3.35107	2.39726		1.33571	3.14516	1.05117	1.1633	15.9212	0.41898	WDR4
P17936	Insulin-like growth factor-binding protein 3 OS=Homo sapiens OX=9606 GN=IGFBP3 PE=1 SV=2	3	6.714	0.553	1.721	2.241	2.907	5.31822e-05	0.980075	0.717907	0.332516	0.517667	2.74717	-0.854649	0.783247	1.16414	1.53953	4.27423	0.00874082	0.143932	0.478187	0.285949	IGFBP3
O60675	Transcription factor MafK OS=Homo sapiens OX=9606 GN=MAFK PE=1 SV=1	2	6.699	4.557	5.755	3.776	4.511	4.43469e-06	0.0725831	0.116039	0.206767	0.322469	2.74395	2.18808	2.52482	1.91686	2.17345	5.35314	1.13916	0.935397	0.68452	0.491513	MAFK
P08962	CD63 antigen OS=Homo sapiens OX=9606 GN=CD63 PE=1 SV=2	2	6.664	8.741	4.429	6.873	7.731	2.57583e-05	0.00376122	0.452763	0.0685361	0.199509	2.73639	3.1278	2.14698	2.78094	2.95066	4.58908	2.42467	0.344129	1.16408	0.700038	CD63
O43314	Inositol hexakisphosphate and diphosphoinositol-pentakisphosphate kinase 2 OS=Homo sapiens OX=9606 GN=PPIP5K2 PE=1 SV=3	2	6.489	4.024	100	7.352	100	0.000982116	0.0448911	9.32207e-17	0.0524992	9.69811e-17	2.698	2.00863		2.87814		3.00784	1.34784	16.0305	1.27985	16.0133	PPIP5K2
P56211	cAMP-regulated phosphoprotein 19 OS=Homo sapiens OX=9606 GN=ARPP19 PE=1 SV=2	2	6.156	6.057	2.551	5.176	4.084	0.000613247	0.0280962	0.306115	0.156547	0.347008	2.62199	2.5986	1.35106	2.37184	2.02998	3.21236	1.55135	0.514116	0.805354	0.45966	ARPP19
Q9Y639	Neuroplastin OS=Homo sapiens OX=9606 GN=NPTN PE=1 SV=2	3	5.719	7.21	2.566	5.56	6.197	0.000847361	0.013551	0.458504	0.0639241	0.105305	2.51576	2.85	1.35952	2.47508	2.63157	3.07193	1.86803	0.338657	1.19434	0.97755	NPTN
Q14155	Rho guanine nucleotide exchange factor 7 OS=Homo sapiens OX=9606 GN=ARHGEF7 PE=1 SV=2	2	5.594	23.424	0.887	17.33	12.227	0.00194413	0.000109272	0.906248	0.00297299	0.0481186	2.48388	4.54992	-0.172994	4.1152	3.612	2.71127	3.96149	0.0427529	2.52681	1.31769	ARHGEF7
O95210	Starch-binding domain-containing protein 1 OS=Homo sapiens OX=9606 GN=STBD1 PE=1 SV=1	2	5.593	5.937	4.104	6.591	3.433	0.0024428	0.0285987	0.103728	0.0767553	0.508721	2.48362	2.56973	2.03703	2.7205	1.77947	2.61211	1.54365	0.984105	1.11489	0.29352	STBD1
P63167	Dynein light chain 1, cytoplasmic OS=Homo sapiens OX=9606 GN=DYNLL1 PE=1 SV=1	4	5.573	6.769	5.531	5.418	3.119	4.99858e-05	0.0280047	0.330304	0.178218	0.617353	2.47845	2.75894	2.46754	2.43776	1.64108	4.30115	1.55277	0.481086	0.749049	0.209466	DYNLL1
P51572	B-cell receptor-associated protein 31 OS=Homo sapiens OX=9606 GN=BCAP31 PE=1 SV=3	5	5.555	10.921	9.31	12.053	9.636	0.00171514	0.00144036	0.0647667	0.00646738	0.0299241	2.47379	3.44903	3.21878	3.59132	3.26843	2.7657	2.84153	1.18865	2.18927	1.52398	BCAP31
P17302	Gap junction alpha-1 protein OS=Homo sapiens OX=9606 GN=GJA1 PE=1 SV=2	2	5.546	5.25	4.476	5.991	4.129	1.59679e-05	0.0716829	0.438563	0.0807166	0.467258	2.47145	2.39232	2.16221	2.5828	2.04579	4.79675	1.14458	0.357968	1.09304	0.330443	GJA1
Q15417	Calponin-3 OS=Homo sapiens OX=9606 GN=CNN3 PE=1 SV=1	2	5.423	3.125	0.01	5.937	7.583	0.00373578	0.0559401	9.32207e-17	0.0230316	0.129975	2.43909	1.64386		2.56973	2.92277	2.42762	1.25228	16.0305	1.63768	0.88614	CNN3
Q16629	Serine/arginine-rich splicing factor 7 OS=Homo sapiens OX=9606 GN=SRSF7 PE=1 SV=1	4	5.365	4.647	6.258	6.42	7.418	0.000211191	0.101606	0.23592	0.0767553	0.121897	2.42358	2.2163	2.6457	2.68257	2.89103	3.67532	0.993079	0.627235	1.11489	0.914008	SRSF7
O14879	Interferon-induced protein with tetratricopeptide repeats 3 OS=Homo sapiens OX=9606 GN=IFIT3 PE=1 SV=1	4	5.226	16.727	11.113	12.03	7.059	0.00313135	0.000387134	0.0217054	0.0152022	0.111507	2.38571	4.06411	3.47418	3.58856	2.81946	2.50427	3.41214	1.66343	1.81809	0.9527	IFIT3
O60504	Vinexin OS=Homo sapiens OX=9606 GN=SORBS3 PE=1 SV=2	3	5.051	2.416	2.008	0.502	0.641	0.00460569	0.255351	0.474637	0.927964	0.948847	2.33657	1.27262	1.00576	-0.994241	-0.641604	2.33671	0.592862	0.323638	0.0324691	0.0228039	SORBS3
P09493	Tropomyosin alpha-1 chain OS=Homo sapiens OX=9606 GN=TPM1 PE=1 SV=2	3	4.916	3.123	2.998	3.377	1.937	0.00029792	0.184897	0.670326	0.351782	0.788371	2.29748	1.64293	1.584	1.75574	0.953824	3.5259	0.733071	0.173714	0.453726	0.10327	TPM1
Q96JC1	Vam6/Vps39-like protein OS=Homo sapiens OX=9606 GN=VPS39 PE=1 SV=2	3	4.874	2.907	2.373	4.393	2.554	0.00225906	0.201154	0.668664	0.184684	0.700309	2.28511	1.53953	1.24671	2.13521	1.35276	2.64607	0.696471	0.174792	0.733571	0.15471	VPS39
P17096	High mobility group protein HMG-I/HMG-Y OS=Homo sapiens OX=9606 GN=HMGA1 PE=1 SV=3	4	4.776	14.437	6.304	7.416	9.463	0.000322051	0.000541507	0.267222	0.0847723	0.0543261	2.2558	3.8517	2.65627	2.89064	3.2423	3.49207	3.2664	0.573127	1.07175	1.26499	HMGA1
Q2NL82	Pre-rRNA-processing protein TSR1 homolog OS=Homo sapiens OX=9606 GN=TSR1 PE=1 SV=1	5	4.705	4.47	2.871	2.833	1.401	0.00408113	0.0574259	0.328835	0.28736	0.79089	2.23419	2.16027	1.52155	1.50233	0.486457	2.38922	1.24089	0.483022	0.541573	0.101884	TSR1
P21291	Cysteine and glycine-rich protein 1 OS=Homo sapiens OX=9606 GN=CSRP1 PE=1 SV=3	6	4.681	4.005	3.577	3.474	3.564	0.00227211	0.0972362	0.450363	0.301633	0.410749	2.22682	2.0018	1.83875	1.7966	1.8335	2.64357	1.01217	0.346437	0.520521	0.386424	CSRP1
Q14CM0	FERM and PDZ domain-containing protein 4 OS=Homo sapiens OX=9606 GN=FRMPD4 PE=1 SV=1	2	4.552	6.036	7.555	5.641	7.798	0.000302091	0.0245047	0.131658	0.116658	0.226384	2.1865	2.59359	2.91743	2.49595	2.9631	3.51986	1.61075	0.880552	0.933086	0.645155	FRMPD4
P24666	Low molecular weight phosphotyrosine protein phosphatase OS=Homo sapiens OX=9606 GN=ACP1 PE=1 SV=3	4	4.528	2.842	3.038	3.784	3.207	0.00143178	0.305652	0.595508	0.285781	0.615241	2.17887	1.50691	1.60312	1.91991	1.68122	2.84412	0.514773	0.225113	0.543967	0.210955	ACP1
P09429	High mobility group protein B1 OS=Homo sapiens OX=9606 GN=HMGB1 PE=1 SV=3	14	4.494	5.232	4.495	4.325	4.197	0.000249196	0.0725061	0.435812	0.211681	0.460074	2.168	2.38736	2.16832	2.1127	2.06936	3.60346	1.13963	0.360701	0.674318	0.337173	HMGB1
Q9P2T1	GMP reductase 2 OS=Homo sapiens OX=9606 GN=GMPR2 PE=1 SV=1	2	4.394	4.09	4.203	5.368	2.973	0.0131429	0.0676512	0.11548	0.159752	0.443074	2.13553	2.0321	2.07142	2.42438	1.57192	1.88131	1.16972	0.937492	0.796553	0.353523	GMPR2
Q15061	WD repeat-containing protein 43 OS=Homo sapiens OX=9606 GN=WDR43 PE=1 SV=3	4	4.359	7.595	2.809	3.462	4.657	0.00693606	0.0154823	0.461365	0.241064	0.221016	2.124	2.92505	1.49006	1.79161	2.2194	2.15889	1.81016	0.335955	0.617867	0.655576	WDR43
P48509	CD151 antigen OS=Homo sapiens OX=9606 GN=CD151 PE=1 SV=3	2	4.321	5.111	2.138	5.033	2.585	0.00353425	0.0444639	0.710015	0.175525	0.743561	2.11137	2.35361	1.09626	2.33142	1.37016	2.4517	1.35199	0.148733	0.755661	0.128684	CD151
Q8TC12	Retinol dehydrogenase 11 OS=Homo sapiens OX=9606 GN=RDH11 PE=1 SV=2	5	4.162	4.997	5.434	4.576	4.637	0.000694786	0.0771115	0.364705	0.181514	0.490099	2.05728	2.32106	2.44201	2.19409	2.21319	3.15815	1.11288	0.438058	0.741089	0.309716	RDH11
P01034	Cystatin-C OS=Homo sapiens OX=9606 GN=CST3 PE=1 SV=1	2	4.162	2.758	3.789	2.418	1.784	0.000822534	0.252833	0.46869	0.500608	0.791116	2.05728	1.46362	1.92182	1.27381	0.835116	3.08485	0.597166	0.329114	0.300502	0.10176	CST3
Q9Y6M5	Zinc transporter 1 OS=Homo sapiens OX=9606 GN=SLC30A1 PE=1 SV=3	3	4.096	3.184	2.335	3.29	3.831	0.00813781	0.174942	0.52765	0.323299	0.439573	2.03422	1.67084	1.22342	1.71809	1.93772	2.08949	0.757107	0.277654	0.490395	0.356969	SLC30A1
P46778	60S ribosomal protein L21 OS=Homo sapiens OX=9606 GN=RPL21 PE=1 SV=2	8	4.034	5.946	6.023	3.381	3.372	0.000887855	0.0460499	0.255893	0.404895	0.627752	2.01221	2.57192	2.59048	1.75745	1.7536	3.05166	1.33677	0.591942	0.392657	0.202212	RPL21
Q15369	Elongin-C OS=Homo sapiens OX=9606 GN=ELOC PE=1 SV=1	5	3.97	4.276	3.978	6.4	3.787	0.0132359	0.0799636	0.271961	0.0939467	0.387472	1.98914	2.09626	1.99204	2.67807	1.92106	1.87825	1.09711	0.565493	1.02712	0.411759	ELOC
Q92522	Histone H1.10 OS=Homo sapiens OX=9606 GN=H1-10 PE=1 SV=1	3	3.918	0.998	1.816	1.076	0.687	0.00235618	0.91577	0.793171	0.947534	0.939709	1.97012	-0.00288828	0.860764	0.105678	-0.541618	2.62779	0.0382134	0.100633	0.0234054	0.0270068	H1-10
Q08AM6	Protein VAC14 homolog OS=Homo sapiens OX=9606 GN=VAC14 PE=1 SV=1	4	3.908	1.493	1.091	2.226	2.654	0.00695491	0.751931	0.946033	0.671789	0.644901	1.96643	0.578214	0.125651	1.15445	1.40817	2.15771	0.123822	0.0240938	0.172767	0.190507	VAC14
Q9NVZ3	Adaptin ear-binding coat-associated protein 2 OS=Homo sapiens OX=9606 GN=NECAP2 PE=1 SV=1	2	3.895	4.106	2.816	3.396	3.28	0.0189119	0.0757323	0.25505	0.196034	0.443351	1.96162	2.03773	1.49365	1.76384	1.7137	1.72326	1.12072	0.593374	0.707668	0.353253	NECAP2
P61353	60S ribosomal protein L27 OS=Homo sapiens OX=9606 GN=RPL27 PE=1 SV=2	10	3.863	4.671	5.738	4.532	3.873	0.00144688	0.103918	0.276997	0.187447	0.519326	1.94972	2.22373	2.52055	2.18015	1.95345	2.83957	0.983307	0.557525	0.727121	0.28456	RPL27
Q9BS40	Latexin OS=Homo sapiens OX=9606 GN=LXN PE=1 SV=2	2	3.846	3.032	2.9	2.96	3.006	0.0142896	0.208146	0.534924	0.381863	0.626796	1.94336	1.60027	1.53605	1.5656	1.58785	1.84498	0.681632	0.271708	0.418092	0.202874	LXN
Q15020	Squamous cell carcinoma antigen recognized by T-cells 3 OS=Homo sapiens OX=9606 GN=SART3 PE=1 SV=1	6	3.795	4.442	3.843	3.74	2.418	0.00225906	0.0921497	0.484136	0.311414	0.726945	1.9241	2.15121	1.94223	1.90304	1.27381	2.64607	1.03551	0.315033	0.506661	0.138498	SART3
Q9NRC6	Spectrin beta chain, non-erythrocytic 5 OS=Homo sapiens OX=9606 GN=SPTBN5 PE=1 SV=2	2	3.765	4.018	6.996	3.702	7.008	0.0231886	0.11065	0.0573265	0.223671	0.0738369	1.91265	2.00648	2.80653	1.8883	2.809	1.63473	0.956049	1.24164	0.650391	1.13173	SPTBN5
O15533	Tapasin OS=Homo sapiens OX=9606 GN=TAPBP PE=1 SV=1	7	3.745	5.817	6.432	5.684	6.549	0.0107053	0.055461	0.203759	0.0989421	0.129661	1.90497	2.54028	2.68527	2.50691	2.71127	1.9704	1.25601	0.690883	1.00462	0.88719	TAPBP
Q96JJ7	Protein disulfide-isomerase TMX3 OS=Homo sapiens OX=9606 GN=TMX3 PE=1 SV=2	4	3.743	1.705	3.357	2.593	3.596	0.00183507	0.652257	0.499851	0.492213	0.527995	1.9042	0.769772	1.74717	1.37462	1.84639	2.73635	0.185581	0.30116	0.307847	0.27737	TMX3
Q9Y316	Protein MEMO1 OS=Homo sapiens OX=9606 GN=MEMO1 PE=1 SV=1	3	3.736	5.725	14.097	14.137	13.094	0.0193865	0.0204008	0.00450547	0.00326782	0.00961064	1.90149	2.51728	3.81732	3.8214	3.71083	1.7125	1.69035	2.34626	2.48574	2.01725	MEMO1
O00193	Small acidic protein OS=Homo sapiens OX=9606 GN=SMAP PE=1 SV=1	2	3.712	1.994	0.01	1.857	0.822	0.0194272	0.408318	9.32207e-17	0.747781	0.938357	1.8922	0.995665		0.892974	-0.28279	1.71159	0.389002	16.0305	0.126226	0.027632	SMAP
Q5QNW6	Histone H2B type 2-F OS=Homo sapiens OX=9606 GN=H2BC18 PE=1 SV=3	3	3.681	7.498	8.857	7.652	7.612	0.00236765	0.0181097	0.0997207	0.0325347	0.112402	1.8801	2.90651	3.14682	2.93584	2.92828	2.62568	1.74209	1.00121	1.48765	0.949224	H2BC18
Q9Y4X5	E3 ubiquitin-protein ligase ARIH1 OS=Homo sapiens OX=9606 GN=ARIH1 PE=1 SV=2	3	3.676	1.132	2.371	2.473	2.561	0.0197478	0.865392	0.536822	0.605331	0.649283	1.87814	0.178874	1.2455	1.30626	1.35671	1.70448	0.0627873	0.27017	0.218007	0.187566	ARIH1
O43760	Synaptogyrin-2 OS=Homo sapiens OX=9606 GN=SYNGR2 PE=1 SV=1	2	3.671	6.419	4.963	4.123	2.93	0.00287761	0.0147371	0.285317	0.260354	0.687511	1.87617	2.68235	2.31121	2.04369	1.5509	2.54097	1.83159	0.544672	0.584436	0.16272	SYNGR2
P04179	Superoxide dismutase [Mn], mitochondrial OS=Homo sapiens OX=9606 GN=SOD2 PE=1 SV=3	11	3.671	2.453	1.697	1.262	1.364	0.00243548	0.604289	0.936705	0.974495	0.974914	1.87617	1.29455	0.762987	0.335712	0.447844	2.61342	0.218755	0.0283973	0.0112205	0.0110338	SOD2
P56537	Eukaryotic translation initiation factor 6 OS=Homo sapiens OX=9606 GN=EIF6 PE=1 SV=1	8	3.657	3.775	3.136	2.772	1.722	0.0025254	0.196283	0.699732	0.571864	0.921555	1.87066	1.91648	1.64893	1.47093	0.784085	2.59767	0.707117	0.155068	0.242707	0.0354787	EIF6
P04080	Cystatin-B OS=Homo sapiens OX=9606 GN=CSTB PE=1 SV=2	5	3.647	3.5	3.136	2.898	2.484	0.00260503	0.242725	0.699732	0.52683	0.790959	1.86671	1.80735	1.64893	1.53506	1.31267	2.58419	0.614886	0.155068	0.278329	0.101846	CSTB
P07199	Major centromere autoantigen B OS=Homo sapiens OX=9606 GN=CENPB PE=1 SV=2	2	3.643	4.048	4.473	4.71	4.748	0.0163904	0.068297	0.194428	0.178218	0.359756	1.86513	2.01721	2.16124	2.23573	2.24732	1.78541	1.1656	0.711241	0.749049	0.443992	CENPB
Q9UHL4	Dipeptidyl peptidase 2 OS=Homo sapiens OX=9606 GN=DPP7 PE=1 SV=3	2	3.601	3.949	4.895	5.338	6.984	0.0395316	0.068297	0.0765651	0.129399	0.0747239	1.8484	1.98149	2.29131	2.4163	2.80405	1.40306	1.1656	1.11597	0.888068	1.12654	DPP7
Q9UK59	Lariat debranching enzyme OS=Homo sapiens OX=9606 GN=DBR1 PE=1 SV=2	2	3.595	3.99	3.384	3.695	1.879	0.00695491	0.106268	0.350999	0.142163	0.781665	1.84599	1.99639	1.75873	1.88557	0.909965	2.15771	0.973599	0.454694	0.847214	0.106979	DBR1
O15305	Phosphomannomutase 2 OS=Homo sapiens OX=9606 GN=PMM2 PE=1 SV=1	4	3.588	2.827	2.072	1.242	0.621	0.0167725	0.200422	0.751842	0.919572	0.914636	1.84318	1.49927	1.05102	0.312665	-0.687335	1.7754	0.698054	0.123873	0.0364145	0.0387515	PMM2
Q969M3	Protein YIPF5 OS=Homo sapiens OX=9606 GN=YIPF5 PE=1 SV=1	2	3.583	5.296	5.381	4.065	4.041	0.0213664	0.040707	0.262137	0.19654	0.428214	1.84117	2.4049	2.42787	2.02326	2.01471	1.67027	1.39033	0.581471	0.706549	0.368339	YIPF5
Q13185	Chromobox protein homolog 3 OS=Homo sapiens OX=9606 GN=CBX3 PE=1 SV=4	8	3.574	3.118	2.857	3.927	3.119	0.00468535	0.370289	0.773099	0.285781	0.665677	1.83754	1.64062	1.5145	1.97343	1.64108	2.32926	0.431459	0.111765	0.543967	0.176737	CBX3
Q9H0B6	Kinesin light chain 2 OS=Homo sapiens OX=9606 GN=KLC2 PE=1 SV=1	3	3.573	3.651	3.897	4.415	4.542	0.0529518	0.0198665	0.196183	0.0498702	0.199632	1.83714	1.86829	1.96236	2.14241	2.18333	1.27612	1.70188	0.707338	1.30216	0.69977	KLC2
Q9BZK7	F-box-like/WD repeat-containing protein TBL1XR1 OS=Homo sapiens OX=9606 GN=TBL1XR1 PE=1 SV=1	2	3.56	3.903	3.166	3.226	1.879	0.0263647	0.0786631	0.256124	0.297915	0.659449	1.83188	1.96458	1.66266	1.68975	0.909965	1.57898	1.10423	0.59155	0.525908	0.180819	TBL1XR1
O75096	Low-density lipoprotein receptor-related protein 4 OS=Homo sapiens OX=9606 GN=LRP4 PE=1 SV=4	2	3.559	3.427	3.641	4.126	4.547	0.0202516	0.135139	0.330602	0.227796	0.258274	1.83147	1.77695	1.86433	2.04474	2.18492	1.69354	0.869219	0.480694	0.642454	0.58792	LRP4
O95479	GDH/6PGL endoplasmic bifunctional protein OS=Homo sapiens OX=9606 GN=H6PD PE=1 SV=2	6	3.544	4.419	4.745	4.074	4.365	0.00491705	0.0625917	0.360398	0.212222	0.231143	1.82538	2.14372	2.24641	2.02645	2.12598	2.3083	1.20348	0.443217	0.673209	0.636119	H6PD
P60602	Reactive oxygen species modulator 1 OS=Homo sapiens OX=9606 GN=ROMO1 PE=1 SV=1	2	3.527	4.969	1.985	3.464	2.002	0.00318415	0.0445514	0.7778	0.358413	0.79089	1.81844	2.31296	0.989139	1.79244	1.00144	2.49701	1.35114	0.109132	0.445616	0.101884	ROMO1
P20340	Ras-related protein Rab-6A OS=Homo sapiens OX=9606 GN=RAB6A PE=1 SV=3	4	3.514	3.454	3.805	4.755	4.608	0.00874097	0.246723	0.510866	0.178218	0.286607	1.81311	1.78827	1.9279	2.24945	2.20414	2.05844	0.60779	0.291693	0.749049	0.542713	RAB6A
P46776	60S ribosomal protein L27a OS=Homo sapiens OX=9606 GN=RPL27A PE=1 SV=2	8	3.511	3.608	2.4	2.851	1.196	0.00381837	0.223578	0.836816	0.540836	0.972186	1.81188	1.8512	1.26303	1.51147	0.258217	2.41812	0.650571	0.0773698	0.266935	0.0122507	RPL27A
P01033	Metalloproteinase inhibitor 1 OS=Homo sapiens OX=9606 GN=TIMP1 PE=1 SV=1	7	3.503	1.391	1.897	0.877	0.6	0.0085769	0.784997	0.770138	0.996257	0.929663	1.80859	0.476122	0.92372	-0.189351	-0.736966	2.06667	0.105132	0.113431	0.00162866	0.0316743	TIMP1
P60866	40S ribosomal protein S20 OS=Homo sapiens OX=9606 GN=RPS20 PE=1 SV=1	7	3.497	5.153	5.86	5.685	5.31	0.00396405	0.076632	0.267248	0.0964004	0.29307	1.80612	2.36541	2.5509	2.50716	2.40871	2.40186	1.11559	0.573086	1.01592	0.533029	RPS20
P37837	Transaldolase OS=Homo sapiens OX=9606 GN=TALDO1 PE=1 SV=2	17	3.491	4.827	5.198	5.905	5.053	0.00402664	0.0942287	0.333216	0.0843724	0.326752	1.80364	2.27113	2.37796	2.56194	2.33714	2.39506	1.02582	0.477275	1.0738	0.485782	TALDO1
Q93096	Protein tyrosine phosphatase type IVA 1 OS=Homo sapiens OX=9606 GN=PTP4A1 PE=1 SV=2	3	3.469	3.724	2.703	3.399	3.031	0.00582254	0.189996	0.645057	0.30996	0.428389	1.79452	1.89685	1.43456	1.76511	1.59979	2.23489	0.721255	0.190402	0.508694	0.368162	PTP4A1
P45984	Mitogen-activated protein kinase 9 OS=Homo sapiens OX=9606 GN=MAPK9 PE=1 SV=2	2	3.455	3.012	2.637	2.84	1.644	0.0374183	0.166539	0.324422	0.448192	0.809801	1.78869	1.59072	1.3989	1.50589	0.71721	1.42692	0.778484	0.48889	0.348536	0.0916216	MAPK9
Q9UBQ0	Vacuolar protein sorting-associated protein 29 OS=Homo sapiens OX=9606 GN=VPS29 PE=1 SV=1	4	3.454	4.577	3.856	4.171	2.242	0.00633899	0.0488627	0.460074	0.213115	0.792113	1.78827	2.1944	1.94711	2.06039	1.16479	2.19798	1.31102	0.337172	0.671386	0.101213	VPS29
P35754	Glutaredoxin-1 OS=Homo sapiens OX=9606 GN=GLRX PE=1 SV=2	7	3.453	1.471	1.205	1.286	0.77	0.0196292	0.828103	0.915277	0.914856	0.957892	1.78785	0.556797	0.269033	0.362891	-0.37707	1.7071	0.0819156	0.0384473	0.0386473	0.0186835	GLRX
P02768	Albumin OS=Homo sapiens OX=9606 GN=ALB PE=1 SV=2	8	3.45	2.945	3.114	4.877	8.554	0.00448291	0.379391	0.705037	0.153368	0.0779645	1.7866	1.55827	1.63877	2.28599	3.0966	2.34844	0.420913	0.151788	0.814264	1.1081	ALB
Q9Y3C6	Peptidyl-prolyl cis-trans isomerase-like 1 OS=Homo sapiens OX=9606 GN=PPIL1 PE=1 SV=1	5	3.444	3.027	2.498	2.392	1.345	0.0152068	0.179879	0.592469	0.647537	0.918965	1.78409	1.59789	1.32077	1.25822	0.427606	1.81796	0.745021	0.227335	0.188735	0.0367011	PPIL1
Q969H8	Myeloid-derived growth factor OS=Homo sapiens OX=9606 GN=MYDGF PE=1 SV=1	5	3.427	3.362	3.229	3.377	2.869	0.00478529	0.303029	0.673207	0.382964	0.714644	1.77695	1.74932	1.69109	1.75574	1.52055	2.32009	0.518516	0.171852	0.416843	0.14591	MYDGF
Q4VCS5	Angiomotin OS=Homo sapiens OX=9606 GN=AMOT PE=1 SV=1	3	3.407	3.877	3.346	2.485	1.758	0.00502164	0.182809	0.654914	0.680269	0.921555	1.7685	1.95494	1.74244	1.31325	0.813935	2.29915	0.738003	0.183816	0.16732	0.0354787	AMOT
P43034	Platelet-activating factor acetylhydrolase IB subunit alpha OS=Homo sapiens OX=9606 GN=PAFAH1B1 PE=1 SV=2	11	3.402	3.412	3.58	3.091	2.448	0.00929351	0.239225	0.519084	0.426216	0.690258	1.76638	1.77062	1.83996	1.62807	1.2916	2.03182	0.621194	0.284762	0.37037	0.160989	PAFAH1B1
Q15435	Protein phosphatase 1 regulatory subunit 7 OS=Homo sapiens OX=9606 GN=PPP1R7 PE=1 SV=1	2	3.4	1.182	0.708	0.859	0.977	0.0438003	0.818682	0.939234	0.939042	0.908329	1.76553	0.24123	-0.498179	-0.21927	-0.0335695	1.35852	0.0868845	0.0272261	0.0273152	0.0417569	PPP1R7
P62854	40S ribosomal protein S26 OS=Homo sapiens OX=9606 GN=RPS26 PE=1 SV=3	5	3.378	5.754	7.126	5.279	8.132	0.00737007	0.0516912	0.176331	0.121305	0.0915426	1.75617	2.52457	2.83309	2.40026	3.02361	2.13253	1.28658	0.753671	0.91612	1.03838	RPS26
P62424	60S ribosomal protein L7a OS=Homo sapiens OX=9606 GN=RPL7A PE=1 SV=2	22	3.369	6.453	6.633	4.118	5.034	0.00558517	0.0341004	0.206341	0.241403	0.329896	1.75232	2.68997	2.72966	2.04194	2.33171	2.25296	1.46724	0.685414	0.617258	0.481623	RPL7A
Q13177	Serine/threonine-protein kinase PAK 2 OS=Homo sapiens OX=9606 GN=PAK2 PE=1 SV=3	6	3.366	3.049	1.869	2.951	2.215	0.0173091	0.178906	0.804578	0.437256	0.791116	1.75104	1.60834	0.902267	1.5612	1.14731	1.76173	0.747375	0.0944317	0.359265	0.10176	PAK2
P61254	60S ribosomal protein L26 OS=Homo sapiens OX=9606 GN=RPL26 PE=1 SV=1	13	3.363	4.763	5.893	5.952	5.561	0.00668033	0.0982398	0.264169	0.0824906	0.266361	1.74975	2.25187	2.559	2.57337	2.47534	2.1752	1.00771	0.578118	1.0836	0.574529	RPL26
Q9UMX5	Neudesin OS=Homo sapiens OX=9606 GN=NENF PE=1 SV=1	3	3.348	4.241	5.291	6.463	4.859	0.00234355	0.0741829	0.11005	0.0933997	0.370312	1.7433	2.0844	2.40354	2.6922	2.28066	2.63013	1.1297	0.958412	1.02965	0.431432	NENF
P17931	Galectin-3 OS=Homo sapiens OX=9606 GN=LGALS3 PE=1 SV=5	4	3.343	2.151	1.687	2.946	2.32	0.0302244	0.392126	0.839102	0.452408	0.760156	1.74114	1.10501	0.75446	1.55876	1.21412	1.51964	0.406574	0.0761851	0.34447	0.119097	LGALS3
Q9UKM9	RNA-binding protein Raly OS=Homo sapiens OX=9606 GN=RALY PE=1 SV=1	11	3.317	4.049	3.527	3.892	4.145	0.0132006	0.177202	0.568605	0.307218	0.427891	1.72988	2.01757	1.81844	1.96051	2.05137	1.87941	0.75153	0.245189	0.512553	0.368667	RALY
Q92839	Hyaluronan synthase 1 OS=Homo sapiens OX=9606 GN=HAS1 PE=1 SV=2	2	3.307	2.589	3.091	2.726	2.592	0.0248246	0.392126	0.559684	0.544721	0.628568	1.72552	1.37239	1.62807	1.44679	1.37407	1.60512	0.406574	0.252057	0.263826	0.201648	HAS1
Q9UH65	Switch-associated protein 70 OS=Homo sapiens OX=9606 GN=SWAP70 PE=1 SV=1	2	3.303	4.99	5.24	4.218	4.538	0.0128046	0.0378715	0.162447	0.18868	0.340053	1.72378	2.31904	2.38957	2.07656	2.18206	1.89263	1.42169	0.789289	0.724274	0.468453	SWAP70
P51151	Ras-related protein Rab-9A OS=Homo sapiens OX=9606 GN=RAB9A PE=1 SV=1	5	3.297	2.717	2.224	2.423	1.816	0.0313714	0.258607	0.675474	0.584105	0.861085	1.72115	1.44201	1.15316	1.27679	0.860764	1.50347	0.58736	0.170391	0.233509	0.064954	RAB9A
P49207	60S ribosomal protein L34 OS=Homo sapiens OX=9606 GN=RPL34 PE=1 SV=3	4	3.255	5.25	5.82	6.969	5.294	0.0243465	0.0918383	0.266036	0.0471124	0.249323	1.70266	2.39232	2.54102	2.80095	2.40436	1.61356	1.03698	0.575059	1.32686	0.603237	RPL34
O15126	Secretory carrier-associated membrane protein 1 OS=Homo sapiens OX=9606 GN=SCAMP1 PE=1 SV=2	4	3.233	1.675	5.002	1.928	2.774	0.0367057	0.647883	0.392187	0.712602	0.730525	1.69287	0.744161	2.32251	0.947105	1.47197	1.43527	0.188504	0.406507	0.147153	0.136365	SCAMP1
P55769	NHP2-like protein 1 OS=Homo sapiens OX=9606 GN=SNU13 PE=1 SV=3	5	3.214	3.963	3.771	4.076	3.957	0.0164213	0.181435	0.423455	0.230724	0.379702	1.68437	1.98659	1.91495	2.02715	1.98441	1.78459	0.74128	0.373193	0.636906	0.420557	SNU13
Q9BQE5	Apolipoprotein L2 OS=Homo sapiens OX=9606 GN=APOL2 PE=1 SV=1	6	3.2	4.051	3.039	3.57	1.837	0.0360984	0.082028	0.437602	0.154846	0.717474	1.67807	2.01828	1.6036	1.83592	0.877352	1.44251	1.08604	0.358921	0.810101	0.144194	APOL2
Q9UM00	Calcium load-activated calcium channel OS=Homo sapiens OX=9606 GN=TMCO1 PE=1 SV=2	3	3.196	5.762	5.558	5.821	5.745	0.0089834	0.0515162	0.294049	0.0880295	0.23467	1.67627	2.52657	2.47457	2.54127	2.52231	2.04656	1.28806	0.531581	1.05537	0.629543	TMCO1
P31153	S-adenosylmethionine synthase isoform type-2 OS=Homo sapiens OX=9606 GN=MAT2A PE=1 SV=1	11	3.184	2.799	3.887	4.052	3.252	0.0233393	0.469742	0.586495	0.373877	0.639677	1.67084	1.48491	1.95866	2.01863	1.70133	1.63191	0.32814	0.231736	0.427272	0.194039	MAT2A
O95470	Sphingosine-1-phosphate lyase 1 OS=Homo sapiens OX=9606 GN=SGPL1 PE=1 SV=3	4	3.181	3.957	4.431	4.12	5.923	0.0403427	0.137916	0.31086	0.142202	0.242292	1.66948	1.98441	2.14763	2.04264	2.56633	1.39424	0.860384	0.507435	0.847093	0.615661	SGPL1
Q92599	Septin-8 OS=Homo sapiens OX=9606 GN=SEPTIN8 PE=1 SV=4	5	3.181	2.307	1.103	1.021	0.905	0.0112542	0.382416	0.937118	0.919572	0.942708	1.66948	1.20602	0.141433	0.0299829	-0.14401	1.94869	0.417464	0.0282058	0.0364145	0.0256226	SEPTIN8
O60547	GDP-mannose 4,6 dehydratase OS=Homo sapiens OX=9606 GN=GMDS PE=1 SV=1	4	3.174	2.759	3.068	2.92	2.94	0.0339566	0.28054	0.521707	0.27992	0.463467	1.6663	1.46415	1.6173	1.54597	1.55582	1.46908	0.552005	0.282573	0.552966	0.333981	GMDS
P78417	Glutathione S-transferase omega-1 OS=Homo sapiens OX=9606 GN=GSTO1 PE=1 SV=2	14	3.172	3.906	3.779	4.311	2.793	0.00961569	0.179198	0.564734	0.213564	0.730525	1.66539	1.96569	1.918	2.10802	1.48182	2.01702	0.746666	0.248156	0.670472	0.136365	GSTO1
Q9H3P7	Golgi resident protein GCP60 OS=Homo sapiens OX=9606 GN=ACBD3 PE=1 SV=4	5	3.163	3.742	3.029	2.976	2.009	0.0112542	0.149306	0.634821	0.427024	0.788371	1.66129	1.90381	1.59884	1.57337	1.00648	1.94869	0.825923	0.197349	0.369548	0.10327	ACBD3
P63165	Small ubiquitin-related modifier 1 OS=Homo sapiens OX=9606 GN=SUMO1 PE=1 SV=1	5	3.145	7.048	4.458	3.392	2.14	0.0138545	0.00920574	0.295546	0.313525	0.791116	1.65306	2.81721	2.1564	1.76214	1.09761	1.85841	2.03594	0.529375	0.503728	0.10176	SUMO1
Q7LG56	Ribonucleoside-diphosphate reductase subunit M2 B OS=Homo sapiens OX=9606 GN=RRM2B PE=1 SV=1	3	3.11	1.344	0.368	4.602	0.98	0.00747044	0.812558	0.828547	0.200434	0.921555	1.63691	0.426533	-1.44222	2.20226	-0.0291463	2.12665	0.0901457	0.0816829	0.698029	0.0354787	RRM2B
O75347	Tubulin-specific chaperone A OS=Homo sapiens OX=9606 GN=TBCA PE=1 SV=3	9	3.107	3.22	2.645	3.261	1.869	0.0115211	0.303029	0.795825	0.414833	0.904772	1.63552	1.68706	1.40327	1.70531	0.902267	1.93851	0.518516	0.0991823	0.382126	0.0434609	TBCA
Q01433	AMP deaminase 2 OS=Homo sapiens OX=9606 GN=AMPD2 PE=1 SV=2	6	3.104	5.345	5.568	3.698	2.802	0.0319567	0.0503081	0.299244	0.132997	0.479158	1.63413	2.41819	2.47716	1.88675	1.48646	1.49544	1.29836	0.523974	0.876157	0.319522	AMPD2
Q8WZ42	Titin OS=Homo sapiens OX=9606 GN=TTN PE=1 SV=4	2	3.096	4.31	4.273	4.82	4.324	0.0482287	0.0795078	0.244616	0.183418	0.222704	1.63041	2.10769	2.09525	2.26903	2.11237	1.31669	1.09959	0.611515	0.736559	0.652272	TTN
Q9NZ45	CDGSH iron-sulfur domain-containing protein 1 OS=Homo sapiens OX=9606 GN=CISD1 PE=1 SV=1	3	3.068	3.716	2.677	3.24	2.622	0.0235982	0.117779	0.633227	0.30621	0.691176	1.6173	1.89375	1.42062	1.69599	1.39067	1.62712	0.928934	0.19844	0.513981	0.160411	CISD1
Q13547	Histone deacetylase 1 OS=Homo sapiens OX=9606 GN=HDAC1 PE=1 SV=1	2	3.065	3.337	2.081	3.274	2.202	0.00850227	0.162798	0.632462	0.338396	0.781665	1.61589	1.73855	1.05728	1.71105	1.13881	2.07047	0.788351	0.198966	0.470575	0.106979	HDAC1
P57088	Transmembrane protein 33 OS=Homo sapiens OX=9606 GN=TMEM33 PE=1 SV=2	4	3.052	6.885	7.887	4.846	5.152	0.0375946	0.0255721	0.15337	0.187593	0.426794	1.60975	2.78346	2.97948	2.27679	2.36513	1.42487	1.59223	0.81426	0.726784	0.369782	TMEM33
Q9NSK0	Kinesin light chain 4 OS=Homo sapiens OX=9606 GN=KLC4 PE=1 SV=3	3	3.045	4.613	3.649	3.5	2.448	0.0562427	0.0613238	0.263875	0.30996	0.669757	1.60644	2.20571	1.8675	1.80735	1.2916	1.24993	1.21237	0.578602	0.508694	0.174083	KLC4
P62312	U6 snRNA-associated Sm-like protein LSm6 OS=Homo sapiens OX=9606 GN=LSM6 PE=1 SV=1	3	3.039	6.105	6.798	5.77	6.595	0.00833073	0.014423	0.0895049	0.0869267	0.239888	1.6036	2.60999	2.76511	2.52857	2.72137	2.07932	1.84094	1.04815	1.06085	0.619991	LSM6
P63220	40S ribosomal protein S21 OS=Homo sapiens OX=9606 GN=RPS21 PE=1 SV=1	8	3.034	3.831	2.931	2.762	2.035	0.0140211	0.188924	0.742673	0.574669	0.872508	1.60122	1.93772	1.55139	1.46571	1.02503	1.85322	0.723713	0.129202	0.240582	0.0592304	RPS21
Q96MU7	YTH domain-containing protein 1 OS=Homo sapiens OX=9606 GN=YTHDC1 PE=1 SV=3	4	3.025	4.101	5.022	4.505	2.474	0.0201566	0.141723	0.25505	0.210098	0.700309	1.59694	2.03598	2.32826	2.17153	1.30685	1.69558	0.848559	0.593374	0.677579	0.15471	YTHDC1
Q9Y3C8	Ubiquitin-fold modifier-conjugating enzyme 1 OS=Homo sapiens OX=9606 GN=UFC1 PE=1 SV=3	2	3.013	1.971	1.767	2.195	1.9	0.0501649	0.378639	0.705459	0.61653	0.76653	1.5912	0.978928	0.821302	1.13422	0.925999	1.2996	0.421775	0.151528	0.210046	0.115471	UFC1
Q01082	Spectrin beta chain, non-erythrocytic 1 OS=Homo sapiens OX=9606 GN=SPTBN1 PE=1 SV=2	11	3.009	4.248	3.928	3.674	3.041	0.024555	0.0479861	0.429267	0.295342	0.645251	1.58928	2.08678	1.97379	1.87735	1.60455	1.60986	1.31888	0.367272	0.529675	0.190271	SPTBN1
Q8WUD1	Ras-related protein Rab-2B OS=Homo sapiens OX=9606 GN=RAB2B PE=1 SV=1	2	3.005	2.655	1.187	0.856	0.611	0.058441	0.227786	0.877438	0.959271	0.980798	1.58736	1.40871	0.24732	-0.224317	-0.710756	1.23328	0.642473	0.0567837	0.0180585	0.00842048	RAB2B
Q15819	Ubiquitin-conjugating enzyme E2 variant 2 OS=Homo sapiens OX=9606 GN=UBE2V2 PE=1 SV=4	2	3.004	7.039	12.748	8.27	19.366	0.0741067	0.0169523	0.0565089	0.0401075	0.0212976	1.58688	2.81537	3.6722	3.04789	4.27545	1.13014	1.77077	1.24788	1.39677	1.67167	UBE2V2
Q13247	Serine/arginine-rich splicing factor 6 OS=Homo sapiens OX=9606 GN=SRSF6 PE=1 SV=2	4	3.004	4.748	4.7	5.044	4.459	0.0231469	0.117779	0.444591	0.160647	0.325302	1.58688	2.24732	2.23266	2.33457	2.15672	1.63551	0.928934	0.35204	0.794128	0.487714	SRSF6
Q14696	LRP chaperone MESD OS=Homo sapiens OX=9606 GN=MESD PE=1 SV=2	7	3	2.605	2.227	2.619	2.014	0.0535175	0.260032	0.661025	0.542438	0.743836	1.58496	1.38128	1.1551	1.38902	1.01006	1.2715	0.584973	0.179782	0.26565	0.128523	MESD
O95297	Myelin protein zero-like protein 1 OS=Homo sapiens OX=9606 GN=MPZL1 PE=1 SV=1	2	2.993	4.61	0.01	4.379	0.146	0.11084	0.0142944	9.32207e-17	0.0664729	0.645907	1.58159	2.20477		2.1306	-2.77596	0.955302	1.84484	16.0305	1.17736	0.18983	MPZL1
P41227	N-alpha-acetyltransferase 10 OS=Homo sapiens OX=9606 GN=NAA10 PE=1 SV=1	7	2.993	2.14	1.224	2.76	3.151	0.0226621	0.443053	0.939234	0.492213	0.673529	1.58159	1.09761	0.291604	1.46467	1.65581	1.6447	0.353544	0.0272261	0.307847	0.171644	NAA10
P63000	Ras-related C3 botulinum toxin substrate 1 OS=Homo sapiens OX=9606 GN=RAC1 PE=1 SV=1	9	2.989	10.888	8.681	5.601	7.11	0.020542	0.00282723	0.104402	0.163105	0.148441	1.57966	3.44467	3.11786	2.48568	2.82985	1.68736	2.54864	0.981291	0.787533	0.828447	RAC1
P62249	40S ribosomal protein S16 OS=Homo sapiens OX=9606 GN=RPS16 PE=1 SV=2	12	2.97	4.421	4.354	4.534	4.945	0.0165866	0.124511	0.456788	0.187381	0.343257	1.57046	2.14437	2.12234	2.18078	2.30597	1.78024	0.904791	0.340285	0.727274	0.464381	RPS16
Q02543	60S ribosomal protein L18a OS=Homo sapiens OX=9606 GN=RPL18A PE=1 SV=2	14	2.969	4.312	5.593	3.695	3.033	0.0166156	0.135139	0.29065	0.312733	0.690974	1.56998	2.10836	2.48362	1.88557	1.60075	1.77948	0.869219	0.53663	0.504826	0.160538	RPL18A
Q9Y5M8	Signal recognition particle receptor subunit beta OS=Homo sapiens OX=9606 GN=SRPRB PE=1 SV=3	15	2.966	3.88	3.231	2.897	2.281	0.021736	0.192181	0.533565	0.492213	0.729056	1.56852	1.95606	1.69198	1.53456	1.18967	1.66282	0.716289	0.272813	0.307847	0.137239	SRPRB
P35659	Protein DEK OS=Homo sapiens OX=9606 GN=DEK PE=1 SV=1	10	2.966	2.54	3.103	3.788	1.521	0.0381699	0.564613	0.675474	0.429964	0.904772	1.56852	1.34483	1.63366	1.92144	0.60502	1.41828	0.248249	0.170391	0.366568	0.0434609	DEK
O60281	Zinc finger protein 292 OS=Homo sapiens OX=9606 GN=ZNF292 PE=1 SV=3	2	2.959	3.469	0.132	0.01	0.01	0.209486	0.0245047	0.344951	1.19896e-16	9.69811e-17	1.56511	1.79452	-2.92139			0.678844	1.61075	0.462243	15.9212	16.0133	ZNF292
O94923	D-glucuronyl C5-epimerase OS=Homo sapiens OX=9606 GN=GLCE PE=1 SV=3	3	2.947	4.99	4.111	3.729	2.175	0.0729402	0.043208	0.195308	0.27857	0.639677	1.55925	2.31904	2.03949	1.89879	1.12102	1.13703	1.36444	0.70928	0.555066	0.194039	GLCE
Q03468	DNA excision repair protein ERCC-6 OS=Homo sapiens OX=9606 GN=ERCC6 PE=1 SV=1	2	2.932	5.3	3.632	3.44	1.537	0.0645453	0.0571469	0.298953	0.33925	0.8004	1.55189	2.40599	1.86076	1.78241	0.620117	1.19014	1.24301	0.524397	0.46948	0.0966929	ERCC6
P10412	Histone H1.4 OS=Homo sapiens OX=9606 GN=H1-4 PE=1 SV=2	3	2.906	6.268	6.954	5.231	12.503	0.0293569	0.0377865	0.187781	0.12515	0.0185591	1.53903	2.64801	2.79784	2.38709	3.6442	1.53229	1.42266	0.726349	0.902568	1.73144	H1-4
O15173	Membrane-associated progesterone receptor component 2 OS=Homo sapiens OX=9606 GN=PGRMC2 PE=1 SV=1	6	2.898	2.818	2.481	1.834	0.985	0.0316929	0.400128	0.784871	0.832877	0.978996	1.53506	1.49467	1.31092	0.874994	-0.0218044	1.49904	0.397801	0.105202	0.0794193	0.00921904	PGRMC2
P62906	60S ribosomal protein L10a OS=Homo sapiens OX=9606 GN=RPL10A PE=1 SV=2	13	2.89	3.999	2.129	2.858	1.977	0.0206988	0.168259	0.876679	0.539621	0.888892	1.53107	1.99964	1.09018	1.51501	0.983313	1.68405	0.774021	0.0571592	0.267911	0.0511511	RPL10A
P29558	RNA-binding motif, single-stranded-interacting protein 1 OS=Homo sapiens OX=9606 GN=RBMS1 PE=1 SV=3	2	2.878	1.511	3.976	3.288	2.449	0.0678585	0.658792	0.116464	0.33588	0.508721	1.52507	0.595504	1.99132	1.71721	1.29219	1.1684	0.181252	0.93381	0.473816	0.29352	RBMS1
P16403	Histone H1.2 OS=Homo sapiens OX=9606 GN=H1-2 PE=1 SV=2	3	2.876	8.467	8.943	5.292	7.371	0.0504661	0.0104506	0.110608	0.156489	0.115546	1.52406	3.08185	3.16076	2.40381	2.88186	1.297	1.98086	0.956215	0.805516	0.937246	H1-2
Q9P2R3	Rabankyrin-5 OS=Homo sapiens OX=9606 GN=ANKFY1 PE=1 SV=2	2	2.86	4.923	0.969	4.946	4.604	0.129047	0.020531	0.915277	0.0318486	0.245072	1.51602	2.29954	-0.0454314	2.30626	2.20289	0.889254	1.68759	0.0384473	1.49691	0.610707	ANKFY1
Q5K651	Sterile alpha motif domain-containing protein 9 OS=Homo sapiens OX=9606 GN=SAMD9 PE=1 SV=1	4	2.857	3.329	3.561	3.957	2.635	0.0443192	0.280831	0.609246	0.268114	0.765431	1.5145	1.73509	1.83228	1.98441	1.3978	1.35341	0.551555	0.215208	0.571681	0.116094	SAMD9
P26447	Protein S100-A4 OS=Homo sapiens OX=9606 GN=S100A4 PE=1 SV=1	7	2.852	3.343	1.339	2.623	3.547	0.0230474	0.27559	0.998573	0.625909	0.588111	1.51197	1.74114	0.421156	1.39122	1.8266	1.63738	0.559737	0.00062006	0.203489	0.230541	S100A4
P42574	Caspase-3 OS=Homo sapiens OX=9606 GN=CASP3 PE=1 SV=2	2	2.837	4.141	8.916	2.584	2.843	0.0681339	0.0963294	0.05472	0.452301	0.557536	1.50437	2.04998	3.1564	1.36961	1.50741	1.16664	1.01624	1.26185	0.344573	0.253727	CASP3
Q04837	Single-stranded DNA-binding protein, mitochondrial OS=Homo sapiens OX=9606 GN=SSBP1 PE=1 SV=1	9	2.834	4.902	3.652	3.047	2.347	0.0241667	0.0899768	0.592469	0.47815	0.817815	1.50284	2.29337	1.86869	1.60739	1.23082	1.61678	1.04587	0.227335	0.320436	0.0873447	SSBP1
P49589	Cysteine--tRNA ligase, cytoplasmic OS=Homo sapiens OX=9606 GN=CARS1 PE=1 SV=3	10	2.833	2.369	2.208	1.689	1.645	0.0660445	0.332073	0.720335	0.832171	0.884944	1.50233	1.24428	1.14274	0.756169	0.718088	1.18016	0.478766	0.142466	0.0797875	0.053084	CARS1
Q96PK6	RNA-binding protein 14 OS=Homo sapiens OX=9606 GN=RBM14 PE=1 SV=2	15	2.831	6.14	6.034	5.601	5.741	0.0559974	0.0614086	0.283218	0.104421	0.17974	1.50131	2.61824	2.59311	2.48568	2.5213	1.25183	1.21177	0.547879	0.981211	0.745356	RBM14
Q6NZI2	Caveolae-associated protein 1 OS=Homo sapiens OX=9606 GN=CAVIN1 PE=1 SV=1	16	2.824	2.502	2.564	3.05	2.102	0.0248246	0.539754	0.809483	0.477503	0.868187	1.49774	1.32308	1.3584	1.60881	1.07176	1.60512	0.267804	0.0917925	0.321024	0.0613869	CAVIN1
Q9BRT2	Ubiquinol-cytochrome-c reductase complex assembly factor 2 OS=Homo sapiens OX=9606 GN=UQCC2 PE=1 SV=1	2	2.817	2.707	1.465	2.471	2.483	0.0780333	0.179198	0.756113	0.52683	0.672825	1.49416	1.43669	0.550901	1.3051	1.31208	1.10772	0.746666	0.121413	0.278329	0.172098	UQCC2
P42766	60S ribosomal protein L35 OS=Homo sapiens OX=9606 GN=RPL35 PE=1 SV=2	7	2.813	5.675	10.204	4.719	10.499	0.0397225	0.0546306	0.0669169	0.234456	0.0368021	1.49211	2.50462	3.35106	2.23848	3.39218	1.40096	1.26256	1.17446	0.629938	1.43413	RPL35
Q96NL0	RUN domain-containing protein 3B OS=Homo sapiens OX=9606 GN=RUNDC3B PE=2 SV=1	2	2.813	1.894	0.01	0.01	1.241	0.0622909	0.448878	9.32207e-17	1.19896e-16	0.872508	1.49211	0.921436			0.311503	1.20558	0.347872	16.0305	15.9212	0.0592304	RUNDC3B
P40222	Alpha-taxilin OS=Homo sapiens OX=9606 GN=TXLNA PE=1 SV=3	5	2.807	3.561	3.615	2.234	3.048	0.0360984	0.158467	0.435812	0.564663	0.415041	1.48903	1.83228	1.854	1.15963	1.60786	1.44251	0.800062	0.360701	0.24821	0.381909	TXLNA
O75323	Protein NipSnap homolog 2 OS=Homo sapiens OX=9606 GN=NIPSNAP2 PE=1 SV=1	5	2.806	4.826	2.355	3.148	2.492	0.0642185	0.0355687	0.625778	0.396759	0.673797	1.48852	2.27083	1.23573	1.65444	1.3173	1.19234	1.44893	0.203579	0.401473	0.171471	NIPSNAP2
O15144	Actin-related protein 2/3 complex subunit 2 OS=Homo sapiens OX=9606 GN=ARPC2 PE=1 SV=1	12	2.8	3.028	2.777	2.453	1.689	0.0452074	0.322159	0.726594	0.628563	0.844723	1.48543	1.59837	1.47353	1.29455	0.756169	1.34479	0.49193	0.138708	0.201651	0.0732857	ARPC2
P62314	Small nuclear ribonucleoprotein Sm D1 OS=Homo sapiens OX=9606 GN=SNRPD1 PE=1 SV=1	5	2.798	2.565	3.627	2.364	2.08	0.0268425	0.511239	0.598582	0.720172	0.872508	1.4844	1.35896	1.85878	1.24123	1.05658	1.57118	0.291376	0.222876	0.142564	0.0592304	SNRPD1
P62942	Peptidyl-prolyl cis-trans isomerase FKBP1A OS=Homo sapiens OX=9606 GN=FKBP1A PE=1 SV=2	7	2.798	2.129	2.532	2.371	2.231	0.0558742	0.72217	0.828238	0.740822	0.82566	1.4844	1.09018	1.34028	1.2455	1.15769	1.25279	0.141361	0.0818451	0.130286	0.083199	FKBP1A
P04439	HLA class I histocompatibility antigen, A alpha chain OS=Homo sapiens OX=9606 GN=HLA-A PE=1 SV=2	2	2.788	2.756	2.67	2.801	1.075	0.0535175	0.463653	0.757983	0.604114	0.99685	1.47923	1.46258	1.41684	1.48594	0.104337	1.2715	0.333807	0.12034	0.218881	0.00136997	HLA-A
O15511	Actin-related protein 2/3 complex subunit 5 OS=Homo sapiens OX=9606 GN=ARPC5 PE=1 SV=3	4	2.784	1.105	1.51	2.417	1.796	0.0996354	0.885116	0.851292	0.589727	0.82566	1.47716	0.144046	0.594549	1.27322	0.844787	1.00159	0.0529997	0.0699214	0.229349	0.083199	ARPC5
O15027	Protein transport protein Sec16A OS=Homo sapiens OX=9606 GN=SEC16A PE=1 SV=4	2	2.773		3.296	2.397	2.372	0.143971		0.401614	0.267996	0.58448	1.47145	#VALUE!	1.72072	1.26123	1.2461	0.841724	#VALUE!	0.396191	0.571871	0.23323	SEC16A
Q13435	Splicing factor 3B subunit 2 OS=Homo sapiens OX=9606 GN=SF3B2 PE=1 SV=2	19	2.769	2.888	2.718	3.568	2.069	0.0448016	0.354183	0.680135	0.336307	0.774651	1.46937	1.53007	1.44255	1.83512	1.04893	1.34871	0.450773	0.167405	0.473264	0.110894	SF3B2
P23921	Ribonucleoside-diphosphate reductase large subunit OS=Homo sapiens OX=9606 GN=RRM1 PE=1 SV=1	6	2.769	2.667	4.015	4.078	6.889	0.0452074	0.296052	0.407107	0.257024	0.270896	1.46937	1.41522	2.0054	2.02786	2.78429	1.34479	0.528631	0.390292	0.590026	0.567198	RRM1
P49257	Protein ERGIC-53 OS=Homo sapiens OX=9606 GN=LMAN1 PE=1 SV=2	12	2.754	4.278	2.801	3.666	3.994	0.0488028	0.139423	0.769414	0.373677	0.442588	1.46153	2.09694	1.48594	1.87421	1.99783	1.31155	0.855667	0.11384	0.427504	0.354	LMAN1
P21926	CD9 antigen OS=Homo sapiens OX=9606 GN=CD9 PE=1 SV=4	3	2.749	3.925	2.775	3.909	2.981	0.0175021	0.0745609	0.713476	0.257315	0.701555	1.45891	1.97269	1.47249	1.9668	1.5758	1.75691	1.12749	0.146621	0.589534	0.153938	CD9
Q6YN16	Hydroxysteroid dehydrogenase-like protein 2 OS=Homo sapiens OX=9606 GN=HSDL2 PE=1 SV=1	2	2.736	16.999	14.936	10.927	13.376	0.163256	8.43025e-05	0.00146441	0.00910466	0.0409824	1.45207	4.08738	3.90072	3.44983	3.74157	0.787131	4.07416	2.83434	2.04074	1.3874	HSDL2
P17050	Alpha-N-acetylgalactosaminidase OS=Homo sapiens OX=9606 GN=NAGA PE=1 SV=2	5	2.729	2.915	2.939	2.783	2.481	0.0205262	0.27208	0.607119	0.462108	0.715592	1.44837	1.5435	1.55533	1.47664	1.31092	1.68769	0.565303	0.216726	0.335257	0.145334	NAGA
Q15427	Splicing factor 3B subunit 4 OS=Homo sapiens OX=9606 GN=SF3B4 PE=1 SV=1	3	2.713	1.047	1.693	2.213	0.573	0.0306212	0.885116	0.784013	0.438741	0.959732	1.43989	0.0662614	0.759582	1.146	-0.803393	1.51398	0.0529997	0.105677	0.357792	0.0178498	SF3B4
O43670	BUB3-interacting and GLEBS motif-containing protein ZNF207 OS=Homo sapiens OX=9606 GN=ZNF207 PE=1 SV=1	3	2.704	3.2	2.783	2.93	4.4	0.0843739	0.198993	0.472785	0.358717	0.304634	1.4351	1.67807	1.47664	1.5509	2.1375	1.07379	0.701162	0.325336	0.445248	0.516222	ZNF207
Q02750	Dual specificity mitogen-activated protein kinase kinase 1 OS=Homo sapiens OX=9606 GN=MAP2K1 PE=1 SV=2	6	2.673	3.909	4.203	4.434	4.583	0.0291566	0.103753	0.411423	0.201975	0.43639	1.41846	1.9668	2.07142	2.14861	2.19629	1.53526	0.983999	0.385712	0.694702	0.360126	MAP2K1
Q8IYI6	Exocyst complex component 8 OS=Homo sapiens OX=9606 GN=EXOC8 PE=1 SV=2	2	2.671	13.982	12.501	6.185	3.913	0.0895535	0.000387176	0.00510887	0.0721163	0.380214	1.41738	3.8055	3.64397	2.62877	1.96828	1.04792	3.41209	2.29168	1.14197	0.419971	EXOC8
P07858	Cathepsin B OS=Homo sapiens OX=9606 GN=CTSB PE=1 SV=3	9	2.66	3.438	2.051	3.428	3.172	0.0396534	0.254408	0.883986	0.372817	0.664754	1.41143	1.78157	1.03633	1.77737	1.66539	1.40172	0.59447	0.0535546	0.428504	0.177339	CTSB
O75152	Zinc finger CCCH domain-containing protein 11A OS=Homo sapiens OX=9606 GN=ZC3H11A PE=1 SV=3	2	2.655	0.113	9.337	2.967	16.997	0.192412	0.126074	0.0213031	0.178218	0.020249	1.40871	-3.14561	3.22296	1.569	4.08721	0.715767	0.899374	1.67156	0.749049	1.6936	ZC3H11A
P56182	Ribosomal RNA processing protein 1 homolog A OS=Homo sapiens OX=9606 GN=RRP1 PE=1 SV=1	2	2.653	1.585	3.032	1.262	0.01	0.0918084	0.633272	0.330602	0.88461	9.69811e-17	1.40762	0.664483	1.60027	0.335712		1.03712	0.19841	0.480694	0.0532484	16.0133	RRP1
Q96HC4	PDZ and LIM domain protein 5 OS=Homo sapiens OX=9606 GN=PDLIM5 PE=1 SV=5	26	2.652	4.271	4.809	4.588	2.99	0.0405882	0.137866	0.382112	0.182105	0.700309	1.40708	2.09457	2.26574	2.19787	1.58015	1.3916	0.860543	0.417809	0.739677	0.15471	PDLIM5
Q8IXJ9	Polycomb group protein ASXL1 OS=Homo sapiens OX=9606 GN=ASXL1 PE=1 SV=4	2	2.632	5.785	9.296	5.297	18.299	0.152699	0.023301	0.0274716	0.139831	0.00241703	1.39616	2.53232	3.21661	2.40518	4.19369	0.816164	1.63263	1.56112	0.854397	2.61672	ASXL1
P22087	rRNA 2'-O-methyltransferase fibrillarin OS=Homo sapiens OX=9606 GN=FBL PE=1 SV=2	15	2.629	4.134	4.849	4.082	4.777	0.0842852	0.161417	0.376272	0.26205	0.368392	1.39451	2.04754	2.27769	2.02928	2.2561	1.07425	0.792049	0.424498	0.581616	0.43369	FBL
O95168	NADH dehydrogenase [ubiquinone] 1 beta subcomplex subunit 4 OS=Homo sapiens OX=9606 GN=NDUFB4 PE=1 SV=3	3	2.628	1.171	1.269	0.942	0.886	0.0523886	0.870045	0.931025	0.988335	0.994807	1.39397	0.227741	0.343692	-0.086201	-0.174621	1.28076	0.0604582	0.0310389	0.00509602	0.00226111	NDUFB4
Q8IYM0	Protein FAM186B OS=Homo sapiens OX=9606 GN=FAM186B PE=2 SV=2	2	2.624	4.8	4.721	5.496	4.343	0.0212903	0.0427248	0.342368	0.117703	0.449793	1.39177	2.26303	2.23909	2.45838	2.11869	1.67182	1.36932	0.465507	0.929214	0.346987	FAM186B
P09496	Clathrin light chain A OS=Homo sapiens OX=9606 GN=CLTA PE=1 SV=1	3	2.616	2.604	1.779	1.89	2.188	0.0341387	0.29194	0.870143	0.779464	0.788371	1.38736	1.38073	0.831067	0.918386	1.12961	1.46675	0.534706	0.0604093	0.108204	0.10327	CLTA
Q9Y2W1	Thyroid hormone receptor-associated protein 3 OS=Homo sapiens OX=9606 GN=THRAP3 PE=1 SV=2	10	2.609	3.167	4.377	4.741	4.222	0.0801956	0.221133	0.359802	0.168122	0.332281	1.3835	1.66312	2.12994	2.24519	2.07793	1.09585	0.655346	0.443936	0.774375	0.478494	THRAP3
Q03701	CCAAT/enhancer-binding protein zeta OS=Homo sapiens OX=9606 GN=CEBPZ PE=1 SV=3	2	2.604	4.376	5.976	5.668	5.117	0.0410173	0.119634	0.199218	0.102737	0.372794	1.38073	2.12961	2.57918	2.50284	2.3553	1.38703	0.922145	0.700672	0.988275	0.428531	CEBPZ
Q9BS26	Endoplasmic reticulum resident protein 44 OS=Homo sapiens OX=9606 GN=ERP44 PE=1 SV=1	4	2.584	0.751	1.576	1.369	3.56	0.0406171	0.982024	0.812785	0.871815	0.629674	1.36961	-0.413115	0.656268	0.453122	1.83188	1.39129	0.00787798	0.0900243	0.0595754	0.200885	ERP44
Q9ULX3	RNA-binding protein NOB1 OS=Homo sapiens OX=9606 GN=NOB1 PE=1 SV=1	3	2.579	3.986	2.248	3.053	1.476	0.113313	0.0369797	0.481657	0.156715	0.700309	1.36681	1.99494	1.16864	1.61023	0.561693	0.945719	1.43204	0.317262	0.804889	0.15471	NOB1
P36507	Dual specificity mitogen-activated protein kinase kinase 2 OS=Homo sapiens OX=9606 GN=MAP2K2 PE=1 SV=1	7	2.567	4.027	3.875	3.689	2.728	0.0949235	0.0942287	0.424485	0.307344	0.645907	1.36008	2.00971	1.9542	1.88323	1.44784	1.02263	1.02582	0.372138	0.512376	0.18983	MAP2K2
P04264	Keratin, type II cytoskeletal 1 OS=Homo sapiens OX=9606 GN=KRT1 PE=1 SV=6	31	2.567	1.166	3.938	2.41	1.777	0.0513377	0.976865	0.533696	0.702545	0.918965	1.36008	0.221568	1.97746	1.26903	0.829444	1.28956	0.0101655	0.272706	0.153326	0.0367011	KRT1
Q13442	28 kDa heat- and acid-stable phosphoprotein OS=Homo sapiens OX=9606 GN=PDAP1 PE=1 SV=1	3	2.552	1.817	0.987	0.924	2.147	0.0270736	0.655251	0.948329	0.9483	0.669121	1.35163	0.861558	-0.018878	-0.114035	1.10232	1.56745	0.183592	0.0230412	0.0230544	0.174495	PDAP1
P63173	60S ribosomal protein L38 OS=Homo sapiens OX=9606 GN=RPL38 PE=1 SV=2	6	2.551	2.351	2.705	2.439	1.807	0.0535175	0.607361	0.784013	0.693911	0.911491	1.35106	1.23327	1.43563	1.28629	0.853597	1.2715	0.216553	0.105677	0.158696	0.0402475	RPL38
Q9UI14	Prenylated Rab acceptor protein 1 OS=Homo sapiens OX=9606 GN=RABAC1 PE=1 SV=1	3	2.551	1.94	2.61	1.452	1.098	0.0345169	0.549817	0.760135	0.832171	0.891201	1.35106	0.956057	1.38405	0.538041	0.134878	1.46197	0.259782	0.119109	0.0797875	0.0500245	RABAC1
P26583	High mobility group protein B2 OS=Homo sapiens OX=9606 GN=HMGB2 PE=1 SV=2	6	2.533	6.306	3.371	3.694	2.487	0.116234	0.0226826	0.371798	0.277417	0.7812	1.34085	2.65673	1.75318	1.88518	1.31441	0.934668	1.64431	0.429693	0.556866	0.107238	HMGB2
Q9NPJ3	Acyl-coenzyme A thioesterase 13 OS=Homo sapiens OX=9606 GN=ACOT13 PE=1 SV=1	3	2.528	4.432	4.481	5.184	4.768	0.0484089	0.126586	0.271876	0.137482	0.449031	1.338	2.14796	2.16382	2.37407	2.25338	1.31508	0.897615	0.56563	0.861753	0.347723	ACOT13
Q96IX5	ATP synthase membrane subunit DAPIT, mitochondrial OS=Homo sapiens OX=9606 GN=ATP5MD PE=1 SV=1	2	2.515	5.095	4.648	3.075	2.605	0.0458157	0.0395679	0.203341	0.38662	0.747226	1.33056	2.34908	2.21661	1.62059	1.38128	1.33899	1.40266	0.691776	0.412716	0.126548	ATP5MD
Q14240	Eukaryotic initiation factor 4A-II OS=Homo sapiens OX=9606 GN=EIF4A2 PE=1 SV=2	7	2.513	0.629	3.251	3.106	1.707	0.113313	0.962708	0.546382	0.344982	0.879285	1.32941	-0.668868	1.70088	1.63506	0.771463	0.945719	0.0165055	0.262504	0.462204	0.0558702	EIF4A2
P14324	Farnesyl pyrophosphate synthase OS=Homo sapiens OX=9606 GN=FDPS PE=1 SV=4	4	2.512	2.172	1.323	2.21	1.862	0.111666	0.379929	0.922003	0.685166	0.854427	1.32884	1.11902	0.403813	1.14405	0.896853	0.952079	0.420298	0.0352679	0.164204	0.0683251	FDPS
Q96T60	Bifunctional polynucleotide phosphatase/kinase OS=Homo sapiens OX=9606 GN=PNKP PE=1 SV=1	2	2.509	1.754	1.771	2.193	2.574	0.135577	0.404036	0.732109	0.532479	0.560776	1.32711	0.810649	0.824564	1.13291	1.36401	0.867813	0.39358	0.135424	0.273698	0.25121	PNKP
O96005	Cleft lip and palate transmembrane protein 1 OS=Homo sapiens OX=9606 GN=CLPTM1 PE=1 SV=1	9	2.501	3.626	5.216	4.65	4.357	0.0924961	0.128891	0.17307	0.166912	0.294705	1.32251	1.85838	2.38294	2.21723	2.12334	1.03388	0.889777	0.761778	0.777512	0.530612	CLPTM1
P05198	Eukaryotic translation initiation factor 2 subunit 1 OS=Homo sapiens OX=9606 GN=EIF2S1 PE=1 SV=3	29	2.494	3.579	3.474	3.766	2.167	0.0634609	0.228562	0.630216	0.299918	0.854427	1.31846	1.83956	1.7966	1.91303	1.1157	1.19749	0.640996	0.200511	0.522997	0.0683251	EIF2S1
P61513	60S ribosomal protein L37a OS=Homo sapiens OX=9606 GN=RPL37A PE=1 SV=2	2	2.476	3.758	3.25	2.947	2.206	0.13384	0.136473	0.389888	0.42981	0.743836	1.30801	1.90997	1.70044	1.55925	1.14143	0.873413	0.864955	0.40906	0.366723	0.128523	RPL37A
Q96HS1	Serine/threonine-protein phosphatase PGAM5, mitochondrial OS=Homo sapiens OX=9606 GN=PGAM5 PE=1 SV=2	6	2.472	4.802	5.291	4.959	5.816	0.139444	0.0592932	0.221814	0.153713	0.138504	1.30568	2.26364	2.40354	2.31005	2.54003	0.855602	1.227	0.654011	0.813288	0.858537	PGAM5
P62861	40S ribosomal protein S30 OS=Homo sapiens OX=9606 GN=FAU PE=1 SV=1	3	2.472	2.106	2.274	2.051	1.374	0.127055	0.756757	0.821363	0.793797	0.969498	1.30568	1.07451	1.18523	1.03633	0.458382	0.896007	0.121044	0.085465	0.100291	0.0134533	FAU
O43865	S-adenosylhomocysteine hydrolase-like protein 1 OS=Homo sapiens OX=9606 GN=AHCYL1 PE=1 SV=2	3	2.471	3.371	3.681	3.544	3.984	0.135783	0.136473	0.376332	0.301633	0.485086	1.3051	1.75318	1.8801	1.82538	1.99422	0.867156	0.864955	0.424429	0.520521	0.314182	AHCYL1
Q96J01	THO complex subunit 3 OS=Homo sapiens OX=9606 GN=THOC3 PE=1 SV=1	4	2.463	2.476	4.182	3.476	3.537	0.0768019	0.379391	0.354579	0.277822	0.487866	1.30042	1.30801	2.06419	1.79743	1.82253	1.11463	0.420913	0.450287	0.556233	0.311699	THOC3
Q14739	Delta(14)-sterol reductase LBR OS=Homo sapiens OX=9606 GN=LBR PE=1 SV=2	2	2.448	10.51	29.829	3.229	5.051	0.0886588	0.000799727	0.000340557	0.277822	0.397537	1.2916	3.39369	4.89864	1.69109	2.33657	1.05228	3.09706	3.46781	0.556233	0.400623	LBR
Q9UQ35	Serine/arginine repetitive matrix protein 2 OS=Homo sapiens OX=9606 GN=SRRM2 PE=1 SV=2	15	2.441	3.829	4.42	4.234	5.072	0.131982	0.13546	0.347991	0.228097	0.279649	1.28747	1.93697	2.14405	2.08202	2.34255	0.879484	0.868189	0.458432	0.64188	0.553387	SRRM2
Q15293	Reticulocalbin-1 OS=Homo sapiens OX=9606 GN=RCN1 PE=1 SV=1	12	2.433	3.265	2.899	3.209	3.17	0.107076	0.34113	0.767369	0.550942	0.616379	1.28274	1.70708	1.53556	1.68212	1.66448	0.970307	0.46708	0.114996	0.258894	0.210152	RCN1
P53004	Biliverdin reductase A OS=Homo sapiens OX=9606 GN=BLVRA PE=1 SV=2	14	2.433	2.872	2.349	2.673	1.165	0.123187	0.439959	0.846538	0.653847	0.990641	1.28274	1.52206	1.23205	1.41846	0.22033	0.909436	0.356588	0.0723536	0.184524	0.00408386	BLVRA
Q12805	EGF-containing fibulin-like extracellular matrix protein 1 OS=Homo sapiens OX=9606 GN=EFEMP1 PE=1 SV=2	2	2.431	1.389	0.726	0.36	0.01	0.116592	0.696343	0.944526	0.872709	9.69811e-17	1.28155	0.474047	-0.461959	-1.47393		0.933332	0.157177	0.0247862	0.0591307	16.0133	EFEMP1
Q9NXV6	CDKN2A-interacting protein OS=Homo sapiens OX=9606 GN=CDKN2AIP PE=1 SV=3	7	2.422	3.867	3.685	3.269	2.883	0.0384244	0.0725831	0.472785	0.373474	0.662896	1.2762	1.95121	1.88166	1.70885	1.52757	1.41539	1.13916	0.325336	0.42774	0.178554	CDKN2AIP
P13929	Beta-enolase OS=Homo sapiens OX=9606 GN=ENO3 PE=1 SV=5	2	2.421	1.783	1.544	2.183	3.278	0.131639	0.611534	0.846453	0.713072	0.523028	1.2756	0.834307	0.626673	1.12631	1.71282	0.880615	0.213579	0.0723974	0.146867	0.281475	ENO3
Q96HE7	ERO1-like protein alpha OS=Homo sapiens OX=9606 GN=ERO1A PE=1 SV=2	17	2.394	1.515	1.089	1.032	1.35	0.0842852	0.892257	0.948472	0.952133	0.990641	1.25942	0.599318	0.123004	0.045443	0.432959	1.07425	0.0495101	0.0229754	0.0213023	0.00408386	ERO1A
P30050	60S ribosomal protein L12 OS=Homo sapiens OX=9606 GN=RPL12 PE=1 SV=1	9	2.387	3	1.456	2.689	1.066	0.0854436	0.364007	0.979761	0.600632	0.936876	1.2552	1.58496	0.54201	1.42707	0.0922074	1.06832	0.438891	0.00887974	0.221391	0.0283178	RPL12
P53999	Activated RNA polymerase II transcriptional coactivator p15 OS=Homo sapiens OX=9606 GN=SUB1 PE=1 SV=3	10	2.386	3.016	2.502	2.307	1.308	0.127946	0.406844	0.825792	0.806665	0.961509	1.25459	1.59264	1.32308	1.20602	0.387363	0.892974	0.390572	0.0831295	0.0933068	0.0170468	SUB1
P10606	Cytochrome c oxidase subunit 5B, mitochondrial OS=Homo sapiens OX=9606 GN=COX5B PE=1 SV=2	6	2.375	3.125	2.725	4.164	4.33	0.11954	0.326837	0.654179	0.24837	0.375009	1.24793	1.64386	1.44626	2.05797	2.11437	0.922488	0.485668	0.184304	0.6049	0.425958	COX5B
Q9H8H3	Methyltransferase-like protein 7A OS=Homo sapiens OX=9606 GN=METTL7A PE=1 SV=1	3	2.374	6.909	4.383	6.504	4.357	0.136291	0.0192618	0.240993	0.0650287	0.271417	1.24732	2.78848	2.13192	2.70133	2.12334	0.865533	1.7153	0.617995	1.18689	0.566362	METTL7A
P69905	Hemoglobin subunit alpha OS=Homo sapiens OX=9606 GN=HBA1 PE=1 SV=2	4	2.371	3.337	2.091	2.767	7.656	0.155121	0.117574	0.795825	0.476779	0.079466	1.2455	1.73855	1.06419	1.46832	2.93659	0.80933	0.929687	0.0991823	0.321683	1.09982	HBA1
Q00059	Transcription factor A, mitochondrial OS=Homo sapiens OX=9606 GN=TFAM PE=1 SV=1	7	2.363	3.095	3.011	3.455	3.761	0.045579	0.178178	0.627434	0.304373	0.531572	1.24062	1.62994	1.59024	1.78869	1.91112	1.34124	0.749146	0.202432	0.516594	0.274438	TFAM
Q9HDC9	Adipocyte plasma membrane-associated protein OS=Homo sapiens OX=9606 GN=APMAP PE=1 SV=2	14	2.358	2.521	2.423	2.396	2.459	0.0969554	0.531152	0.833733	0.745389	0.793326	1.23756	1.334	1.27679	1.26063	1.29807	1.01343	0.274781	0.0789731	0.127617	0.100549	APMAP
Q9H3N1	Thioredoxin-related transmembrane protein 1 OS=Homo sapiens OX=9606 GN=TMX1 PE=1 SV=1	7	2.351	3.383	5.146	4.742	4.642	0.13384	0.242561	0.243605	0.181593	0.281798	1.23327	1.7583	2.36345	2.2455	2.21475	0.873413	0.615178	0.613313	0.740902	0.550062	TMX1
Q9UBV2	Protein sel-1 homolog 1 OS=Homo sapiens OX=9606 GN=SEL1L PE=1 SV=3	3	2.344	3.282	2.416	11.72	1.172	0.137549	0.141295	0.448049	0.021601	0.890969	1.22897	1.71458	1.27262	3.5509	0.228973	0.861542	0.849873	0.348675	1.66553	0.0501374	SEL1L
Q9HBH5	Retinol dehydrogenase 14 OS=Homo sapiens OX=9606 GN=RDH14 PE=1 SV=1	2	2.339	2.051	0.01	2.244	2.343	0.15075	0.38631	9.32207e-17	0.53704	0.644901	1.22589	1.03633		1.16607	1.22836	0.821743	0.413064	16.0305	0.269993	0.190507	RDH14
P82663	28S ribosomal protein S25, mitochondrial OS=Homo sapiens OX=9606 GN=MRPS25 PE=1 SV=1	4	2.328	5.587	4.23	3.758	8.157	0.188907	0.0275309	0.130674	0.324428	0.071575	1.21909	2.48207	2.08066	1.90997	3.02804	0.723753	1.56018	0.88381	0.488881	1.14524	MRPS25
P25786	Proteasome subunit alpha type-1 OS=Homo sapiens OX=9606 GN=PSMA1 PE=1 SV=1	15	2.326	3.08	2.776	3.487	2.97	0.101863	0.340693	0.772691	0.35663	0.701555	1.21785	1.62293	1.47301	1.80199	1.57046	0.991984	0.467636	0.111994	0.447782	0.153938	PSMA1
Q01105	Protein SET OS=Homo sapiens OX=9606 GN=SET PE=1 SV=3	11	2.315	2.944	1.34	2.388	1.473	0.105372	0.379391	0.998573	0.71043	0.972186	1.21101	1.55778	0.422233	1.2558	0.558757	0.977275	0.420913	0.00062006	0.148479	0.0122507	SET
P05161	Ubiquitin-like protein ISG15 OS=Homo sapiens OX=9606 GN=ISG15 PE=1 SV=5	7	2.309	2.03	6.261	1.605	1.255	0.107028	0.75141	0.23592	0.911197	0.99475	1.20727	1.02148	2.64639	0.682573	0.327687	0.970501	0.124123	0.627235	0.0403877	0.00228593	ISG15
Q9H910	Jupiter microtubule associated homolog 2 OS=Homo sapiens OX=9606 GN=JPT2 PE=1 SV=1	4	2.306	2.95	2.322	1.861	3.391	0.0577735	0.215691	0.65245	0.791352	0.590572	1.20539	1.56071	1.21537	0.896078	1.76171	1.23827	0.666167	0.185453	0.10163	0.228727	JPT2
P02765	Alpha-2-HS-glycoprotein OS=Homo sapiens OX=9606 GN=AHSG PE=1 SV=2	4	2.299	2.272	3.438	2.025	7.044	0.142417	0.364029	0.374222	0.764469	0.142896	1.20101	1.18396	1.78157	1.01792	2.81639	0.846438	0.438863	0.426871	0.11664	0.844981	AHSG
Q96S44	EKC/KEOPS complex subunit TP53RK OS=Homo sapiens OX=9606 GN=TP53RK PE=1 SV=2	2	2.299	1.493	1.212	1.719	2.589	0.189006	0.504041	0.805223	0.582573	0.559678	1.20101	0.578214	0.27739	0.78157	1.37239	0.723526	0.297534	0.0940841	0.23465	0.252061	TP53RK
Q9NRY4	Rho GTPase-activating protein 35 OS=Homo sapiens OX=9606 GN=ARHGAP35 PE=1 SV=3	2	2.297	5.662	4.914	2.657	1.957	0.0489505	0.0172091	0.208584	0.523917	0.84335	1.19975	2.50131	2.2969	1.4098	0.968644	1.31024	1.76424	0.680718	0.280737	0.0739921	ARHGAP35
Q9Y6V0	Protein piccolo OS=Homo sapiens OX=9606 GN=PCLO PE=1 SV=5	3	2.29	0.551	0.625	0.704	1.455	0.113019	0.789636	0.798545	0.861775	0.972186	1.19535	-0.859876	-0.678072	-0.506353	0.541019	0.94685	0.102573	0.0977006	0.0646059	0.0122507	PCLO
Q86TX2	Acyl-coenzyme A thioesterase 1 OS=Homo sapiens OX=9606 GN=ACOT1 PE=1 SV=1	7	2.289	2.447	2.308	2.514	2.487	0.146417	0.294831	0.648479	0.532479	0.644901	1.19472	1.29101	1.20664	1.32998	1.31441	0.83441	0.530426	0.188104	0.273698	0.190507	ACOT1
Q8IV08	5'-3' exonuclease PLD3 OS=Homo sapiens OX=9606 GN=PLD3 PE=1 SV=1	3	2.287	3.304	2.062	2.781	1.878	0.0594569	0.189996	0.778087	0.4961	0.797984	1.19346	1.72421	1.04404	1.4756	0.909197	1.2258	0.721255	0.108972	0.30443	0.0980056	PLD3
P28062	Proteasome subunit beta type-8 OS=Homo sapiens OX=9606 GN=PSMB8 PE=1 SV=3	10	2.285	5.369	3.307	2.815	3.191	0.157575	0.0439051	0.360398	0.546139	0.551898	1.19219	2.42465	1.72552	1.49313	1.67401	0.802512	1.35748	0.443217	0.262697	0.258141	PSMB8
Q9NVJ2	ADP-ribosylation factor-like protein 8B OS=Homo sapiens OX=9606 GN=ARL8B PE=1 SV=1	3	2.282	4.256	3.829	3.84	3.22	0.111422	0.0591616	0.346515	0.27992	0.644901	1.1903	2.0895	1.93697	1.94111	1.68706	0.95303	1.22796	0.460278	0.552966	0.190507	ARL8B
Q14678	KN motif and ankyrin repeat domain-containing protein 1 OS=Homo sapiens OX=9606 GN=KANK1 PE=1 SV=3	2	2.26	2.929	2.391	2.345	1.888	0.151046	0.236504	0.757983	0.59618	0.701555	1.17632	1.55041	1.25761	1.22959	0.916859	0.82089	0.626161	0.12034	0.224623	0.153938	KANK1
P10620	Microsomal glutathione S-transferase 1 OS=Homo sapiens OX=9606 GN=MGST1 PE=1 SV=1	8	2.259	1.674	2.271	1.633	2.325	0.123187	0.856401	0.856853	0.90304	0.824962	1.17568	0.7433	1.18333	0.707525	1.21723	0.909436	0.0673228	0.0670938	0.0442929	0.0835661	MGST1
Q96EK5	KIF-binding protein OS=Homo sapiens OX=9606 GN=KIFBP PE=1 SV=1	2	2.256	1.997	2.443	2.367	2.182	0.174091	0.254388	0.328907	0.281936	0.639677	1.17377	0.997834	1.28865	1.24306	1.12565	0.759223	0.594503	0.482927	0.54985	0.194039	KIFBP
Q4U2R8	Solute carrier family 22 member 6 OS=Homo sapiens OX=9606 GN=SLC22A6 PE=1 SV=1	2	2.255	1.927	1.391	1.868	1.176	0.240958	0.287903	0.765613	0.444885	0.77271	1.17313	0.946357	0.476122	0.901494	0.233888	0.618059	0.540755	0.11599	0.351753	0.111983	SLC22A6
Q9Y2I1	Nischarin OS=Homo sapiens OX=9606 GN=NISCH PE=1 SV=3	2	2.253	2.744	4.367	1.541	1.426	0.0843739	0.28152	0.382112	0.806958	0.82836	1.17185	1.45628	2.12664	0.623867	0.511974	1.07379	0.55049	0.417809	0.0931493	0.081781	NISCH
Q9Y4P3	Transducin beta-like protein 2 OS=Homo sapiens OX=9606 GN=TBL2 PE=1 SV=1	9	2.24	4.897	3.976	4.403	5.217	0.185491	0.0430903	0.282769	0.206767	0.280693	1.1635	2.2919	1.99132	2.13849	2.38322	0.731677	1.36562	0.548568	0.68452	0.551768	TBL2
P07108	Acyl-CoA-binding protein OS=Homo sapiens OX=9606 GN=DBI PE=1 SV=2	3	2.235	0.521	0.916	2.168	0.276	0.201354	0.900819	0.998573	0.667151	0.71887	1.16027	-0.940645	-0.12658	1.11636	-1.85726	0.696039	0.0453626	0.00062006	0.175776	0.143349	DBI
P60468	Protein transport protein Sec61 subunit beta OS=Homo sapiens OX=9606 GN=SEC61B PE=1 SV=2	2	2.232	3.827	5.507	5.742	5.516	0.0809662	0.0714787	0.147187	0.0908374	0.19465	1.15834	1.93621	2.46127	2.52155	2.46362	1.0917	1.14582	0.83213	1.04174	0.710746	SEC61B
Q96AZ6	Interferon-stimulated gene 20 kDa protein OS=Homo sapiens OX=9606 GN=ISG20 PE=1 SV=2	4	2.23	1.368	1.703	1.15	1.587	0.230023	0.827283	0.866982	0.929011	0.891979	1.15704	0.452068	0.768078	0.201634	0.666302	0.638229	0.082346	0.06199	0.031979	0.0496454	ISG20
Q52LJ0	Protein FAM98B OS=Homo sapiens OX=9606 GN=FAM98B PE=1 SV=2	6	2.228	1.792	2.534	2.523	3.632	0.185122	0.579396	0.633733	0.582573	0.463658	1.15575	0.841571	1.34142	1.33514	1.86076	0.732542	0.237025	0.198094	0.23465	0.333802	FAM98B
Q07812	Apoptosis regulator BAX OS=Homo sapiens OX=9606 GN=BAX PE=1 SV=1	4	2.226	2.373	1.412	1.38	6.754	0.103991	0.33419	0.905198	0.896489	0.32042	1.15445	1.24671	0.49774	0.464668	2.75574	0.983004	0.476006	0.0432563	0.0474552	0.49428	BAX
P29590	Protein PML OS=Homo sapiens OX=9606 GN=PML PE=1 SV=3	9	2.225	0.996	3.846	1.155	0.79	0.0855722	0.911984	0.508732	0.929264	0.989771	1.15381	-0.00578235	1.94336	0.207893	-0.340075	1.06767	0.0400126	0.293511	0.031861	0.0044653	PML
Q9Y266	Nuclear migration protein nudC OS=Homo sapiens OX=9606 GN=NUDC PE=1 SV=1	7	2.216	3.569	2.804	2.568	2.963	0.167658	0.141789	0.598582	0.589422	0.564742	1.14796	1.83552	1.48749	1.36065	1.56706	0.775576	0.848358	0.222876	0.229574	0.24815	NUDC
Q9NRX3	NADH dehydrogenase [ubiquinone] 1 alpha subcomplex subunit 4-like 2 OS=Homo sapiens OX=9606 GN=NDUFA4L2 PE=3 SV=1	2	2.207	8.503	6.103	5.74	3.592	0.19256	0.0111508	0.118328	0.0390744	0.470873	1.14209	3.08797	2.60952	2.52105	1.84479	0.715434	1.95269	0.926913	1.40811	0.327096	NDUFA4L2
P37198	Nuclear pore glycoprotein p62 OS=Homo sapiens OX=9606 GN=NUP62 PE=1 SV=3	4	2.207	2.797	3.014	1.876	2.078	0.0853737	0.338802	0.586495	0.744174	0.749371	1.14209	1.48388	1.59168	0.90766	1.0552	1.06868	0.470054	0.231736	0.128325	0.125303	NUP62
Q9UNF0	Protein kinase C and casein kinase substrate in neurons protein 2 OS=Homo sapiens OX=9606 GN=PACSIN2 PE=1 SV=2	7	2.182	1.999	2.584	1.413	1.302	0.136196	0.546307	0.746669	0.888405	0.923521	1.12565	0.999278	1.36961	0.498761	0.380729	0.865837	0.262563	0.126872	0.0513889	0.0345533	PACSIN2
P23588	Eukaryotic translation initiation factor 4B OS=Homo sapiens OX=9606 GN=EIF4B PE=1 SV=2	6	2.173	2.06	4.081	3.097	3.022	0.242617	0.551204	0.345787	0.437654	0.554474	1.11969	1.04264	2.02892	1.63087	1.5955	0.615079	0.258688	0.461192	0.358869	0.256118	EIF4B
P02788	Lactotransferrin OS=Homo sapiens OX=9606 GN=LTF PE=1 SV=6	5	2.17	1.248	1.229	1.67	1.257	0.207551	0.838736	0.908145	0.83829	0.949877	1.1177	0.319618	0.297485	0.739848	0.329985	0.682874	0.0763748	0.0418446	0.0766056	0.0223326	LTF
P51858	Hepatoma-derived growth factor OS=Homo sapiens OX=9606 GN=HDGF PE=1 SV=1	13	2.168	2.363	1.639	2.37	0.69	0.157575	0.607947	0.942805	0.717502	0.849654	1.11636	1.24062	0.712816	1.24489	-0.535332	0.802512	0.216134	0.0255783	0.144177	0.070758	HDGF
Q9Y6D9	Mitotic spindle assembly checkpoint protein MAD1 OS=Homo sapiens OX=9606 GN=MAD1L1 PE=1 SV=2	2	2.159	33.063	100	0.01	0.01	0.322737	1.60769e-05	9.32207e-17	1.19896e-16	9.69811e-17	1.11036	5.04715				0.491151	4.7938	16.0305	15.9212	16.0133	MAD1L1
Q01469	Fatty acid-binding protein 5 OS=Homo sapiens OX=9606 GN=FABP5 PE=1 SV=3	18	2.159	2.3	3.619	3.043	2.928	0.162237	0.629773	0.598844	0.479023	0.706881	1.11036	1.20163	1.85559	1.60549	1.54992	0.78985	0.200816	0.222686	0.319643	0.150654	FABP5
P30533	Alpha-2-macroglobulin receptor-associated protein OS=Homo sapiens OX=9606 GN=LRPAP1 PE=1 SV=1	7	2.157	1.739	1.98	2.551	2.159	0.230129	0.578583	0.739829	0.545705	0.745001	1.10903	0.798258	0.9855	1.35106	1.11036	0.638029	0.237634	0.130869	0.263042	0.127843	LRPAP1
P40429	60S ribosomal protein L13a OS=Homo sapiens OX=9606 GN=RPL13A PE=1 SV=2	17	2.152	5.329	5.325	3.35	4.121	0.164834	0.0683405	0.318237	0.389307	0.469294	1.10568	2.41386	2.41278	1.74416	2.04299	0.782954	1.16532	0.49725	0.409707	0.328555	RPL13A
Q86VV8	Rotatin OS=Homo sapiens OX=9606 GN=RTTN PE=1 SV=3	2	2.151	2.04	4.913	1.827	1.511	0.231937	0.560962	0.273204	0.803785	0.890969	1.10501	1.02857	2.2966	0.869477	0.595504	0.63463	0.251066	0.563514	0.0948604	0.0501374	RTTN
Q9UJA5	tRNA (adenine(58)-N(1))-methyltransferase non-catalytic subunit TRM6 OS=Homo sapiens OX=9606 GN=TRMT6 PE=1 SV=1	2	2.151	1.811	6.41	2.028	6.117	0.165078	0.823792	0.222858	0.81646	0.211011	1.10501	0.856787	2.68032	1.02006	2.61282	0.782311	0.0841825	0.651971	0.0880653	0.675695	TRMT6
P52943	Cysteine-rich protein 2 OS=Homo sapiens OX=9606 GN=CRIP2 PE=1 SV=1	3	2.15	2.935	5.661	3.143	2.007	0.251858	0.219824	0.184779	0.381863	0.788371	1.10434	1.55336	2.50106	1.65214	1.00504	0.598844	0.657925	0.733349	0.418092	0.10327	CRIP2
Q9H2G2	STE20-like serine/threonine-protein kinase OS=Homo sapiens OX=9606 GN=SLK PE=1 SV=1	5	2.136	3.599	4.553	3.67	2.812	0.172259	0.145207	0.154929	0.131643	0.470241	1.09491	1.8476	2.18682	1.87578	1.4916	0.763817	0.838013	0.809868	0.880603	0.327679	SLK
P17676	CCAAT/enhancer-binding protein beta OS=Homo sapiens OX=9606 GN=CEBPB PE=1 SV=2	2	2.133	2.107	1.168	2.343	6.651	0.244035	0.421123	0.923225	0.653847	0.169667	1.09288	1.07519	0.22404	1.22836	2.73357	0.612548	0.375591	0.0346925	0.184524	0.770403	CEBPB
Q8N3D4	EH domain-binding protein 1-like protein 1 OS=Homo sapiens OX=9606 GN=EHBP1L1 PE=1 SV=2	2	2.129	1.478	2.686	0.543	0.993	0.121967	0.748586	0.707407	0.932032	0.911491	1.09018	0.563646	1.42546	-0.880976	-0.0101344	0.913758	0.125758	0.15033	0.030569	0.0402475	EHBP1L1
P09001	39S ribosomal protein L3, mitochondrial OS=Homo sapiens OX=9606 GN=MRPL3 PE=1 SV=1	3	2.119	1.727	7.71	1.269	1.025	0.288851	0.540092	0.044644	0.787806	0.872508	1.08338	0.788268	2.94673	0.343692	0.0356239	0.539326	0.267533	1.35024	0.103581	0.0592304	MRPL3
P30626	Sorcin OS=Homo sapiens OX=9606 GN=SRI PE=1 SV=1	3	2.113	6.532	3.507	2.034	1.162	0.208147	0.0195924	0.306115	0.689488	0.891979	1.07929	2.70752	1.81024	1.02432	0.21661	0.68163	1.70791	0.514116	0.161474	0.0496454	SRI
P14314	Glucosidase 2 subunit beta OS=Homo sapiens OX=9606 GN=PRKCSH PE=1 SV=2	17	2.101	2.87	2.255	3.685	3.669	0.188907	0.440054	0.863369	0.333044	0.53544	1.07108	1.52105	1.17313	1.88166	1.87539	0.723753	0.356494	0.0638038	0.477498	0.271289	PRKCSH
O75880	Protein SCO1 homolog, mitochondrial OS=Homo sapiens OX=9606 GN=SCO1 PE=1 SV=1	2	2.099	1.524	2.245	2.174	1.962	0.172259	0.737408	0.727112	0.605212	0.788371	1.0697	0.607863	1.16672	1.12035	0.972325	0.763817	0.132292	0.138399	0.218092	0.10327	SCO1
P82650	28S ribosomal protein S22, mitochondrial OS=Homo sapiens OX=9606 GN=MRPS22 PE=1 SV=1	2	2.098	1.69	2.314	1.999	2.564	0.169461	0.682833	0.775797	0.702058	0.706881	1.06901	0.757023	1.21039	0.999278	1.3584	0.77093	0.165686	0.110252	0.153627	0.150654	MRPS22
Q9BTZ2	Dehydrogenase/reductase SDR family member 4 OS=Homo sapiens OX=9606 GN=DHRS4 PE=1 SV=3	5	2.096	5.076	5.118	4.581	4.752	0.18574	0.0821107	0.274436	0.147052	0.452424	1.06764	2.34369	2.35558	2.19566	2.24853	0.731095	1.0856	0.561559	0.832529	0.344454	DHRS4
P29144	Tripeptidyl-peptidase 2 OS=Homo sapiens OX=9606 GN=TPP2 PE=1 SV=4	6	2.094	2.149	1.914	1.739	1.202	0.147125	0.427835	0.834548	0.806665	0.921555	1.06626	1.10367	0.936591	0.798258	0.265437	0.832315	0.368724	0.0785489	0.0933068	0.0354787	TPP2
A1X283	SH3 and PX domain-containing protein 2B OS=Homo sapiens OX=9606 GN=SH3PXD2B PE=1 SV=3	9	2.091	1.982	1.533	1.558	1.795	0.23012	0.50039	0.847889	0.867368	0.848244	1.06419	0.986957	0.616358	0.639695	0.843984	0.638046	0.300691	0.0716611	0.0617967	0.0714793	SH3PXD2B
Q9BU89	Deoxyhypusine hydroxylase OS=Homo sapiens OX=9606 GN=DOHH PE=1 SV=1	2	2.089	1.282	3.93	4.14	5.11	0.259959	0.629414	0.213589	0.0496107	0.164959	1.06281	0.358396	1.97453	2.04963	2.35332	0.585095	0.201064	0.670421	1.30442	0.782625	DOHH
P78406	mRNA export factor OS=Homo sapiens OX=9606 GN=RAE1 PE=1 SV=1	6	2.078	2.138	1.615	2.081	1.205	0.252192	0.445782	0.876679	0.724023	0.942251	1.0552	1.09626	0.691534	1.05728	0.269033	0.598269	0.350877	0.0571592	0.140248	0.0258336	RAE1
Q6FI81	Anamorsin OS=Homo sapiens OX=9606 GN=CIAPIN1 PE=1 SV=2	6	2.076	1.64	2.891	3.334	2.44	0.23001	0.700505	0.481497	0.384049	0.706626	1.05381	0.713696	1.53157	1.73725	1.28688	0.638254	0.154589	0.317406	0.415613	0.15081	CIAPIN1
P18124	60S ribosomal protein L7 OS=Homo sapiens OX=9606 GN=RPL7 PE=1 SV=1	22	2.075	3.032	4.308	3.029	3.194	0.201782	0.354183	0.463426	0.484823	0.659449	1.05311	1.60027	2.10702	1.59884	1.67536	0.695118	0.450773	0.334019	0.314417	0.180819	RPL7
P61916	NPC intracellular cholesterol transporter 2 OS=Homo sapiens OX=9606 GN=NPC2 PE=1 SV=1	2	2.074	1.053	0.033	1.781	0.817	0.10405	0.885116	0.00733921	0.66866	0.973149	1.05242	0.0745054	-4.92139	0.832688	-0.291592	0.982759	0.0529997	2.13435	0.174794	0.0118208	NPC2
P14868	Aspartate--tRNA ligase, cytoplasmic OS=Homo sapiens OX=9606 GN=DARS1 PE=1 SV=2	24	2.07	3.102	3.05	3.071	2.013	0.205018	0.335241	0.717702	0.469936	0.884934	1.04963	1.6332	1.60881	1.61871	1.00935	0.688208	0.474643	0.144056	0.327962	0.0530889	DARS1
P11047	Laminin subunit gamma-1 OS=Homo sapiens OX=9606 GN=LAMC1 PE=1 SV=3	2	2.048	2.083	5.98	2.218	3.22	0.23947	0.466153	0.11083	0.642682	0.387703	1.03422	1.05866	2.58015	1.14926	1.68706	0.620749	0.331472	0.955341	0.192004	0.411501	LAMC1
P20742	Pregnancy zone protein OS=Homo sapiens OX=9606 GN=PZP PE=1 SV=4	3	2.038	0.915	0.913	0.817	2.098	0.174827	0.940213	0.999343	0.995211	0.800534	1.02715	-0.128156	-0.131313	-0.291592	1.06901	0.757391	0.0267738	0.000285218	0.00208483	0.09662	PZP
P46777	60S ribosomal protein L5 OS=Homo sapiens OX=9606 GN=RPL5 PE=1 SV=3	21	2.034	5.062	5.332	3.478	4.362	0.227017	0.0809449	0.31734	0.358413	0.43192	1.02432	2.33971	2.41468	1.79826	2.12499	0.643941	1.09181	0.498475	0.445616	0.364596	RPL5
O60568	Multifunctional procollagen lysine hydroxylase and glycosyltransferase LH3 OS=Homo sapiens OX=9606 GN=PLOD3 PE=1 SV=1	11	2.019	1.469	1.955	1.889	3.208	0.279159	0.778082	0.759923	0.779464	0.500774	1.01364	0.554834	0.967169	0.917623	1.68167	0.554148	0.108975	0.11923	0.108204	0.300358	PLOD3
Q96CP2	FLYWCH family member 2 OS=Homo sapiens OX=9606 GN=FLYWCH2 PE=1 SV=1	7	2.018	3.011	3.02	3.083	3.105	0.315708	0.294831	0.465915	0.424962	0.490099	1.01293	1.59024	1.59455	1.62433	1.63459	0.500715	0.530426	0.331693	0.371649	0.309716	FLYWCH2
Q14684	Ribosomal RNA processing protein 1 homolog B OS=Homo sapiens OX=9606 GN=RRP1B PE=1 SV=3	2	2.018	0.253	8.814	7.442	8.023	0.430552	0.705345	0.0112744	0.0102292	0.15625	1.01293	-1.98279	3.1398	2.89569	3.00414	0.365975	0.151598	1.94791	1.99016	0.806179	RRP1B
P35637	RNA-binding protein FUS OS=Homo sapiens OX=9606 GN=FUS PE=1 SV=1	8	2.011	2.266	1.789	2.335	1.255	0.290863	0.681601	0.905983	0.806136	0.974222	1.00791	1.18015	0.839153	1.22342	0.327687	0.536311	0.16647	0.04288	0.0935915	0.0113423	FUS
Q05682	Caldesmon OS=Homo sapiens OX=9606 GN=CALD1 PE=1 SV=3	16	2.008	2.331	2.439	3.336	2.206	0.269626	0.5432	0.71581	0.385635	0.719664	1.00576	1.22095	1.28629	1.73812	1.14143	0.569238	0.265041	0.145202	0.413824	0.14287	CALD1
Q13501	Sequestosome-1 OS=Homo sapiens OX=9606 GN=SQSTM1 PE=1 SV=1	6	2.003	0.762	3.389	0.515	0.516	0.302807	0.994665	0.392596	0.855751	0.880745	1.00216	-0.392137	1.76086	-0.957356	-0.954557	0.518833	0.002323	0.406054	0.0676525	0.0551496	SQSTM1
Q9Y3D3	28S ribosomal protein S16, mitochondrial OS=Homo sapiens OX=9606 GN=MRPS16 PE=1 SV=1	3	1.997	2.421	1.935	2.759	2.228	0.275218	0.255359	0.55228	0.466414	0.711128	0.997834	1.2756	0.952334	1.46415	1.15575	0.560323	0.592849	0.257841	0.331229	0.148052	MRPS16
Q13404	Ubiquitin-conjugating enzyme E2 variant 1 OS=Homo sapiens OX=9606 GN=UBE2V1 PE=1 SV=2	4	1.988	1.589	1.236	1.643	1.062	0.336459	0.870045	0.998573	0.902258	0.968106	0.991318	0.668119	0.305679	0.716332	0.0867838	0.473068	0.0604582	0.00062006	0.044669	0.0140769	UBE2V1
P62136	Serine/threonine-protein phosphatase PP1-alpha catalytic subunit OS=Homo sapiens OX=9606 GN=PPP1CA PE=1 SV=1	2	1.987	3.733	4.254	4	2.775	0.194298	0.101312	0.256621	0.24752	0.631851	0.990592	1.90034	2.08882	2	1.47249	0.711531	0.994341	0.590707	0.60639	0.199385	PPP1CA
Q8NCA5	Protein FAM98A OS=Homo sapiens OX=9606 GN=FAM98A PE=1 SV=2	2	1.987	1.118	1.272	1.366	1.592	0.27355	0.77851	0.763014	0.806665	0.788371	0.990592	0.16092	0.347099	0.449957	0.67084	0.562963	0.108736	0.117467	0.0933068	0.10327	FAM98A
P02533	Keratin, type I cytoskeletal 14 OS=Homo sapiens OX=9606 GN=KRT14 PE=1 SV=4	3	1.977	4.384	3.057	1.336	1.571	0.192412	0.0781991	0.632462	0.870789	0.809801	0.983313	2.13225	1.61212	0.41792	0.651683	0.715767	1.1068	0.198966	0.0600869	0.0916216	KRT14
O43633	Charged multivesicular body protein 2a OS=Homo sapiens OX=9606 GN=CHMP2A PE=1 SV=1	6	1.975	3.752	3.714	5.487	7.511	0.136196	0.102398	0.361296	0.126318	0.14263	0.981853	1.90766	1.89297	2.45602	2.909	0.865837	0.989707	0.442136	0.898535	0.845789	CHMP2A
Q96SB3	Neurabin-2 OS=Homo sapiens OX=9606 GN=PPP1R9B PE=1 SV=3	2	1.974	12.682	9.201	7.562	0.144	0.366517	0.00103549	0.00678266	0.00564413	0.642725	0.981122	3.66471	3.20179	2.91877	-2.79586	0.435906	2.98485	2.1686	2.2484	0.191975	PPP1R9B
Q9HC07	Transmembrane protein 165 OS=Homo sapiens OX=9606 GN=TMEM165 PE=1 SV=1	3	1.967	3.547	3.287	3.905	4.379	0.212696	0.157997	0.593356	0.242679	0.458619	0.975997	1.8266	1.71677	1.96532	2.1306	0.67224	0.80135	0.226685	0.614967	0.338548	TMEM165
P49773	Histidine triad nucleotide-binding protein 1 OS=Homo sapiens OX=9606 GN=HINT1 PE=1 SV=2	11	1.966	2.023	1.938	3.056	1.168	0.271352	0.785039	0.903065	0.537694	0.967334	0.975263	1.0165	0.954569	1.61164	0.22404	0.566467	0.105109	0.0442809	0.269465	0.0144236	HINT1
Q9UHV9	Prefoldin subunit 2 OS=Homo sapiens OX=9606 GN=PFDN2 PE=1 SV=1	4	1.966	1.203	0.654	0.74	0.645	0.315123	0.862296	0.935039	0.945048	0.926753	0.975263	0.266637	-0.612637	-0.434403	-0.632629	0.50152	0.0643438	0.0291703	0.024546	0.033036	PFDN2
O00233	26S proteasome non-ATPase regulatory subunit 9 OS=Homo sapiens OX=9606 GN=PSMD9 PE=1 SV=3	4	1.964	3.051	3.633	3.849	3.045	0.139918	0.135896	0.473533	0.277822	0.641917	0.973795	1.60928	1.86116	1.94448	1.60644	0.854127	0.866792	0.32465	0.556233	0.192521	PSMD9
Q9BYT8	Neurolysin, mitochondrial OS=Homo sapiens OX=9606 GN=NLN PE=1 SV=1	11	1.964	0.841	0.76	1.456	1.45	0.347529	0.997505	0.970927	0.88461	0.883914	0.973795	-0.249822	-0.395929	0.54201	0.536053	0.459009	0.00108477	0.0128134	0.0532484	0.0535899	NLN
P61247	40S ribosomal protein S3a OS=Homo sapiens OX=9606 GN=RPS3A PE=1 SV=2	26	1.962	3.302	3.443	3.426	3.187	0.27355	0.283515	0.634609	0.373415	0.661523	0.972325	1.72334	1.78367	1.77653	1.6722	0.562963	0.547424	0.197494	0.427808	0.179455	RPS3A
P01024	Complement C3 OS=Homo sapiens OX=9606 GN=C3 PE=1 SV=2	2	1.962	0.01	1.018	0.793	1.577	0.306296	1.09976e-16	0.877438	0.946985	0.788371	0.972325		0.0257376	-0.334607	0.657183	0.513859	15.9587	0.0567837	0.0236569	0.10327	C3
Q8NF91	Nesprin-1 OS=Homo sapiens OX=9606 GN=SYNE1 PE=1 SV=4	2	1.961	4.533	4.375	6.805	6.545	0.162237	0.0458154	0.355221	0.074165	0.108785	0.97159	2.18047	2.12928	2.7666	2.71039	0.78985	1.33899	0.449502	1.1298	0.963431	SYNE1
P36578	60S ribosomal protein L4 OS=Homo sapiens OX=9606 GN=RPL4 PE=1 SV=5	32	1.958	2.918	3.874	2.427	2.887	0.277012	0.386183	0.546418	0.696678	0.711128	0.969381	1.54498	1.95382	1.27917	1.52957	0.557501	0.413207	0.262475	0.156968	0.148052	RPL4
O43852	Calumenin OS=Homo sapiens OX=9606 GN=CALU PE=1 SV=2	11	1.956	1.838	1.477	2.256	1.565	0.278243	0.822153	0.97277	0.757042	0.946074	0.967906	0.878137	0.56267	1.17377	0.646163	0.555576	0.0850473	0.0119897	0.12088	0.024075	CALU
P28482	Mitogen-activated protein kinase 1 OS=Homo sapiens OX=9606 GN=MAPK1 PE=1 SV=3	8	1.939	3.091	1.87	3.086	2.936	0.347529	0.206328	0.796453	0.446857	0.559678	0.955313	1.62807	0.903038	1.62574	1.55385	0.459009	0.685442	0.09884	0.349831	0.252061	MAPK1
P02545	Prelamin-A/C OS=Homo sapiens OX=9606 GN=LMNA PE=1 SV=1	59	1.935	5.861	6.332	5.531	4.258	0.293451	0.0486337	0.229757	0.10557	0.448528	0.952334	2.55115	2.66266	2.46754	2.09018	0.532464	1.31306	0.63873	0.976459	0.348211	LMNA
Q969X5	Endoplasmic reticulum-Golgi intermediate compartment protein 1 OS=Homo sapiens OX=9606 GN=ERGIC1 PE=1 SV=1	12	1.925	2.237	1.903	2.438	2.239	0.30159	0.657879	0.905117	0.693995	0.839763	0.944858	1.16157	0.928276	1.2857	1.16285	0.520583	0.181854	0.0432952	0.158644	0.0758434	ERGIC1
P84098	60S ribosomal protein L19 OS=Homo sapiens OX=9606 GN=RPL19 PE=1 SV=1	11	1.917	3.99	5.578	5.279	6.068	0.330007	0.195467	0.29191	0.190168	0.215098	0.93885	1.99639	2.47975	2.40026	2.60122	0.481476	0.708926	0.534751	0.720864	0.667363	RPL19
Q9NUJ1	Mycophenolic acid acyl-glucuronide esterase, mitochondrial OS=Homo sapiens OX=9606 GN=ABHD10 PE=1 SV=1	5	1.914	2.736	1.973	2.042	2.237	0.295426	0.338653	0.796453	0.500875	0.743428	0.936591	1.45207	0.980391	1.02998	1.16157	0.529551	0.470245	0.09884	0.300271	0.128761	ABHD10
P32321	Deoxycytidylate deaminase OS=Homo sapiens OX=9606 GN=DCTD PE=1 SV=2	4	1.909	2.54	2.018	2.238	1.374	0.2273	0.286758	0.816916	0.632508	0.911491	0.932817	1.34483	1.01293	1.16221	0.458382	0.6434	0.542484	0.0878225	0.198934	0.0402475	DCTD
P19823	Inter-alpha-trypsin inhibitor heavy chain H2 OS=Homo sapiens OX=9606 GN=ITIH2 PE=1 SV=2	2	1.905	0.8	1.638	0.97	2.698	0.145711	0.971347	0.825792	0.939048	0.725733	0.929791	-0.321928	0.711935	-0.0439433	1.43189	0.836507	0.0126257	0.0831295	0.0273124	0.139223	ITIH2
Q96IZ0	PRKC apoptosis WT1 regulator protein OS=Homo sapiens OX=9606 GN=PAWR PE=1 SV=1	3	1.899	0.769	1.912	5.858	0.01	0.340187	0.905976	0.548919	0.0170618	9.69811e-17	0.92524	-0.378944	0.935083	2.55041		0.468282	0.0428835	0.260491	1.76797	16.0133	PAWR
Q9Y617	Phosphoserine aminotransferase OS=Homo sapiens OX=9606 GN=PSAT1 PE=1 SV=2	19	1.896	2.877	1.896	1.06	0.878	0.324072	0.398561	0.905117	0.96615	0.902709	0.922959	1.52457	0.922959	0.0840643	-0.187707	0.489359	0.399505	0.0432952	0.0149555	0.044452	PSAT1
Q8N4H5	Mitochondrial import receptor subunit TOM5 homolog OS=Homo sapiens OX=9606 GN=TOMM5 PE=1 SV=1	4	1.892	4.266	6.533	4.847	4.572	0.199416	0.0688011	0.161747	0.178218	0.387703	0.919912	2.09288	2.70775	2.27709	2.19283	0.700241	1.1624	0.791163	0.749049	0.411501	TOMM5
Q96I24	Far upstream element-binding protein 3 OS=Homo sapiens OX=9606 GN=FUBP3 PE=1 SV=2	10	1.888	2.03	2.922	2.127	2.242	0.431601	0.701411	0.692254	0.745389	0.73006	0.916859	1.02148	1.54696	1.08882	1.16479	0.364918	0.154028	0.159734	0.127617	0.136642	FUBP3
Q92879	CUGBP Elav-like family member 1 OS=Homo sapiens OX=9606 GN=CELF1 PE=1 SV=2	3	1.886	5.677	6.16	5.95	9.033	0.309137	0.011559	0.0369184	0.0832309	0.147981	0.91533	2.50513	2.62293	2.57289	3.17521	0.509849	1.93708	1.43276	1.07972	0.829795	CELF1
P22392	Nucleoside diphosphate kinase B OS=Homo sapiens OX=9606 GN=NME2 PE=1 SV=1	9	1.886	1.341	1.36	1.847	1.962	0.331158	0.934112	0.994972	0.862522	0.890969	0.91533	0.423309	0.443607	0.885184	0.972325	0.479965	0.0296012	0.00218917	0.06423	0.0501374	NME2
O00487	26S proteasome non-ATPase regulatory subunit 14 OS=Homo sapiens OX=9606 GN=PSMD14 PE=1 SV=1	8	1.886	0.939	1.893	1.223	0.85	0.315975	0.999711	0.858695	0.946945	0.949054	0.91533	-0.0908029	0.920674	0.290424	-0.234465	0.500347	0.000125658	0.0661612	0.0236753	0.0227092	PSMD14
P16070	CD44 antigen OS=Homo sapiens OX=9606 GN=CD44 PE=1 SV=3	10	1.885	4.46	2.833	3.42	3.086	0.429467	0.166065	0.770138	0.427219	0.641917	0.914565	2.15704	1.50233	1.774	1.62574	0.36707	0.779721	0.113431	0.36935	0.192521	CD44
P08174	Complement decay-accelerating factor OS=Homo sapiens OX=9606 GN=CD55 PE=1 SV=4	9	1.876	1.322	1.257	1.833	2.505	0.346694	0.824213	0.910537	0.791352	0.734465	0.90766	0.402722	0.329985	0.874207	1.32481	0.460054	0.0839604	0.0407023	0.10163	0.134029	CD55
Q9GZZ1	N-alpha-acetyltransferase 50 OS=Homo sapiens OX=9606 GN=NAA50 PE=1 SV=1	3	1.871	11.298	8.811	8.775	17.186	0.335639	0.00496097	0.150906	0.0205983	0.0488728	0.90381	3.498	3.13931	3.1334	4.10316	0.474128	2.30443	0.821293	1.68617	1.31093	NAA50
Q7L0Y3	tRNA methyltransferase 10 homolog C OS=Homo sapiens OX=9606 GN=TRMT10C PE=1 SV=2	2	1.867	2.098	1.673	1.781	2.342	0.297598	0.438959	0.743971	0.708638	0.687451	0.900722	1.06901	0.742437	0.832688	1.22774	0.52637	0.357576	0.128444	0.149576	0.162758	TRMT10C
Q9Y2R0	Cytochrome c oxidase assembly factor 3 homolog, mitochondrial OS=Homo sapiens OX=9606 GN=COA3 PE=1 SV=1	2	1.864	8.275	6.358	3.834	5.664	0.393973	0.0105707	0.222268	0.129399	0.365534	0.898402	3.04876	2.66857	1.93885	2.50182	0.404534	1.9759	0.653123	0.888068	0.437072	COA3
P41091	Eukaryotic translation initiation factor 2 subunit 3 OS=Homo sapiens OX=9606 GN=EIF2S3 PE=1 SV=3	24	1.86	3.161	2.785	2.851	1.944	0.352553	0.319367	0.770138	0.540836	0.891469	0.895303	1.66038	1.47768	1.51147	0.959028	0.452776	0.495709	0.113431	0.266935	0.0498937	EIF2S3
P40123	Adenylyl cyclase-associated protein 2 OS=Homo sapiens OX=9606 GN=CAP2 PE=1 SV=1	4	1.86	3.08	3.772	4.871	2.932	0.307193	0.190997	0.286547	0.0688122	0.642725	0.895303	1.62293	1.91533	2.28422	1.55189	0.512588	0.718973	0.542804	1.16233	0.191975	CAP2
O94776	Metastasis-associated protein MTA2 OS=Homo sapiens OX=9606 GN=MTA2 PE=1 SV=1	3	1.857	3.068	4.917	4.841	2.677	0.272076	0.198692	0.13899	0.129399	0.517479	0.892974	1.6173	2.29778	2.27531	1.42062	0.56531	0.701819	0.857016	0.888068	0.286108	MTA2
P61421	V-type proton ATPase subunit d 1 OS=Homo sapiens OX=9606 GN=ATP6V0D1 PE=1 SV=1	5	1.855	1.597	3.881	1.205	1.236	0.330648	0.799908	0.397739	0.923878	0.936546	0.891419	0.675364	1.95643	0.269033	0.305679	0.480634	0.0969601	0.400402	0.0343853	0.028471	ATP6V0D1
P18077	60S ribosomal protein L35a OS=Homo sapiens OX=9606 GN=RPL35A PE=1 SV=2	8	1.854	4.661	4.808	5.083	2.982	0.352474	0.146302	0.382112	0.141902	0.65794	0.890641	2.22064	2.26544	2.34568	1.57628	0.452873	0.83475	0.417809	0.848013	0.181814	RPL35A
Q96C90	Protein phosphatase 1 regulatory subunit 14B OS=Homo sapiens OX=9606 GN=PPP1R14B PE=1 SV=3	2	1.854	3.043	2.343	1.551	1.421	0.174827	0.182497	0.773268	0.856133	0.911491	0.890641	1.60549	1.22836	0.633199	0.506907	0.757391	0.738745	0.11167	0.0674586	0.0402475	PPP1R14B
O15321	Transmembrane 9 superfamily member 1 OS=Homo sapiens OX=9606 GN=TM9SF1 PE=2 SV=2	3	1.854	1.282	1.313	1.97	1.32	0.3414	0.761124	0.776886	0.701391	0.854427	0.890641	0.358396	0.392867	0.978196	0.400538	0.466737	0.118545	0.109643	0.15404	0.0683251	TM9SF1
O00541	Pescadillo homolog OS=Homo sapiens OX=9606 GN=PES1 PE=1 SV=1	10	1.853	2.306	1.118	2.022	3.051	0.388526	0.417178	0.937088	0.721151	0.602496	0.889863	1.20539	0.16092	1.01578	1.60928	0.41058	0.379679	0.0282198	0.141974	0.220046	PES1
Q9Y5S9	RNA-binding protein 8A OS=Homo sapiens OX=9606 GN=RBM8A PE=1 SV=1	4	1.849	7.199	5.486	6.442	7.692	0.307365	0.0117085	0.129386	0.0763114	0.118825	0.886745	2.8478	2.45575	2.68751	2.94336	0.512345	1.9315	0.888114	1.11741	0.925094	RBM8A
Q8TCJ2	Dolichyl-diphosphooligosaccharide--protein glycosyltransferase subunit STT3B OS=Homo sapiens OX=9606 GN=STT3B PE=1 SV=1	4	1.848	4.748	5.813	5.57	4.767	0.402125	0.0973468	0.244616	0.113911	0.281145	0.885965	2.24732	2.53928	2.47768	2.25308	0.395639	1.01168	0.611515	0.943433	0.55107	STT3B
O95340	Bifunctional 3'-phosphoadenosine 5'-phosphosulfate synthase 2 OS=Homo sapiens OX=9606 GN=PAPSS2 PE=1 SV=2	24	1.843	2.192	2.358	2.227	1.73	0.368757	0.678355	0.841179	0.768068	0.923521	0.882056	1.13225	1.23756	1.1551	0.790772	0.43326	0.168543	0.0751117	0.1146	0.0345533	PAPSS2
P22626	Heterogeneous nuclear ribonucleoproteins A2/B1 OS=Homo sapiens OX=9606 GN=HNRNPA2B1 PE=1 SV=2	25	1.838	4.48	5.397	4.071	3.409	0.373254	0.118665	0.309168	0.249302	0.619029	0.878137	2.1635	2.43216	2.02538	1.76935	0.427996	0.925678	0.509805	0.603274	0.208289	HNRNPA2B1
Q9H6R4	Nucleolar protein 6 OS=Homo sapiens OX=9606 GN=NOL6 PE=1 SV=2	3	1.828	1.465	2.862	1.999	1.276	0.176324	0.794791	0.659096	0.739615	0.854427	0.870266	0.550901	1.51702	0.999278	0.351628	0.753689	0.0997469	0.181052	0.130994	0.0683251	NOL6
Q9Y5K5	Ubiquitin carboxyl-terminal hydrolase isozyme L5 OS=Homo sapiens OX=9606 GN=UCHL5 PE=1 SV=3	3	1.826	1.446	1.618	1.65	2.922	0.162991	0.757457	0.836816	0.708254	0.44687	0.868687	0.532068	0.694212	0.722466	1.54696	0.787837	0.120642	0.0773698	0.149811	0.349819	UCHL5
P47756	F-actin-capping protein subunit beta OS=Homo sapiens OX=9606 GN=CAPZB PE=1 SV=4	13	1.823	1.307	1.136	1.162	1.285	0.431708	0.949436	0.964434	0.988335	0.999183	0.866315	0.386259	0.183963	0.21661	0.361768	0.36481	0.0225342	0.0157277	0.00509602	0.000354843	CAPZB
Q9NX20	39S ribosomal protein L16, mitochondrial OS=Homo sapiens OX=9606 GN=MRPL16 PE=1 SV=1	2	1.821	3.554	3.321	4.141	3.997	0.371032	0.11445	0.361115	0.17999	0.293462	0.864731	1.82944	1.73162	2.04998	1.99892	0.430588	0.941385	0.442354	0.744751	0.532448	MRPL16
P35268	60S ribosomal protein L22 OS=Homo sapiens OX=9606 GN=RPL22 PE=1 SV=2	7	1.816	3.525	3.413	1.989	1.655	0.396339	0.238505	0.638772	0.831138	0.935806	0.860764	1.81762	1.77104	0.992043	0.726831	0.401934	0.622502	0.194654	0.0803268	0.028814	RPL22
Q9UNZ2	NSFL1 cofactor p47 OS=Homo sapiens OX=9606 GN=NSFL1C PE=1 SV=2	16	1.808	2.948	2.404	1.685	0.754	0.403265	0.379391	0.836816	0.894457	0.837218	0.854395	1.55974	1.26544	0.752749	-0.407364	0.394409	0.420913	0.0773698	0.0484405	0.0771613	NSFL1C
Q9BWF3	RNA-binding protein 4 OS=Homo sapiens OX=9606 GN=RBM4 PE=1 SV=1	5	1.807	2.579	2.793	1.847	2.277	0.248521	0.308733	0.66027	0.782626	0.786096	0.853597	1.36681	1.48182	0.885184	1.18713	0.604636	0.510416	0.180279	0.106446	0.104524	RBM4
Q08257	Quinone oxidoreductase OS=Homo sapiens OX=9606 GN=CRYZ PE=1 SV=1	10	1.799	2.902	3.333	2.87	2.232	0.45506	0.204159	0.472785	0.486916	0.734259	0.847195	1.53705	1.73682	1.52105	1.15834	0.341931	0.690032	0.325336	0.312546	0.13415	CRYZ
P39687	Acidic leucine-rich nuclear phosphoprotein 32 family member A OS=Homo sapiens OX=9606 GN=ANP32A PE=1 SV=1	8	1.799	2.462	2.153	2.765	1.62	0.414388	0.557794	0.873646	0.574669	0.93916	0.847195	1.29983	1.10635	1.46728	0.695994	0.382593	0.253526	0.0586644	0.240582	0.0272603	ANP32A
Q969Q0	60S ribosomal protein L36a-like OS=Homo sapiens OX=9606 GN=RPL36AL PE=1 SV=3	3	1.795	9.131	10.856	6.456	5.81	0.331158	0.00225118	0.0156152	0.0499382	0.3761	0.843984	3.19077	3.44042	2.69064	2.53854	0.479965	2.64759	1.80645	1.30157	0.424696	RPL36AL
P60981	Destrin OS=Homo sapiens OX=9606 GN=DSTN PE=1 SV=3	17	1.795	3.57	3.297	4.123	3.402	0.417638	0.23031	0.665612	0.241064	0.621529	0.843984	1.83592	1.72115	2.04369	1.76638	0.3792	0.637686	0.176779	0.617867	0.206539	DSTN
P39019	40S ribosomal protein S19 OS=Homo sapiens OX=9606 GN=RPS19 PE=1 SV=2	11	1.789	1.416	1.688	1.786	1.718	0.424322	0.912176	0.937088	0.871961	0.924489	0.839153	0.501821	0.755315	0.836732	0.78073	0.372304	0.0399214	0.0282198	0.0595031	0.0340983	RPS19
Q96IU4	Protein ABHD14B OS=Homo sapiens OX=9606 GN=ABHD14B PE=1 SV=1	3	1.785	1.251	1.189	1.449	1.044	0.178908	0.85571	0.895265	0.791352	0.910641	0.835924	0.323082	0.249749	0.535058	0.0621217	0.747371	0.0676734	0.0480483	0.10163	0.0406528	ABHD14B
Q07020	60S ribosomal protein L18 OS=Homo sapiens OX=9606 GN=RPL18 PE=1 SV=2	12	1.775	4.982	4.287	3.216	2.926	0.436369	0.0854486	0.467405	0.427451	0.706881	0.827819	2.31673	2.09997	1.68527	1.54893	0.360146	1.0683	0.330306	0.369114	0.150654	RPL18
O14561	Acyl carrier protein, mitochondrial OS=Homo sapiens OX=9606 GN=NDUFAB1 PE=1 SV=3	6	1.774	3.002	1.75	1.579	4.78	0.460567	0.265046	0.851329	0.888405	0.281145	0.827006	1.58592	0.807355	0.659011	2.25701	0.336708	0.576679	0.0699024	0.0513889	0.55107	NDUFAB1
Q9BZG1	Ras-related protein Rab-34 OS=Homo sapiens OX=9606 GN=RAB34 PE=1 SV=1	3	1.769	1.931	2.99	1.665	0.768	0.368627	0.592813	0.559527	0.789947	0.982553	0.822934	0.949348	1.58015	0.735522	-0.380822	0.433412	0.227082	0.252179	0.102402	0.00764402	RAB34
P13987	CD59 glycoprotein OS=Homo sapiens OX=9606 GN=CD59 PE=1 SV=1	4	1.758	4.889	2.657	3.361	3.029	0.314725	0.0816749	0.625969	0.314055	0.642725	0.813935	2.28954	1.4098	1.74889	1.59884	0.502068	1.08791	0.203447	0.502995	0.191975	CD59
Q7Z2W4	Zinc finger CCCH-type antiviral protein 1 OS=Homo sapiens OX=9606 GN=ZC3HAV1 PE=1 SV=3	9	1.754	2.128	2.31	1.959	1.794	0.193508	0.463262	0.807165	0.739615	0.861085	0.810649	1.0895	1.20789	0.970117	0.84318	0.713301	0.334173	0.0930376	0.130994	0.064954	ZC3HAV1
Q7RTV0	PHD finger-like domain-containing protein 5A OS=Homo sapiens OX=9606 GN=PHF5A PE=1 SV=1	3	1.748	1.608	2.923	3.374	5.249	0.268531	0.737535	0.521707	0.32655	0.211011	0.805705	0.685267	1.54745	1.75446	2.39204	0.571005	0.132217	0.282573	0.486051	0.675695	PHF5A
P11021	Endoplasmic reticulum chaperone BiP OS=Homo sapiens OX=9606 GN=HSPA5 PE=1 SV=2	48	1.745	1.175	1.133	1.245	2.069	0.465616	0.974541	0.957778	0.980378	0.873586	0.803227	0.232661	0.180148	0.316146	1.04893	0.331972	0.0111997	0.0187352	0.00860646	0.0586944	HSPA5
Q5U5X0	Complex III assembly factor LYRM7 OS=Homo sapiens OX=9606 GN=LYRM7 PE=1 SV=1	2	1.737	3.08	2.363	1.941	3.585	0.388526	0.158467	0.344912	0.425305	0.476078	0.796598	1.62293	1.24062	0.9568	1.84197	0.41058	0.800062	0.462292	0.3713	0.322322	LYRM7
P12235	ADP/ATP translocase 1 OS=Homo sapiens OX=9606 GN=SLC25A4 PE=1 SV=4	3	1.734	2.261	3.056	3.663	4.046	0.196506	0.462402	0.496364	0.300551	0.487464	0.794104	1.17696	1.61164	1.87303	2.0165	0.706623	0.33498	0.3042	0.522082	0.312057	SLC25A4
P00558	Phosphoglycerate kinase 1 OS=Homo sapiens OX=9606 GN=PGK1 PE=1 SV=3	44	1.73	1.046	1.081	0.968	1.091	0.48074	0.996949	0.944049	0.939042	0.94234	0.790772	0.0648829	0.112367	-0.046921	0.125651	0.31809	0.00132705	0.0250055	0.0273152	0.0257924	PGK1
Q9H9B4	Sideroflexin-1 OS=Homo sapiens OX=9606 GN=SFXN1 PE=1 SV=4	15	1.724	3.038	2.392	2.652	3.279	0.486067	0.353055	0.837643	0.613923	0.644854	0.78576	1.60312	1.25822	1.40708	1.71326	0.313304	0.452157	0.0769408	0.211886	0.190538	SFXN1
P07900	Heat shock protein HSP 90-alpha OS=Homo sapiens OX=9606 GN=HSP90AA1 PE=1 SV=5	42	1.719	1.34	2.379	1.433	1.641	0.491858	0.934441	0.838433	0.931832	0.936876	0.78157	0.422233	1.25036	0.519039	0.714575	0.30816	0.029448	0.0765314	0.0306623	0.0283178	HSP90AA1
P35442	Thrombospondin-2 OS=Homo sapiens OX=9606 GN=THBS2 PE=1 SV=2	2	1.717	14.732	14.639	8.643	11.062	0.472686	0.00225585	0.0586299	0.0191353	0.124976	0.77989	3.88088	3.87175	3.11153	3.46754	0.325427	2.64669	1.23188	1.71816	0.903173	THBS2
P62826	GTP-binding nuclear protein Ran OS=Homo sapiens OX=9606 GN=RAN PE=1 SV=3	14	1.716	2.314	2.019	2.268	2.432	0.494677	0.623606	0.887022	0.753566	0.797984	0.77905	1.21039	1.01364	1.18142	1.28214	0.305678	0.20509	0.0520655	0.122879	0.0980056	RAN
Q99798	Aconitate hydratase, mitochondrial OS=Homo sapiens OX=9606 GN=ACO2 PE=1 SV=2	29	1.716	1.526	1.198	1.795	1.196	0.494677	0.88427	0.977224	0.871815	0.972186	0.77905	0.609755	0.260628	0.843984	0.258217	0.305678	0.0534151	0.010006	0.0595754	0.0122507	ACO2
P09914	Interferon-induced protein with tetratricopeptide repeats 1 OS=Homo sapiens OX=9606 GN=IFIT1 PE=1 SV=2	6	1.712	0.777	1.178	0.67	0.347	0.363304	0.983366	0.947402	0.959192	0.854427	0.775683	-0.364013	0.23634	-0.577767	-1.52699	0.43973	0.00728493	0.0234659	0.0180943	0.0683251	IFIT1
P26641	Elongation factor 1-gamma OS=Homo sapiens OX=9606 GN=EEF1G PE=1 SV=3	23	1.709	1.778	2.647	2.195	3.041	0.5041	0.829309	0.795825	0.776219	0.689331	0.773152	0.830255	1.40436	1.13422	1.60455	0.297484	0.0812836	0.0991823	0.110016	0.161572	EEF1G
P62979	Ubiquitin-40S ribosomal protein S27a OS=Homo sapiens OX=9606 GN=RPS27A PE=1 SV=2	13	1.709	1.312	2.678	2.967	5.673	0.504631	0.943821	0.789504	0.501253	0.252247	0.773152	0.391768	1.42116	1.569	2.50411	0.297026	0.0251105	0.102646	0.299943	0.598174	RPS27A
Q9BUJ2	Heterogeneous nuclear ribonucleoprotein U-like protein 1 OS=Homo sapiens OX=9606 GN=HNRNPUL1 PE=1 SV=2	23	1.707	3.239	3.536	3.634	3.693	0.507235	0.299068	0.614869	0.323532	0.554474	0.771463	1.69555	1.82212	1.86156	1.88479	0.294791	0.524229	0.211218	0.490082	0.256118	HNRNPUL1
Q96JP5	E3 ubiquitin-protein ligase ZFP91 OS=Homo sapiens OX=9606 GN=ZFP91 PE=1 SV=1	2	1.703	3.725	3.209	3.394	3.75	0.478654	0.102398	0.194428	0.277417	0.375009	0.768078	1.89724	1.68212	1.76299	1.90689	0.319978	0.989707	0.711241	0.556866	0.425958	ZFP91
P23284	Peptidyl-prolyl cis-trans isomerase B OS=Homo sapiens OX=9606 GN=PPIB PE=1 SV=2	23	1.7	2.208	2.186	2.732	2.971	0.513455	0.670351	0.870143	0.584105	0.701555	0.765535	1.14274	1.12829	1.44996	1.57095	0.289497	0.173697	0.0604093	0.233509	0.153938	PPIB
P61088	Ubiquitin-conjugating enzyme E2 N OS=Homo sapiens OX=9606 GN=UBE2N PE=1 SV=1	9	1.698	2.883	2.324	2.38	1.481	0.584628	0.471029	0.824042	0.739615	0.932771	0.763836	1.52757	1.21661	1.25096	0.566572	0.233121	0.326952	0.0840505	0.130994	0.030225	UBE2N
Q9NVA2	Septin-11 OS=Homo sapiens OX=9606 GN=SEPTIN11 PE=1 SV=3	8	1.697	5.846	5.319	4.074	3.674	0.489037	0.0507376	0.246383	0.251803	0.425854	0.762987	2.54745	2.41116	2.02645	1.87735	0.310658	1.29467	0.60839	0.598939	0.370739	SEPTIN11
Q9UBR2	Cathepsin Z OS=Homo sapiens OX=9606 GN=CTSZ PE=1 SV=1	5	1.692	3.073	2.792	3.099	2.256	0.344776	0.174278	0.625778	0.417457	0.788371	0.75873	1.61965	1.4813	1.6318	1.17377	0.462463	0.758756	0.203579	0.379389	0.10327	CTSZ
P61981	14-3-3 protein gamma OS=Homo sapiens OX=9606 GN=YWHAG PE=1 SV=2	14	1.688	2.617	5.046	2.861	4.716	0.552866	0.49106	0.352315	0.538652	0.375009	0.755315	1.38791	2.33514	1.51652	2.23756	0.25738	0.308866	0.453069	0.268692	0.425958	YWHAG
P29692	Elongation factor 1-delta OS=Homo sapiens OX=9606 GN=EEF1D PE=1 SV=5	14	1.686	2.398	2.314	2.27	2.753	0.52897	0.586304	0.85026	0.75226	0.736831	0.753605	1.26183	1.21039	1.18269	1.461	0.276569	0.231877	0.0704484	0.123632	0.132632	EEF1D
P46781	40S ribosomal protein S9 OS=Homo sapiens OX=9606 GN=RPS9 PE=1 SV=3	19	1.683	4.842	4.637	3.873	2.961	0.532571	0.093783	0.409335	0.280492	0.70406	0.751035	2.2756	2.21319	1.95345	1.56608	0.273622	1.02788	0.387922	0.552079	0.15239	RPS9
Q00765	Receptor expression-enhancing protein 5 OS=Homo sapiens OX=9606 GN=REEP5 PE=1 SV=3	4	1.681	5.977	4.407	3.434	2.774	0.541393	0.0247323	0.279917	0.319792	0.639677	0.74932	2.57942	2.1398	1.77989	1.47197	0.266487	1.60673	0.55297	0.495133	0.194039	REEP5
Q9Y2R9	28S ribosomal protein S7, mitochondrial OS=Homo sapiens OX=9606 GN=MRPS7 PE=1 SV=2	2	1.675	1.989	1.43	2.061	2.229	0.429533	0.500248	0.838536	0.51527	0.732646	0.744161	0.992043	0.516015	1.04334	1.1564	0.367003	0.300815	0.0764785	0.287965	0.135106	MRPS7
P51665	26S proteasome non-ATPase regulatory subunit 7 OS=Homo sapiens OX=9606 GN=PSMD7 PE=1 SV=2	8	1.663	0.45	1.271	0.898	1.069	0.530786	0.798132	0.939919	0.958183	0.974914	0.733788	-1.152	0.345964	-0.155213	0.0962619	0.27508	0.0979251	0.0269096	0.0185514	0.0110338	PSMD7
Q96QD5	DEP domain-containing protein 7 OS=Homo sapiens OX=9606 GN=DEPDC7 PE=2 SV=1	2	1.657	2.136	4.215	1.299	0.585	0.520258	0.461468	0.375727	0.871815	0.961434	0.728574	1.09491	2.07553	0.377401	-0.773491	0.283781	0.335858	0.425128	0.0595754	0.0170803	DEPDC7
Q9BRK5	45 kDa calcium-binding protein OS=Homo sapiens OX=9606 GN=SDF4 PE=1 SV=1	6	1.652	2.112	2.212	3.753	2.989	0.416086	0.426317	0.653196	0.309183	0.590234	0.724214	1.07861	1.14535	1.90804	1.57966	0.380817	0.370267	0.184956	0.509784	0.228976	SDF4
Q53FA7	Quinone oxidoreductase PIG3 OS=Homo sapiens OX=9606 GN=TP53I3 PE=1 SV=2	4	1.652	0.769	0.594	1.231	0.611	0.240017	0.992609	0.915104	0.922736	0.925609	0.724214	-0.378944	-0.751465	0.299831	-0.710756	0.619758	0.00322184	0.0385294	0.0349227	0.0335723	TP53I3
P20962	Parathymosin OS=Homo sapiens OX=9606 GN=PTMS PE=1 SV=2	3	1.649	4.188	2.699	1.382	1.833	0.547048	0.192573	0.797045	0.923911	0.885065	0.721591	2.06626	1.43242	0.466758	0.874207	0.261975	0.715405	0.098517	0.0343697	0.0530247	PTMS
P62273	40S ribosomal protein S29 OS=Homo sapiens OX=9606 GN=RPS29 PE=1 SV=2	4	1.647	4.179	5.426	6.26	4.997	0.556088	0.187728	0.343227	0.147055	0.278535	0.719841	2.06316	2.43989	2.64616	2.32106	0.254856	0.726471	0.464419	0.832521	0.55512	RPS29
P42167	Lamina-associated polypeptide 2, isoforms beta/gamma OS=Homo sapiens OX=9606 GN=TMPO PE=1 SV=2	8	1.642	1.019	1.997	1.492	1.122	0.55025	0.971196	0.811088	0.903831	0.965162	0.715454	0.0271541	0.997834	0.577248	0.166073	0.25944	0.0126929	0.0909321	0.0439127	0.0153998	TMPO
P26373	60S ribosomal protein L13 OS=Homo sapiens OX=9606 GN=RPL13 PE=1 SV=4	14	1.641	3.274	4.483	4.387	4.496	0.575663	0.290072	0.437602	0.205064	0.407514	0.714575	1.71105	2.16446	2.13323	2.16864	0.239832	0.537494	0.358921	0.688111	0.389857	RPL13
P49590	Histidine--tRNA ligase, mitochondrial OS=Homo sapiens OX=9606 GN=HARS2 PE=1 SV=1	4	1.64	2.005	4.059	4.625	7.286	0.565417	0.497366	0.559684	0.178218	0.128547	0.713696	1.0036	2.02112	2.20945	2.86513	0.247631	0.303324	0.252057	0.749049	0.890937	HARS2
P55145	Mesencephalic astrocyte-derived neurotrophic factor OS=Homo sapiens OX=9606 GN=MANF PE=1 SV=3	9	1.634	1.104	0.25	1.197	1.413	0.545215	0.927557	0.472347	0.939449	0.908329	0.708408	0.14274	-2	0.259423	0.498761	0.263432	0.0326596	0.325739	0.0271267	0.0417569	MANF
P46783	40S ribosomal protein S10 OS=Homo sapiens OX=9606 GN=RPS10 PE=1 SV=1	10	1.632	2.94	2.675	2.309	1.741	0.584628	0.379929	0.790134	0.739615	0.922071	0.706641	1.55582	1.41954	1.20727	0.799916	0.233121	0.420298	0.1023	0.130994	0.0352357	RPS10
P54577	Tyrosine--tRNA ligase, cytoplasmic OS=Homo sapiens OX=9606 GN=YARS1 PE=1 SV=4	25	1.63	3.238	3.115	3.002	1.525	0.584628	0.299266	0.705037	0.572955	0.930504	0.704872	1.6951	1.63923	1.58592	0.608809	0.233121	0.523942	0.151788	0.241879	0.0312819	YARS1
P12955	Xaa-Pro dipeptidase OS=Homo sapiens OX=9606 GN=PEPD PE=1 SV=3	10	1.629	0.644	2.182	1.173	1.119	0.579329	0.925162	0.772688	0.946343	0.943851	0.703987	-0.634867	1.12565	0.230203	0.16221	0.237074	0.033782	0.111996	0.0239514	0.0250966	PEPD
Q99700	Ataxin-2 OS=Homo sapiens OX=9606 GN=ATXN2 PE=1 SV=2	3	1.629	0.635	0.523	0.664	0.958	0.470517	0.982646	0.928909	0.962604	0.918965	0.703987	-0.655172	-0.935117	-0.590745	-0.0619024	0.327425	0.00760298	0.0320268	0.0165524	0.0367011	ATXN2
P62244	40S ribosomal protein S15a OS=Homo sapiens OX=9606 GN=RPS15A PE=1 SV=2	14	1.627	1.271	1.671	1.545	1.526	0.587033	0.954152	0.937676	0.917207	0.958813	0.702214	0.345964	0.740712	0.627607	0.609755	0.231338	0.0203825	0.0279473	0.0375328	0.0182662	RPS15A
Q9H8Y8	Golgi reassembly-stacking protein 2 OS=Homo sapiens OX=9606 GN=GORASP2 PE=1 SV=3	5	1.625	1.385	0.846	1.292	1.003	0.564641	0.870045	0.955895	0.93156	0.97407	0.70044	0.469886	-0.24127	0.369606	0.00432161	0.248228	0.0604582	0.01959	0.0307891	0.01141	GORASP2
Q03252	Lamin-B2 OS=Homo sapiens OX=9606 GN=LMNB2 PE=1 SV=4	18	1.623	4.759	5.313	5.716	4.314	0.561687	0.0972362	0.29191	0.110046	0.322469	0.698663	2.25066	2.40953	2.51501	2.10903	0.250506	1.01217	0.534751	0.958424	0.491513	LMNB2
O43390	Heterogeneous nuclear ribonucleoprotein R OS=Homo sapiens OX=9606 GN=HNRNPR PE=1 SV=1	22	1.619	1.763	1.531	1.327	1.199	0.597007	0.831314	0.960659	0.956126	0.972186	0.695103	0.818032	0.614474	0.408168	0.261832	0.224021	0.080235	0.0174307	0.0194848	0.0122507	HNRNPR
P22307	Non-specific lipid-transfer protein OS=Homo sapiens OX=9606 GN=SCP2 PE=1 SV=2	7	1.618	3.508	2.793	3.685	3.269	0.451207	0.110987	0.609576	0.275572	0.626796	0.694212	1.81065	1.48182	1.88166	1.70885	0.345624	0.95473	0.214972	0.559764	0.202874	SCP2
O00232	26S proteasome non-ATPase regulatory subunit 12 OS=Homo sapiens OX=9606 GN=PSMD12 PE=1 SV=3	17	1.617	2.135	1.395	1.924	1.532	0.567418	0.673151	0.95531	0.820941	0.916467	0.69332	1.09424	0.480265	0.944109	0.615416	0.246097	0.171888	0.0198558	0.0856881	0.0378829	PSMD12
P27144	Adenylate kinase 4, mitochondrial OS=Homo sapiens OX=9606 GN=AK4 PE=1 SV=1	7	1.617	1.898	2.085	1.899	2.023	0.587787	0.622441	0.704381	0.782626	0.743428	0.69332	0.92448	1.06005	0.92524	1.0165	0.23078	0.205902	0.152192	0.106446	0.128761	AK4
P13073	Cytochrome c oxidase subunit 4 isoform 1, mitochondrial OS=Homo sapiens OX=9606 GN=COX4I1 PE=1 SV=1	12	1.615	4.855	4.489	4.55	4.024	0.604349	0.114876	0.424485	0.228264	0.485571	0.691534	2.27947	2.16639	2.18587	2.00863	0.218712	0.939771	0.372138	0.641563	0.313748	COX4I1
P06730	Eukaryotic translation initiation factor 4E OS=Homo sapiens OX=9606 GN=EIF4E PE=1 SV=2	5	1.613	1.634	1.132	1.245	0.86	0.57883	0.83054	0.972106	0.946343	0.969631	0.689746	0.708408	0.178874	0.316146	-0.217591	0.237449	0.0806392	0.0122866	0.0239514	0.0133936	EIF4E
Q71RC2	La-related protein 4 OS=Homo sapiens OX=9606 GN=LARP4 PE=1 SV=3	2	1.609	1.471	1.546	1.214	0.912	0.406347	0.784997	0.873362	0.888405	0.940103	0.686164	0.556797	0.62854	0.279768	-0.132894	0.391103	0.105132	0.0588055	0.0513889	0.0268245	LARP4
O43847	Nardilysin OS=Homo sapiens OX=9606 GN=NRDC PE=1 SV=3	7	1.607	2.286	1.95	2.166	1.757	0.546193	0.338313	0.746669	0.696648	0.871651	0.68437	1.19283	0.963474	1.11503	0.813114	0.262654	0.470681	0.126872	0.156986	0.0596572	NRDC
P14735	Insulin-degrading enzyme OS=Homo sapiens OX=9606 GN=IDE PE=1 SV=4	7	1.607	2.125	1.199	1.451	1.76	0.33275	0.464368	0.949882	0.883323	0.855791	0.68437	1.08746	0.261832	0.537048	0.815575	0.477882	0.333138	0.0223301	0.0538805	0.0676324	IDE
O95721	Synaptosomal-associated protein 29 OS=Homo sapiens OX=9606 GN=SNAP29 PE=1 SV=1	2	1.605	2.511	2.699	2.333	3.07	0.512393	0.172261	0.306115	0.324038	0.479731	0.682573	1.32826	1.43242	1.22219	1.61824	0.290397	0.763812	0.514116	0.489404	0.319002	SNAP29
Q9HAV7	GrpE protein homolog 1, mitochondrial OS=Homo sapiens OX=9606 GN=GRPEL1 PE=1 SV=2	8	1.604	3.435	3.263	3.422	4.084	0.587787	0.243488	0.697331	0.373474	0.476471	0.681674	1.78031	1.7062	1.77484	2.02998	0.23078	0.613523	0.156561	0.42774	0.321964	GRPEL1
Q8IWE2	Protein NOXP20 OS=Homo sapiens OX=9606 GN=FAM114A1 PE=1 SV=2	12	1.604	0.536	1.179	0.808	0.801	0.586303	0.829309	0.979761	0.923911	0.933704	0.681674	-0.899695	0.237564	-0.307573	-0.320126	0.231878	0.0812836	0.00887974	0.0343697	0.0297909	FAM114A1
Q15363	Transmembrane emp24 domain-containing protein 2 OS=Homo sapiens OX=9606 GN=TMED2 PE=1 SV=1	6	1.601	5.599	3.203	4.768	2.775	0.567143	0.0345279	0.380332	0.167543	0.59535	0.678973	2.48517	1.67942	2.25338	1.47249	0.246307	1.46183	0.419837	0.775874	0.225228	TMED2
Q7L7L0	Histone H2A type 3 OS=Homo sapiens OX=9606 GN=H2AW PE=1 SV=3	2	1.599	1.097	1.321	1.352	0.804	0.615845	0.992609	0.99933	0.949861	0.854427	0.67717	0.133564	0.40163	0.435095	-0.314733	0.210529	0.00322184	0.00029102	0.0223402	0.0683251	H2AW
P39023	60S ribosomal protein L3 OS=Homo sapiens OX=9606 GN=RPL3 PE=1 SV=2	25	1.598	5.314	4.85	3.344	4.006	0.616403	0.0690582	0.376272	0.390663	0.490099	0.676267	2.4098	2.27798	1.74157	2.00216	0.210135	1.16078	0.424498	0.408198	0.309716	RPL3
P61604	10 kDa heat shock protein, mitochondrial OS=Homo sapiens OX=9606 GN=HSPE1 PE=1 SV=2	15	1.598	1.4	2.22	2.395	2.851	0.616685	0.916036	0.8645	0.708638	0.71887	0.676267	0.485427	1.15056	1.26003	1.51147	0.209937	0.0380875	0.0632349	0.149576	0.143349	HSPE1
P23381	Tryptophan--tRNA ligase, cytoplasmic OS=Homo sapiens OX=9606 GN=WARS1 PE=1 SV=2	30	1.597	0.829	0.876	0.723	0.626	0.618128	0.927557	0.88971	0.851616	0.730525	0.675364	-0.270556	-0.190997	-0.467932	-0.675765	0.208922	0.0326596	0.0507518	0.0697562	0.136365	WARS1
Q9H1E3	Nuclear ubiquitous casein and cyclin-dependent kinase substrate 1 OS=Homo sapiens OX=9606 GN=NUCKS1 PE=1 SV=1	3	1.596	3.733	3.803	7.746	6.504	0.510631	0.174278	0.46034	0.0422462	0.184	0.674461	1.90034	1.92714	2.95345	2.70133	0.291893	0.758756	0.336922	1.37421	0.735181	NUCKS1
P46977	Dolichyl-diphosphooligosaccharide--protein glycosyltransferase subunit STT3A OS=Homo sapiens OX=9606 GN=STT3A PE=1 SV=2	4	1.595	1.874	1.803	1.786	1.072	0.420208	0.530953	0.836816	0.801782	0.972186	0.673556	0.906121	0.850399	0.836732	0.100305	0.376536	0.274944	0.0773698	0.0959436	0.0122507	STT3A
Q96GD0	Pyridoxal phosphate phosphatase OS=Homo sapiens OX=9606 GN=PDXP PE=1 SV=2	3	1.591	2.825	3.811	3.877	4.42	0.464793	0.245976	0.392438	0.236909	0.221016	0.669934	1.49825	1.93017	1.95494	2.14405	0.332741	0.609107	0.406229	0.625419	0.655576	PDXP
Q14847	LIM and SH3 domain protein 1 OS=Homo sapiens OX=9606 GN=LASP1 PE=1 SV=2	9	1.591	1.073	1.809	2.345	1.724	0.594519	0.977278	0.895796	0.733893	0.886173	0.669934	0.10165	0.855192	1.22959	0.78576	0.225834	0.00998209	0.0477908	0.134367	0.0524814	LASP1
Q13642	Four and a half LIM domains protein 1 OS=Homo sapiens OX=9606 GN=FHL1 PE=1 SV=4	6	1.589	3.538	3.071	2.67	0.9	0.416322	0.109831	0.443188	0.461766	0.99685	0.668119	1.82293	1.61871	1.41684	-0.152003	0.380571	0.959276	0.353412	0.335578	0.00136997	FHL1
P53041	Serine/threonine-protein phosphatase 5 OS=Homo sapiens OX=9606 GN=PPP5C PE=1 SV=1	15	1.589	1.56	1.062	1.888	0.758	0.613576	0.825107	0.980295	0.820941	0.950848	0.668119	0.641546	0.0867838	0.916859	-0.39973	0.212131	0.08349	0.00864301	0.0856881	0.0218887	PPP5C
P46976	Glycogenin-1 OS=Homo sapiens OX=9606 GN=GYG1 PE=1 SV=4	3	1.589	1.106	1.064	1.39	1.693	0.459182	0.870045	0.915827	0.851211	0.841799	0.668119	0.145351	0.0894982	0.475085	0.759582	0.338015	0.0604582	0.0381866	0.0699628	0.0747917	GYG1
P62328	Thymosin beta-4 OS=Homo sapiens OX=9606 GN=TMSB4X PE=1 SV=2	6	1.588	4.705	1.628	1.125	1.508	0.623967	0.101606	0.943851	0.988754	0.963275	0.667211	2.23419	0.703101	0.169925	0.592636	0.204838	0.993079	0.0250966	0.00491163	0.0162496	TMSB4X
Q15102	Platelet-activating factor acetylhydrolase IB subunit gamma OS=Homo sapiens OX=9606 GN=PAFAH1B3 PE=1 SV=1	7	1.588	0.772	2.57	2.176	2.546	0.612279	0.976865	0.677166	0.744961	0.661523	0.667211	-0.373327	1.36177	1.12168	1.34823	0.21305	0.0101655	0.169305	0.127867	0.179455	PAFAH1B3
P51991	Heterogeneous nuclear ribonucleoprotein A3 OS=Homo sapiens OX=9606 GN=HNRNPA3 PE=1 SV=2	18	1.586	2.001	2.32	2.428	1.75	0.625176	0.761637	0.849268	0.696648	0.921555	0.665393	1.00072	1.21412	1.27977	0.807355	0.203998	0.118252	0.070955	0.156986	0.0354787	HNRNPA3
P23526	Adenosylhomocysteinase OS=Homo sapiens OX=9606 GN=AHCY PE=1 SV=4	27	1.585	3.603	3.217	2.996	2.582	0.626745	0.224176	0.679272	0.493674	0.776835	0.664483	1.8492	1.68572	1.58304	1.36849	0.202909	0.649411	0.167956	0.30656	0.109671	AHCY
Q6UW68	Transmembrane protein 205 OS=Homo sapiens OX=9606 GN=TMEM205 PE=1 SV=1	4	1.584	2.834	3.123	2.811	3.527	0.612279	0.370289	0.592914	0.523363	0.493084	0.663572	1.50284	1.64293	1.49108	1.81844	0.21305	0.431459	0.227008	0.281197	0.307079	TMEM205
P38117	Electron transfer flavoprotein subunit beta OS=Homo sapiens OX=9606 GN=ETFB PE=1 SV=3	11	1.584	1.413	1.632	1.454	1.397	0.63867	0.92079	0.943682	0.946506	0.972186	0.663572	0.498761	0.706641	0.540027	0.482332	0.194724	0.0358392	0.0251742	0.0238767	0.0122507	ETFB
Q7Z4V5	Hepatoma-derived growth factor-related protein 2 OS=Homo sapiens OX=9606 GN=HDGFL2 PE=1 SV=1	2	1.58	1.052	0.895	3.195	1.58	0.50961	0.78726	0.883669	0.293281	0.805683	0.659925	0.0731347	-0.16004	1.67582	0.659925	0.292762	0.103882	0.0537103	0.532716	0.0938359	HDGFL2
P30049	ATP synthase subunit delta, mitochondrial OS=Homo sapiens OX=9606 GN=ATP5F1D PE=1 SV=2	2	1.579	1.621	1.959	2.595	3.258	0.431708	0.657637	0.805223	0.551168	0.497307	0.659011	0.696884	0.970117	1.37573	1.70399	0.36481	0.182014	0.0940841	0.258716	0.303376	ATP5F1D
Q6ZRR7	Leucine-rich repeat-containing protein 9 OS=Homo sapiens OX=9606 GN=LRRC9 PE=2 SV=2	2	1.579	0.825	0.898	0.762	0.695	0.475694	0.928101	0.906248	0.964667	0.990641	0.659011	-0.277534	-0.155213	-0.392137	-0.524915	0.322672	0.0324048	0.0427529	0.0156225	0.00408386	LRRC9
P63244	Receptor of activated protein C kinase 1 OS=Homo sapiens OX=9606 GN=RACK1 PE=1 SV=3	24	1.575	2.136	1.603	2.033	2.277	0.634619	0.700663	0.946203	0.814322	0.829239	0.655352	1.09491	0.680774	1.02361	1.18713	0.197487	0.154491	0.0240155	0.0892039	0.0813203	RACK1
P08579	U2 small nuclear ribonucleoprotein B'' OS=Homo sapiens OX=9606 GN=SNRPB2 PE=1 SV=1	2	1.574	1.287	0.625	1.654	1.216	0.446453	0.825107	0.980295	0.779464	0.883186	0.654436	0.364012	-0.678072	0.725959	0.282143	0.350224	0.08349	0.00864301	0.108204	0.0539479	SNRPB2
Q7L5N1	COP9 signalosome complex subunit 6 OS=Homo sapiens OX=9606 GN=COPS6 PE=1 SV=1	7	1.571	1.999	1.916	2.273	1.02	0.637594	0.504911	0.787968	0.635879	0.980083	0.651683	0.999278	0.938098	1.1846	0.0285692	0.195456	0.296785	0.103492	0.196625	0.00873706	COPS6
P11387	DNA topoisomerase 1 OS=Homo sapiens OX=9606 GN=TOP1 PE=1 SV=2	15	1.57	4.965	4.497	2.363	1.002	0.624816	0.0937728	0.390203	0.708638	0.99685	0.650765	2.31179	2.16896	1.24062	0.00288251	0.204248	1.02792	0.40871	0.149576	0.00136997	TOP1
Q96D46	60S ribosomal export protein NMD3 OS=Homo sapiens OX=9606 GN=NMD3 PE=1 SV=1	2	1.569	5.652	5.569	5.188	2.27	0.451207	0.019968	0.180741	0.108441	0.743428	0.649845	2.49876	2.47742	2.37518	1.18269	0.345624	1.69967	0.742944	0.964805	0.128761	NMD3
Q04828	Aldo-keto reductase family 1 member C1 OS=Homo sapiens OX=9606 GN=AKR1C1 PE=1 SV=1	2	1.568	1.254	3.033	1.859	2.625	0.640922	0.956618	0.721908	0.861059	0.76653	0.648926	0.326537	1.60075	0.894527	1.39232	0.193195	0.0192614	0.141518	0.0649673	0.115471	AKR1C1
Q96EP5	DAZ-associated protein 1 OS=Homo sapiens OX=9606 GN=DAZAP1 PE=1 SV=1	5	1.567	5.717	4.848	2.734	4.173	0.541393	0.0208508	0.276586	0.488002	0.381083	0.648005	2.51526	2.27739	1.45101	2.06108	0.266487	1.68088	0.558169	0.311578	0.41898	DAZAP1
Q7Z417	Nuclear fragile X mental retardation-interacting protein 2 OS=Homo sapiens OX=9606 GN=NUFIP2 PE=1 SV=1	4	1.563	1.782	2.556	1.199	0.726	0.378466	0.623606	0.55228	0.871815	0.997185	0.644318	0.833497	1.35389	0.261832	-0.461959	0.421973	0.20509	0.257841	0.0595754	0.00122407	NUFIP2
P17812	CTP synthase 1 OS=Homo sapiens OX=9606 GN=CTPS1 PE=1 SV=2	17	1.559	3.09	3.89	2.675	1.601	0.670058	0.34113	0.543004	0.71969	0.921555	0.640621	1.62761	1.95977	1.41954	0.678973	0.173887	0.46708	0.265197	0.142855	0.0354787	CTPS1
P11717	Cation-independent mannose-6-phosphate receptor OS=Homo sapiens OX=9606 GN=IGF2R PE=1 SV=3	12	1.558	2.266	1.273	1.366	1.303	0.621069	0.375468	0.897217	0.901036	0.922071	0.639695	1.18015	0.348232	0.449957	0.381837	0.20686	0.425427	0.0471025	0.0452579	0.0352357	IGF2R
P40925	Malate dehydrogenase, cytoplasmic OS=Homo sapiens OX=9606 GN=MDH1 PE=1 SV=4	13	1.557	2.07	2.069	1.822	0.964	0.652234	0.736244	0.877438	0.871815	0.910641	0.638769	1.04963	1.04893	0.865523	-0.0528949	0.185597	0.132978	0.0567837	0.0595754	0.0406528	MDH1
P27635	60S ribosomal protein L10 OS=Homo sapiens OX=9606 GN=RPL10 PE=1 SV=4	18	1.555	3.949	4.997	2.018	3.102	0.653697	0.174278	0.358921	0.819324	0.675423	0.636915	1.98149	2.32106	1.01293	1.6332	0.184624	0.758756	0.445001	0.0865444	0.170424	RPL10
P29317	Ephrin type-A receptor 2 OS=Homo sapiens OX=9606 GN=EPHA2 PE=1 SV=2	4	1.555	0.94	0.928	1.14	1.249	0.356359	0.949436	0.989615	0.931889	0.93916	0.636915	-0.0892673	-0.107803	0.189034	0.320773	0.448112	0.0225342	0.00453352	0.0306359	0.0272603	EPHA2
P62277	40S ribosomal protein S13 OS=Homo sapiens OX=9606 GN=RPS13 PE=1 SV=2	12	1.552	1.615	1.845	1.752	1.612	0.657076	0.867723	0.913146	0.88274	0.941008	0.634129	0.691534	0.883621	0.809003	0.688852	0.182385	0.0616191	0.0394599	0.0541674	0.0264067	RPS13
Q9H832	Ubiquitin-conjugating enzyme E2 Z OS=Homo sapiens OX=9606 GN=UBE2Z PE=1 SV=2	6	1.552	1.524	3.389	3.455	4.929	0.620444	0.827283	0.511812	0.338396	0.270665	0.634129	0.607863	1.76086	1.78869	2.30129	0.207298	0.082346	0.290889	0.470575	0.567568	UBE2Z
P20929	Nebulin OS=Homo sapiens OX=9606 GN=NEB PE=1 SV=5	4	1.551	2.554	9.144	4.266		0.567143	0.233113	0.157849	0.219434		0.633199	1.35276	3.19283	2.09288	#VALUE!	0.246307	0.632434	0.801757	0.658696	#VALUE!	NEB
O76021	Ribosomal L1 domain-containing protein 1 OS=Homo sapiens OX=9606 GN=RSL1D1 PE=1 SV=3	17	1.551	1.897	1.739	1.703	1.712	0.708102	0.820221	0.930026	0.890906	0.925609	0.633199	0.92372	0.798258	0.768078	0.775683	0.149904	0.0860693	0.0315047	0.050168	0.0335723	RSL1D1
Q9NRX4	14 kDa phosphohistidine phosphatase OS=Homo sapiens OX=9606 GN=PHPT1 PE=1 SV=1	5	1.55	0.612	0.969	0.748	2.431	0.713025	0.867723	0.949882	0.890906	0.732524	0.632268	-0.708396	-0.0454314	-0.41889	1.28155	0.146895	0.0616191	0.0223301	0.050168	0.135178	PHPT1
Q96DG6	Carboxymethylenebutenolidase homolog OS=Homo sapiens OX=9606 GN=CMBL PE=1 SV=1	12	1.547	3.294	2.764	3.252	2.163	0.621718	0.196958	0.634532	0.385502	0.731175	0.629473	1.71984	1.46676	1.70133	1.11303	0.206407	0.705627	0.197547	0.413973	0.135979	CMBL
Q12906	Interleukin enhancer-binding factor 3 OS=Homo sapiens OX=9606 GN=ILF3 PE=1 SV=3	36	1.547	2.01	2.506	1.992	2.712	0.664312	0.758191	0.816916	0.828871	0.743836	0.629473	1.0072	1.32539	0.994218	1.43936	0.177628	0.120221	0.0878225	0.0815128	0.128523	ILF3
O95793	Double-stranded RNA-binding protein Staufen homolog 1 OS=Homo sapiens OX=9606 GN=STAU1 PE=1 SV=2	7	1.542	1.215	0.848	1.316	0.97	0.625176	0.892257	0.999343	0.917982	0.983993	0.624803	0.280956	-0.237864	0.396159	-0.0439433	0.203998	0.0495101	0.000285218	0.0371658	0.00700784	STAU1
Q7Z3B4	Nucleoporin p54 OS=Homo sapiens OX=9606 GN=NUP54 PE=1 SV=2	4	1.537	3.766	1.267	1.107	0.01	0.475052	0.0899768	0.877438	0.929011	9.69811e-17	0.620117	1.91303	0.341417	0.146655		0.323259	1.04587	0.0567837	0.031979	16.0133	NUP54
P40261	Nicotinamide N-methyltransferase OS=Homo sapiens OX=9606 GN=NNMT PE=1 SV=1	9	1.533	1.861	3.016	1.796	1.816	0.680791	0.810681	0.726594	0.871815	0.910641	0.616358	0.896078	1.59264	0.844787	0.860764	0.166986	0.0911499	0.138708	0.0595754	0.0406528	NNMT
P51397	Death-associated protein 1 OS=Homo sapiens OX=9606 GN=DAP PE=1 SV=3	2	1.532	11.358	11.035	4.48	7.008	0.541393	0.00138163	0.0292245	0.0745542	0.239766	0.615416	3.50564	3.46401	2.1635	2.809	0.266487	2.85961	1.53425	1.12753	0.620213	DAP
Q96AE4	Far upstream element-binding protein 1 OS=Homo sapiens OX=9606 GN=FUBP1 PE=1 SV=3	19	1.525	3.025	2.353	2.545	2.513	0.728596	0.379929	0.851329	0.765871	0.714644	0.608809	1.59694	1.2345	1.34767	1.32941	0.137513	0.420298	0.0699024	0.115845	0.14591	FUBP1
P62263	40S ribosomal protein S14 OS=Homo sapiens OX=9606 GN=RPS14 PE=1 SV=3	11	1.522	2.123	2.634	2.165	1.338	0.693099	0.706961	0.796453	0.779464	0.99685	0.605968	1.0861	1.39726	1.11437	0.420078	0.159205	0.150604	0.09884	0.108204	0.00136997	RPS14
P43307	Translocon-associated protein subunit alpha OS=Homo sapiens OX=9606 GN=SSR1 PE=1 SV=3	4	1.522	1.018	0.861	1.25	1.156	0.639924	0.980289	0.939234	0.946985	0.973149	0.605968	0.0257376	-0.215915	0.321928	0.209141	0.193872	0.00864582	0.0272261	0.0236569	0.0118208	SSR1
O43598	2'-deoxynucleoside 5'-phosphate N-hydrolase 1 OS=Homo sapiens OX=9606 GN=DNPH1 PE=1 SV=1	8	1.52	1.291	1.417	1.279	1.446	0.657617	0.86234	0.876679	0.923911	0.884944	0.604071	0.368489	0.50284	0.355016	0.532068	0.182027	0.0643215	0.0571592	0.0343697	0.053084	DNPH1
Q8N5I4	Dehydrogenase/reductase SDR family member on chromosome X OS=Homo sapiens OX=9606 GN=DHRSX PE=1 SV=2	2	1.52	0.963	1.248	0.765	1.301	0.48246	0.91577	0.877438	0.999423	0.884944	0.604071	-0.0543923	0.319618	-0.386468	0.379621	0.316539	0.0382134	0.0567837	0.0002508	0.053084	DHRSX
Q9P2R7	Succinate--CoA ligase [ADP-forming] subunit beta, mitochondrial OS=Homo sapiens OX=9606 GN=SUCLA2 PE=1 SV=3	7	1.516	2.639	1.463	1.598	1.595	0.658907	0.360419	0.894703	0.88309	0.874729	0.60027	1.39999	0.54893	0.676267	0.673556	0.181176	0.443192	0.0483213	0.0539952	0.0581265	SUCLA2
P61313	60S ribosomal protein L15 OS=Homo sapiens OX=9606 GN=RPL15 PE=1 SV=2	9	1.514	5.501	6.151	4.077	2.677	0.70351	0.0610302	0.244616	0.24837	0.754949	0.598365	2.45969	2.62082	2.02751	1.42062	0.15273	1.21445	0.611515	0.6049	0.122082	RPL15
Q92888	Rho guanine nucleotide exchange factor 1 OS=Homo sapiens OX=9606 GN=ARHGEF1 PE=1 SV=2	5	1.514	1.418	1.282	1.761	0.837	0.584628	0.647114	0.757983	0.622698	0.922071	0.598365	0.503858	0.358396	0.816395	-0.2567	0.233121	0.189019	0.12034	0.205722	0.0352357	ARHGEF1
P11166	Solute carrier family 2, facilitated glucose transporter member 1 OS=Homo sapiens OX=9606 GN=SLC2A1 PE=1 SV=2	4	1.511	0.946	0.992	0.744	0.682	0.655271	0.950641	0.963522	0.946343	0.936876	0.595504	-0.0800879	-0.011588	-0.426625	-0.552156	0.183579	0.0219832	0.0161385	0.0239514	0.0283178	SLC2A1
P08754	Guanine nucleotide-binding protein G(i) subunit alpha OS=Homo sapiens OX=9606 GN=GNAI3 PE=1 SV=3	7	1.509	6.18	4.338	3.974	1.242	0.639924	0.0331316	0.25505	0.239384	0.936876	0.593593	2.62761	2.11703	1.99059	0.312665	0.193872	1.47976	0.593374	0.620904	0.0283178	GNAI3
P12429	Annexin A3 OS=Homo sapiens OX=9606 GN=ANXA3 PE=1 SV=3	20	1.507	2.662	2.995	2.497	1.941	0.710631	0.473509	0.7321	0.674803	0.891469	0.591679	1.41251	1.58256	1.3202	0.9568	0.148356	0.324672	0.135429	0.170823	0.0498937	ANXA3
Q8WXI7	Mucin-16 OS=Homo sapiens OX=9606 GN=MUC16 PE=1 SV=3	2	1.507	1.173	1.563	1.004	1.114	0.331004	0.870045	0.88632	0.923911	0.930135	0.591679	0.230203	0.644318	0.00575927	0.155749	0.480167	0.0604582	0.0524093	0.0343697	0.0314542	MUC16
Q92945	Far upstream element-binding protein 2 OS=Homo sapiens OX=9606 GN=KHSRP PE=1 SV=4	24	1.504	2.76	2.918	2.718	1.974	0.713053	0.439599	0.746669	0.589179	0.855646	0.588805	1.46467	1.54498	1.44255	0.981122	0.146878	0.356943	0.126872	0.229753	0.067706	KHSRP
O95292	Vesicle-associated membrane protein-associated protein B/C OS=Homo sapiens OX=9606 GN=VAPB PE=1 SV=3	7	1.504	2.096	2.101	1.781	1.413	0.67261	0.423585	0.71577	0.812803	0.920166	0.588805	1.06764	1.07108	0.832688	0.498761	0.172237	0.37306	0.145226	0.0900147	0.0361337	VAPB
O95834	Echinoderm microtubule-associated protein-like 2 OS=Homo sapiens OX=9606 GN=EML2 PE=1 SV=1	6	1.496	2.171	1.679	1.559	1.103	0.680203	0.379391	0.817715	0.851616	0.969631	0.58111	1.11836	0.747602	0.640621	0.141433	0.167361	0.420913	0.0873979	0.0697562	0.0133936	EML2
P51153	Ras-related protein Rab-13 OS=Homo sapiens OX=9606 GN=RAB13 PE=1 SV=1	2	1.494	1.823	1.956	1.598	0.932	0.470517	0.677324	0.846318	0.832171	0.936876	0.57918	0.866315	0.967906	0.676267	-0.101598	0.327425	0.169203	0.0724666	0.0797875	0.0283178	RAB13
Q96C19	EF-hand domain-containing protein D2 OS=Homo sapiens OX=9606 GN=EFHD2 PE=1 SV=1	18	1.492	3.172	3.009	2.397	1.191	0.726867	0.316485	0.727604	0.708228	0.972186	0.577248	1.66539	1.58928	1.26123	0.252173	0.138545	0.499646	0.138105	0.149827	0.0122507	EFHD2
P24941	Cyclin-dependent kinase 2 OS=Homo sapiens OX=9606 GN=CDK2 PE=1 SV=2	2	1.492	1.054	1.026	1.612	1.596	0.417638	0.874175	0.944526	0.826143	0.774651	0.577248	0.0758749	0.0370307	0.688852	0.674461	0.3792	0.0584015	0.0247862	0.0829447	0.110894	CDK2
P61586	Transforming protein RhoA OS=Homo sapiens OX=9606 GN=RHOA PE=1 SV=1	4	1.49	2.257	1.532	1.849	1.406	0.727541	0.64833	0.958757	0.862151	0.942558	0.575312	1.17441	0.615416	0.886745	0.491597	0.138143	0.188204	0.0182914	0.0644167	0.0256918	RHOA
P61966	AP-1 complex subunit sigma-1A OS=Homo sapiens OX=9606 GN=AP1S1 PE=1 SV=1	2	1.49	1.236	0.817	1.571	1.204	0.558203	0.819724	0.94737	0.795458	0.901475	0.575312	0.305679	-0.291592	0.651683	0.267835	0.253208	0.0863321	0.0234806	0.0993826	0.0450465	AP1S1
P41250	Glycine--tRNA ligase OS=Homo sapiens OX=9606 GN=GARS1 PE=1 SV=3	20	1.489	1.572	1.169	1.145	1.053	0.727541	0.870434	0.967691	0.994709	0.933781	0.574344	0.652601	0.225275	0.195348	0.0745054	0.138143	0.0602643	0.0142634	0.0023038	0.0297551	GARS1
O43813	Glutathione S-transferase LANCL1 OS=Homo sapiens OX=9606 GN=LANCL1 PE=1 SV=1	5	1.488	3.332	4.805	2.781	3.878	0.431601	0.193459	0.397739	0.495692	0.560724	0.573375	1.73639	2.26454	1.4756	1.95531	0.364918	0.713412	0.400402	0.304788	0.251251	LANCL1
Q99985	Semaphorin-3C OS=Homo sapiens OX=9606 GN=SEMA3C PE=2 SV=2	2	1.488	2.32	8.022	6.812	4.218	0.627064	0.129374	0.023673	0.00683002	0.220065	0.573375	1.21412	3.00396	2.76808	2.07656	0.202688	0.888152	1.62575	2.16558	0.657449	SEMA3C
Q7KZF4	Staphylococcal nuclease domain-containing protein 1 OS=Homo sapiens OX=9606 GN=SND1 PE=1 SV=1	47	1.484	1.993	2.512	1.997	1.814	0.729196	0.765587	0.816916	0.8263	0.910654	0.569491	0.994942	1.32884	0.997834	0.859174	0.137156	0.116006	0.0878225	0.082862	0.0406467	SND1
P82979	SAP domain-containing ribonucleoprotein OS=Homo sapiens OX=9606 GN=SARNP PE=1 SV=3	10	1.483	3.717	3.328	3.806	2.935	0.705375	0.213527	0.552056	0.291469	0.588111	0.568519	1.89414	1.73466	1.92828	1.55336	0.15158	0.670548	0.258017	0.535407	0.230541	SARNP
Q96A26	Protein FAM162A OS=Homo sapiens OX=9606 GN=FAM162A PE=1 SV=2	5	1.483	2.187	2.235	2.259	2.5	0.670058	0.374741	0.664695	0.688851	0.664754	0.568519	1.12895	1.16027	1.17568	1.32193	0.173887	0.426268	0.177378	0.161874	0.177339	FAM162A
P02794	Ferritin heavy chain OS=Homo sapiens OX=9606 GN=FTH1 PE=1 SV=2	12	1.483	1.581	1.957	2.013	3.267	0.729506	0.870045	0.895265	0.820941	0.644901	0.568519	0.660837	0.968644	1.00935	1.70797	0.136971	0.0604582	0.0480483	0.0856881	0.190507	FTH1
P78356	Phosphatidylinositol 5-phosphate 4-kinase type-2 beta OS=Homo sapiens OX=9606 GN=PIP4K2B PE=1 SV=1	3	1.483	1.048	0.185	5.871	10.225	0.571766	0.789636	0.607616	0.0572836	0.0525597	0.568519	0.0676387	-2.4344	2.55361	3.35403	0.242782	0.102573	0.216371	1.24197	1.27935	PIP4K2B
Q9BSD7	Cancer-related nucleoside-triphosphatase OS=Homo sapiens OX=9606 GN=NTPCR PE=1 SV=1	5	1.482	0.977	0.437	0.403	0.478	0.405098	0.911984	0.873826	0.837985	0.92056	0.567545	-0.0335695	-1.19429	-1.31115	-1.06492	0.392439	0.0400126	0.0585749	0.0767637	0.0359477	NTPCR
Q9NR12	PDZ and LIM domain protein 7 OS=Homo sapiens OX=9606 GN=PDLIM7 PE=1 SV=1	15	1.481	2.903	2.933	3.124	1.752	0.712418	0.248404	0.563336	0.439785	0.82566	0.566572	1.53754	1.55238	1.64339	0.809003	0.147265	0.604842	0.249233	0.356759	0.083199	PDLIM7
P40227	T-complex protein 1 subunit zeta OS=Homo sapiens OX=9606 GN=CCT6A PE=1 SV=3	30	1.48	2.411	2.87	2.467	1.738	0.732612	0.581712	0.757537	0.684	0.922217	0.565597	1.26963	1.52105	1.30276	0.797428	0.135126	0.235292	0.120596	0.164944	0.035167	CCT6A
P09669	Cytochrome c oxidase subunit 6C OS=Homo sapiens OX=9606 GN=COX6C PE=1 SV=2	2	1.48	2.255	1.856	3.457	3.909	0.509562	0.485222	0.844974	0.338195	0.541605	0.565597	1.17313	0.892197	1.78952	1.9668	0.292803	0.314059	0.0731564	0.470833	0.266318	COX6C
P15880	40S ribosomal protein S2 OS=Homo sapiens OX=9606 GN=RPS2 PE=1 SV=2	16	1.479	3.224	1.571	2.737	2.865	0.733171	0.302205	0.952602	0.582684	0.715649	0.564622	1.68885	0.651683	1.4526	1.51854	0.134795	0.519698	0.0210887	0.234567	0.1453	RPS2
Q9P2E9	Ribosome-binding protein 1 OS=Homo sapiens OX=9606 GN=RRBP1 PE=1 SV=5	52	1.478	3.285	3.214	2.985	2.168	0.733429	0.287531	0.679896	0.4961	0.854427	0.563646	1.71589	1.68437	1.57773	1.11636	0.134642	0.541316	0.167557	0.30443	0.0683251	RRBP1
P60660	Myosin light polypeptide 6 OS=Homo sapiens OX=9606 GN=MYL6 PE=1 SV=2	13	1.477	1.258	1.027	0.968	1.785	0.734554	0.9563	0.935039	0.939042	0.917572	0.56267	0.331132	0.0384362	-0.046921	0.835924	0.133976	0.0194056	0.0291703	0.0273152	0.0373599	MYL6
Q9HBH0	Rho-related GTP-binding protein RhoF OS=Homo sapiens OX=9606 GN=RHOF PE=1 SV=1	4	1.475	1.623	1.081	0.891	1.546	0.552866	0.700505	0.829713	0.956126	0.82566	0.560715	0.698663	0.112367	-0.166503	0.62854	0.25738	0.154589	0.0810723	0.0194848	0.083199	RHOF
P52209	6-phosphogluconate dehydrogenase, decarboxylating OS=Homo sapiens OX=9606 GN=PGD PE=1 SV=3	36	1.474	1.197	1.493	1.659	1.617	0.736953	0.971468	0.970153	0.901036	0.939709	0.559737	0.259423	0.578214	0.730314	0.69332	0.13256	0.0125713	0.0131598	0.0452579	0.0270068	PGD
P08243	Asparagine synthetase [glutamine-hydrolyzing] OS=Homo sapiens OX=9606 GN=ASNS PE=1 SV=4	8	1.472	1.545	1.285	1.204	1.53	0.670058	0.72217	0.895265	0.923911	0.903086	0.557778	0.627607	0.361768	0.267835	0.613532	0.173887	0.141361	0.0480483	0.0343697	0.0442707	ASNS
O43660	Pleiotropic regulator 1 OS=Homo sapiens OX=9606 GN=PLRG1 PE=1 SV=1	5	1.47	2.618	1.47	1.509	4.662	0.56103	0.33419	0.90498	0.850599	0.381083	0.555816	1.38847	0.555816	0.593593	2.22095	0.251014	0.476006	0.0433612	0.070275	0.41898	PLRG1
P30838	Aldehyde dehydrogenase, dimeric NADP-preferring OS=Homo sapiens OX=9606 GN=ALDH3A1 PE=1 SV=3	35	1.469	2.192	2.042	2.312	2.478	0.739598	0.678355	0.883669	0.739116	0.791116	0.554834	1.13225	1.02998	1.20914	1.30918	0.131004	0.168543	0.0537103	0.131288	0.10176	ALDH3A1
O95757	Heat shock 70 kDa protein 4L OS=Homo sapiens OX=9606 GN=HSPA4L PE=1 SV=3	10	1.464	1.115	1.248	0.897	1.184	0.72706	0.950166	0.958757	0.949861	0.972186	0.549916	0.157044	0.319618	-0.15682	0.243669	0.13843	0.0222004	0.0182914	0.0223402	0.0122507	HSPA4L
P25788	Proteasome subunit alpha type-3 OS=Homo sapiens OX=9606 GN=PSMA3 PE=1 SV=2	13	1.462	3.836	4.295	4.172	3.161	0.749453	0.188154	0.466032	0.23486	0.666509	0.547943	1.9396	2.10266	2.06074	1.66038	0.125256	0.725486	0.331584	0.629191	0.176194	PSMA3
Q9NS87	Kinesin-like protein KIF15 OS=Homo sapiens OX=9606 GN=KIF15 PE=1 SV=1	2	1.462	1.418	2.413	3.029	3.527	0.57883	0.778976	0.765613	0.390338	0.484524	0.547943	0.503858	1.27083	1.59884	1.81844	0.237449	0.108476	0.11599	0.408559	0.314685	KIF15
P43490	Nicotinamide phosphoribosyltransferase OS=Homo sapiens OX=9606 GN=NAMPT PE=1 SV=1	14	1.458	0.734	1.08	0.932	0.854	0.768374	0.939229	0.996003	0.967975	0.961434	0.543991	-0.446148	0.111031	-0.101598	-0.227692	0.114427	0.0272285	0.00173945	0.0141358	0.0170803	NAMPT
P84090	Enhancer of rudimentary homolog OS=Homo sapiens OX=9606 GN=ERH PE=1 SV=1	7	1.457	1.366	1.761	2.702	1.657	0.750817	0.926651	0.926818	0.681176	0.921555	0.543001	0.449957	0.816395	1.43403	0.728574	0.124466	0.0330838	0.0330057	0.16674	0.0354787	ERH
Q9GZT3	SRA stem-loop-interacting RNA-binding protein, mitochondrial OS=Homo sapiens OX=9606 GN=SLIRP PE=1 SV=1	6	1.456	3.221	2.894	3.823	3.234	0.73337	0.193459	0.484136	0.27862	0.519326	0.54201	1.68751	1.53306	1.93471	1.69332	0.134677	0.713412	0.315033	0.554988	0.28456	SLIRP
Q06323	Proteasome activator complex subunit 1 OS=Homo sapiens OX=9606 GN=PSME1 PE=1 SV=1	15	1.454	1.832	1.889	2.086	1.138	0.752432	0.819724	0.905312	0.801509	0.956822	0.540027	0.87342	0.917623	1.06074	0.186501	0.123533	0.0863321	0.0432019	0.0960914	0.019169	PSME1
P62995	Transformer-2 protein homolog beta OS=Homo sapiens OX=9606 GN=TRA2B PE=1 SV=1	6	1.454	1.666	3.297	3.302	1.937	0.743176	0.662692	0.521707	0.368497	0.766065	0.540027	0.736388	1.72115	1.72334	0.953824	0.128908	0.178688	0.282573	0.433566	0.115734	TRA2B
Q16777	Histone H2A type 2-C OS=Homo sapiens OX=9606 GN=H2AC20 PE=1 SV=4	4	1.448	1.284	1.754	1.568	2.951	0.757699	0.950166	0.926497	0.91273	0.704985	0.534062	0.360645	0.810649	0.648926	1.5612	0.120503	0.0222004	0.0331559	0.0396577	0.15182	H2AC20
P05387	60S acidic ribosomal protein P2 OS=Homo sapiens OX=9606 GN=RPLP2 PE=1 SV=1	10	1.448	0.713	0.714	1.05	1.239	0.757699	0.870045	0.825792	0.962707	0.98151	0.534062	-0.488026	-0.486004	0.0703893	0.309176	0.120503	0.0604582	0.0831295	0.0165057	0.00810533	RPLP2
P07711	Procathepsin L OS=Homo sapiens OX=9606 GN=CTSL PE=1 SV=2	5	1.446	0.577	1.094	0.786	0.429	0.728596	0.892257	0.939919	0.93156	0.808653	0.532068	-0.793357	0.129613	-0.347399	-1.22095	0.137513	0.0495101	0.0269096	0.0307891	0.092238	CTSL
O43809	Cleavage and polyadenylation specificity factor subunit 5 OS=Homo sapiens OX=9606 GN=NUDT21 PE=1 SV=1	9	1.445	1.436	1.526	1.645	1.651	0.72706	0.87041	0.935039	0.882353	0.882254	0.531069	0.522056	0.609755	0.718088	0.72334	0.13843	0.0602759	0.0291703	0.0543576	0.0544062	NUDT21
Q32MZ4	Leucine-rich repeat flightless-interacting protein 1 OS=Homo sapiens OX=9606 GN=LRRFIP1 PE=1 SV=2	5	1.443	3.535	3.03	2.696	1.798	0.474986	0.101404	0.512907	0.486916	0.788371	0.529071	1.82171	1.59932	1.43082	0.846393	0.32332	0.993945	0.289961	0.312546	0.10327	LRRFIP1
Q15645	Pachytene checkpoint protein 2 homolog OS=Homo sapiens OX=9606 GN=TRIP13 PE=1 SV=2	5	1.441	1.299	1.207	1.267	0.844	0.470517	0.854262	0.940794	0.91273	0.990393	0.52707	0.377401	0.271426	0.341417	-0.244685	0.327425	0.0684087	0.0265055	0.0396577	0.00419255	TRIP13
P61077	Ubiquitin-conjugating enzyme E2 D3 OS=Homo sapiens OX=9606 GN=UBE2D3 PE=1 SV=1	3	1.438	2.594	2.119	2.184	1.624	0.735746	0.455426	0.793717	0.747718	0.867072	0.524064	1.37518	1.08338	1.12697	0.699552	0.133272	0.341582	0.100335	0.126262	0.0619447	UBE2D3
P46779	60S ribosomal protein L28 OS=Homo sapiens OX=9606 GN=RPL28 PE=1 SV=3	10	1.437	1.539	2.373	2.58	2.413	0.759826	0.881552	0.838878	0.64533	0.800534	0.52306	0.621993	1.24671	1.36737	1.27083	0.119286	0.0547521	0.0763013	0.190218	0.09662	RPL28
Q06210	Glutamine--fructose-6-phosphate aminotransferase [isomerizing] 1 OS=Homo sapiens OX=9606 GN=GFPT1 PE=1 SV=3	23	1.43	1.325	2.033	1.119	0.923	0.768143	0.940213	0.883797	0.987328	0.918965	0.516015	0.405992	1.02361	0.16221	-0.115597	0.114558	0.0267738	0.0536476	0.00553866	0.0367011	GFPT1
P35613	Basigin OS=Homo sapiens OX=9606 GN=BSG PE=1 SV=2	8	1.426	2.903	2.64	3.568	2.499	0.784168	0.390591	0.796453	0.33689	0.788371	0.511974	1.53754	1.40054	1.83512	1.32135	0.105591	0.408278	0.09884	0.472512	0.10327	BSG
P62888	60S ribosomal protein L30 OS=Homo sapiens OX=9606 GN=RPL30 PE=1 SV=2	8	1.425	1.546	2.304	2.15	1.682	0.769799	0.879708	0.851329	0.78237	0.930504	0.510962	0.62854	1.20414	1.10434	0.750178	0.113623	0.0556612	0.0699024	0.106588	0.0312819	RPL30
P20618	Proteasome subunit beta type-1 OS=Homo sapiens OX=9606 GN=PSMB1 PE=1 SV=2	13	1.422	2.59	2.166	1.4	1.478	0.774942	0.556191	0.875113	0.942229	0.946852	0.507921	1.37295	1.11503	0.485427	0.563646	0.110731	0.254776	0.0579358	0.0258436	0.0237179	PSMB1
P07602	Prosaposin OS=Homo sapiens OX=9606 GN=PSAP PE=1 SV=2	7	1.421	0.497	0.615	0.524	0.434	0.77611	0.717867	0.883669	0.688851	0.608603	0.506907	-1.00868	-0.701342	-0.932361	-1.20423	0.110077	0.143956	0.0537103	0.161874	0.215666	PSAP
Q9NTZ6	RNA-binding protein 12 OS=Homo sapiens OX=9606 GN=RBM12 PE=1 SV=1	6	1.421	0.486	1.173	1.425	0.716	0.579329	0.870045	0.975497	0.890906	0.967334	0.506907	-1.04097	0.230203	0.510962	-0.481969	0.237074	0.0604582	0.010774	0.050168	0.0144236	RBM12
P46087	Probable 28S rRNA (cytosine(4447)-C(5))-methyltransferase OS=Homo sapiens OX=9606 GN=NOP2 PE=1 SV=2	14	1.42	2.676	2.63	4.711	3.763	0.757699	0.336773	0.651229	0.179987	0.383948	0.505891	1.42008	1.39506	2.23603	1.91188	0.120503	0.472663	0.186267	0.744758	0.415727	NOP2
O14949	Cytochrome b-c1 complex subunit 8 OS=Homo sapiens OX=9606 GN=UQCRQ PE=1 SV=4	4	1.419	8.406	7.083	7.163	7.247	0.476811	0.00609604	0.06806	0.049872	0.079466	0.504875	3.07142	2.82436	2.84056	2.85738	0.321653	2.21495	1.16711	1.30214	1.09982	UQCRQ
Q92887	Canalicular multispecific organic anion transporter 1 OS=Homo sapiens OX=9606 GN=ABCC2 PE=1 SV=3	2	1.418	5.643	5.41	3.828	3.002	0.716104	0.072347	0.28202	0.301633	0.535598	0.503858	2.49646	2.43563	1.93659	1.58592	0.145024	1.14058	0.54972	0.520521	0.271161	ABCC2
Q07065	Cytoskeleton-associated protein 4 OS=Homo sapiens OX=9606 GN=CKAP4 PE=1 SV=2	47	1.414	1.104	1.922	1.744	2.093	0.78374	0.990445	0.902731	0.883323	0.870262	0.499782	0.14274	0.942608	0.8024	1.06557	0.105828	0.00416973	0.0444415	0.0538805	0.0603502	CKAP4
P20645	Cation-dependent mannose-6-phosphate receptor OS=Homo sapiens OX=9606 GN=M6PR PE=1 SV=1	2	1.413	1.019	0.591	1.228	1.284	0.485432	0.905225	0.935039	0.922736	0.923825	0.498761	0.0271541	-0.75877	0.296311	0.360645	0.313871	0.0432435	0.0291703	0.0349227	0.0344102	M6PR
Q8N1G2	Cap-specific mRNA (nucleoside-2'-O-)-methyltransferase 1 OS=Homo sapiens OX=9606 GN=CMTR1 PE=1 SV=1	4	1.41	1.217	1.258	1.268	1.008	0.580408	0.8552	0.915277	0.882311	0.922659	0.495695	0.283329	0.331132	0.342555	0.0114956	0.236267	0.0679322	0.0384473	0.0543784	0.0349587	CMTR1
P31689	DnaJ homolog subfamily A member 1 OS=Homo sapiens OX=9606 GN=DNAJA1 PE=1 SV=2	10	1.409	0.783	0.949	1.114	1.173	0.753114	0.987304	0.989615	0.977194	0.972186	0.494672	-0.352916	-0.07552	0.155749	0.230203	0.123139	0.00554895	0.00453352	0.0100191	0.0122507	DNAJA1
P67870	Casein kinase II subunit beta OS=Homo sapiens OX=9606 GN=CSNK2B PE=1 SV=1	4	1.404	1.11	8.581	6.952	3.853	0.435887	0.892257	0.0882844	0.0509044	0.56005	0.489543	0.15056	3.10115	2.79743	1.94598	0.360626	0.0495101	1.05412	1.29324	0.251773	CSNK2B
Q99729	Heterogeneous nuclear ribonucleoprotein A/B OS=Homo sapiens OX=9606 GN=HNRNPAB PE=1 SV=2	13	1.404	0.925	1.961	2.259	1.883	0.788362	0.971145	0.895265	0.75638	0.903086	0.489543	-0.112475	0.97159	1.17568	0.913033	0.103274	0.0127159	0.0480483	0.12126	0.0442707	HNRNPAB
Q9NNX1	Tuftelin OS=Homo sapiens OX=9606 GN=TUFT1 PE=1 SV=1	2	1.404	0.184	1.528	2.189	7.788	0.645543	0.426317	0.707142	0.350428	0.0604918	0.489543	-2.44222	0.611645	1.13027	2.96125	0.190075	0.370267	0.150494	0.455401	1.2183	TUFT1
O94901	SUN domain-containing protein 1 OS=Homo sapiens OX=9606 GN=SUN1 PE=1 SV=3	6	1.403	1.91	1.158	2.984	2.082	0.567143	0.625318	0.949471	0.462802	0.791116	0.488515	0.933573	0.211635	1.57725	1.05797	0.246307	0.203899	0.0225184	0.334605	0.10176	SUN1
Q16850	Lanosterol 14-alpha demethylase OS=Homo sapiens OX=9606 GN=CYP51A1 PE=1 SV=3	7	1.403	1.18	0.98	0.693	0.266	0.73828	0.870045	0.979761	0.929011	0.682309	0.488515	0.238787	-0.0291463	-0.529073	-1.9105	0.131779	0.0604582	0.00887974	0.031979	0.166019	CYP51A1
P21912	Succinate dehydrogenase [ubiquinone] iron-sulfur subunit, mitochondrial OS=Homo sapiens OX=9606 GN=SDHB PE=1 SV=3	8	1.403	0.887	0.889	1.277	0.913	0.735648	0.988566	0.993612	0.91623	0.99685	0.488515	-0.172994	-0.169745	0.352759	-0.131313	0.13333	0.00499421	0.0027831	0.0379955	0.00136997	SDHB
P19338	Nucleolin OS=Homo sapiens OX=9606 GN=NCL PE=1 SV=3	36	1.4	1.44	2.432	2.354	1.374	0.790322	0.905976	0.829993	0.722499	0.990641	0.485427	0.526069	1.28214	1.23511	0.458382	0.102196	0.0428835	0.0809257	0.141163	0.00408386	NCL
Q13347	Eukaryotic translation initiation factor 3 subunit I OS=Homo sapiens OX=9606 GN=EIF3I PE=1 SV=1	15	1.397	1.566	4.39	2.679	3.296	0.759826	0.854262	0.403919	0.587597	0.537024	0.482332	0.647084	2.13422	1.42169	1.72072	0.119286	0.0684087	0.393706	0.230921	0.270007	EIF3I
P08238	Heat shock protein HSP 90-beta OS=Homo sapiens OX=9606 GN=HSP90AB1 PE=1 SV=4	41	1.397	1.239	1.899	1.413	1.63	0.791096	0.963029	0.905117	0.939476	0.938357	0.482332	0.309176	0.92524	0.498761	0.704872	0.101771	0.0163607	0.0432952	0.0271142	0.027632	HSP90AB1
P09601	Heme oxygenase 1 OS=Homo sapiens OX=9606 GN=HMOX1 PE=1 SV=1	6	1.397	0.13	0.01	0.153	0.01	0.520313	0.190422	9.32207e-17	0.254674	9.69811e-17	0.482332	-2.94342		-2.7084		0.283736	0.720284	16.0305	0.594015	16.0133	HMOX1
Q9UBQ5	Eukaryotic translation initiation factor 3 subunit K OS=Homo sapiens OX=9606 GN=EIF3K PE=1 SV=1	7	1.396	1.307	1.795	1.322	1.295	0.751284	0.835381	0.816916	0.903898	0.921555	0.481299	0.386259	0.843984	0.402722	0.372952	0.124196	0.0781153	0.0878225	0.0438805	0.0354787	EIF3K
P30622	CAP-Gly domain-containing linker protein 1 OS=Homo sapiens OX=9606 GN=CLIP1 PE=1 SV=2	2	1.395	1.275	1.516	2.539	4.016	0.545169	0.829205	0.89363	0.544721	0.529851	0.480265	0.350497	0.60027	1.34426	2.00576	0.263469	0.0813382	0.0488425	0.263826	0.275846	CLIP1
Q96FW1	Ubiquitin thioesterase OTUB1 OS=Homo sapiens OX=9606 GN=OTUB1 PE=1 SV=2	10	1.392	2.319	1.764	2.368	1.429	0.759826	0.484033	0.863035	0.674832	0.908329	0.477159	1.2135	0.818851	1.24367	0.515006	0.119286	0.315125	0.0639714	0.170804	0.0417569	OTUB1
O43422	52 kDa repressor of the inhibitor of the protein kinase OS=Homo sapiens OX=9606 GN=THAP12 PE=1 SV=2	2	1.392	0.01	0.136	0.733	18.066	0.627632	1.09976e-16	0.370681	0.995211	0.024151	0.477159		-2.87832	-0.448115	4.17521	0.202295	15.9587	0.430999	0.00208483	1.61707	THAP12
P06753	Tropomyosin alpha-3 chain OS=Homo sapiens OX=9606 GN=TPM3 PE=1 SV=2	7	1.391	1.428	1.269	1.759	0.994	0.800056	0.908977	0.988138	0.882311	0.921555	0.476122	0.513996	0.343692	0.814755	-0.00868224	0.0968798	0.041447	0.00518243	0.0543784	0.0354787	TPM3
P17480	Nucleolar transcription factor 1 OS=Homo sapiens OX=9606 GN=UBTF PE=1 SV=1	5	1.391	1.138	1.778	0.919	0.47	0.567143	0.866468	0.765613	0.962361	0.911491	0.476122	0.186501	0.830255	-0.121863	-1.08927	0.246307	0.0622476	0.11599	0.0166618	0.0402475	UBTF
P30101	Protein disulfide-isomerase A3 OS=Homo sapiens OX=9606 GN=PDIA3 PE=1 SV=4	41	1.39	1.496	2.068	1.779	2.021	0.800056	0.885116	0.877438	0.874381	0.883186	0.475085	0.58111	1.04824	0.831067	1.01507	0.0968798	0.0529997	0.0567837	0.0582994	0.0539479	PDIA3
O14974	Protein phosphatase 1 regulatory subunit 12A OS=Homo sapiens OX=9606 GN=PPP1R12A PE=1 SV=1	2	1.39	0.525	1.327	0.758	0.385	0.604349	0.969447	0.831235	0.993369	0.908381	0.475085	-0.929611	0.408168	-0.39973	-1.37707	0.218712	0.0134758	0.0802762	0.00288918	0.0417321	PPP1R12A
O00244	Copper transport protein ATOX1 OS=Homo sapiens OX=9606 GN=ATOX1 PE=1 SV=1	4	1.388	1.427	1.214	1.787	0.895	0.802127	0.909603	0.979761	0.871815	0.890969	0.473008	0.512985	0.279768	0.83754	-0.16004	0.0957568	0.0411479	0.00887974	0.0595754	0.0501374	ATOX1
P61160	Actin-related protein 2 OS=Homo sapiens OX=9606 GN=ACTR2 PE=1 SV=1	13	1.388	0.938	1.219	1.057	0.702	0.765694	0.99347	0.986756	0.996257	0.902709	0.473008	-0.0923402	0.285698	0.0799754	-0.510457	0.115945	0.00284534	0.00579013	0.00162866	0.044452	ACTR2
P13674	Prolyl 4-hydroxylase subunit alpha-1 OS=Homo sapiens OX=9606 GN=P4HA1 PE=1 SV=2	17	1.387	1.416	1.392	1.394	1.777	0.824739	0.885116	0.979761	0.941154	0.918965	0.471968	0.501821	0.477159	0.479231	0.829444	0.0836835	0.0529997	0.00887974	0.0263393	0.0367011	P4HA1
P56378	ATP synthase subunit ATP5MPL, mitochondrial OS=Homo sapiens OX=9606 GN=ATP5MPL PE=1 SV=1	2	1.385	2.618	2.319	2.55	2.859	0.532775	0.241658	0.746669	0.572955	0.560776	0.469886	1.38847	1.2135	1.3505	1.51551	0.273456	0.616799	0.126872	0.241879	0.25121	ATP5MPL
P63241	Eukaryotic translation initiation factor 5A-1 OS=Homo sapiens OX=9606 GN=EIF5A PE=1 SV=2	11	1.382	0.815	1.333	0.95	0.699	0.807572	0.920445	0.99914	0.931108	0.788371	0.466758	-0.295128	0.414677	-0.0740006	-0.516636	0.092819	0.0360021	0.000373468	0.0310001	0.10327	EIF5A
P62910	60S ribosomal protein L32 OS=Homo sapiens OX=9606 GN=RPL32 PE=1 SV=2	12	1.381	2.87	6.708	5.886	4.797	0.827485	0.400128	0.203341	0.0852747	0.364901	0.465713	1.52105	2.74588	2.55729	2.26213	0.0822397	0.397801	0.691776	1.06918	0.437825	RPL32
P67809	Y-box-binding protein 1 OS=Homo sapiens OX=9606 GN=YBX1 PE=1 SV=3	7	1.38	3.329	2.851	3.554	1.891	0.807572	0.278372	0.760135	0.33925	0.902709	0.464668	1.73509	1.51147	1.82944	0.919149	0.092819	0.555375	0.119109	0.46948	0.044452	YBX1
P33176	Kinesin-1 heavy chain OS=Homo sapiens OX=9606 GN=KIF5B PE=1 SV=1	28	1.379	1.048	1.245	1.323	1.124	0.824607	0.997488	0.987318	0.976168	0.990641	0.463622	0.0676387	0.316146	0.403813	0.168642	0.0837532	0.00109222	0.0055431	0.0104754	0.00408386	KIF5B
Q8NFJ5	Retinoic acid-induced protein 3 OS=Homo sapiens OX=9606 GN=GPRC5A PE=1 SV=2	9	1.378	1.988	0.876	2.076	1.977	0.784168	0.791318	0.921748	0.812585	0.834149	0.462576	0.991318	-0.190997	1.05381	0.983313	0.105591	0.101649	0.0353877	0.0901313	0.0787563	GPRC5A
P61221	ATP-binding cassette sub-family E member 1 OS=Homo sapiens OX=9606 GN=ABCE1 PE=1 SV=1	13	1.378	1.226	2.348	1.148	1.661	0.769799	0.941624	0.815301	0.972514	0.876627	0.462576	0.293959	1.23143	0.199123	0.732052	0.113623	0.0261223	0.088682	0.012104	0.057185	ABCE1
Q8NBX0	Saccharopine dehydrogenase-like oxidoreductase OS=Homo sapiens OX=9606 GN=SCCPDH PE=1 SV=1	6	1.378	0.859	1.482	1.877	1.937	0.461087	0.971468	0.893192	0.779464	0.84163	0.462576	-0.21927	0.567545	0.908429	0.953824	0.336217	0.0125713	0.0490553	0.108204	0.0748787	SCCPDH
Q92597	Protein NDRG1 OS=Homo sapiens OX=9606 GN=NDRG1 PE=1 SV=1	12	1.377	0.666	1.399	1.315	0.75	0.824381	0.897789	0.915277	0.939449	0.921555	0.461529	-0.586406	0.484396	0.395063	-0.415037	0.0838723	0.0468259	0.0384473	0.0271267	0.0354787	NDRG1
Q8NC51	Plasminogen activator inhibitor 1 RNA-binding protein OS=Homo sapiens OX=9606 GN=SERBP1 PE=1 SV=2	9	1.374	5.17	2.383	3.973	2.886	0.750677	0.0757243	0.704142	0.253115	0.596469	0.458382	2.37016	1.25278	1.99023	1.52907	0.124547	1.12077	0.152339	0.596683	0.224412	SERBP1
P43487	Ran-specific GTPase-activating protein OS=Homo sapiens OX=9606 GN=RANBP1 PE=1 SV=1	8	1.372	0.965	0.789	1.324	1.053	0.812388	0.976865	0.870546	0.956126	0.933781	0.45628	-0.0513992	-0.341903	0.404903	0.0745054	0.0902367	0.0101655	0.0602081	0.0194848	0.0297551	RANBP1
Q14CN4	Keratin, type II cytoskeletal 72 OS=Homo sapiens OX=9606 GN=KRT72 PE=1 SV=2	2	1.371	4.067	4.584	3.245	1.714	0.653528	0.107143	0.456788	0.319728	0.779491	0.455229	2.02396	2.19661	1.69822	0.777367	0.184736	0.970035	0.340285	0.495219	0.108189	KRT72
O15258	Protein RER1 OS=Homo sapiens OX=9606 GN=RER1 PE=1 SV=1	2	1.37	6.85	2.463	2.12	4.076	0.491536	0.0139047	0.641164	0.687188	0.495497	0.454176	2.7761	1.30042	1.08406	2.02715	0.308445	1.85684	0.193031	0.162924	0.304959	RER1
Q96B36	Proline-rich AKT1 substrate 1 OS=Homo sapiens OX=9606 GN=AKT1S1 PE=1 SV=1	2	1.369	1.482	0.658	1.091	1.13	0.756619	0.822153	0.918495	0.946343	0.961434	0.453122	0.567545	-0.603841	0.125651	0.176323	0.121123	0.0850473	0.0369232	0.0239514	0.0170803	AKT1S1
P53680	AP-2 complex subunit sigma OS=Homo sapiens OX=9606 GN=AP2S1 PE=1 SV=2	4	1.367	1.161	1.566	1.413	1.179	0.560554	0.88148	0.863369	0.88461	0.949877	0.451013	0.215368	0.647084	0.498761	0.237564	0.251382	0.0547874	0.0638038	0.0532484	0.0223326	AP2S1
P35908	Keratin, type II cytoskeletal 2 epidermal OS=Homo sapiens OX=9606 GN=KRT2 PE=1 SV=2	16	1.361	1.015	2.072	1.341	0.875	0.828409	0.992609	0.877438	0.967975	0.924489	0.444667	0.0214797	1.05102	0.423309	-0.192645	0.0817551	0.00322184	0.0567837	0.0141358	0.0340983	KRT2
P13639	Elongation factor 2 OS=Homo sapiens OX=9606 GN=EEF2 PE=1 SV=4	66	1.358	1.662	2	1.789	1.956	0.823382	0.859533	0.890018	0.871815	0.890969	0.441483	0.73292	1	0.839153	0.967906	0.0843987	0.0657373	0.0506014	0.0595754	0.0501374	EEF2
P61224	Ras-related protein Rap-1b OS=Homo sapiens OX=9606 GN=RAP1B PE=1 SV=1	4	1.356	1.337	1.546	1.202	1.353	0.791096	0.911984	0.931749	0.96615	0.947596	0.439357	0.418999	0.62854	0.265437	0.436162	0.101771	0.0400126	0.0307012	0.0149555	0.0233766	RAP1B
P38919	Eukaryotic initiation factor 4A-III OS=Homo sapiens OX=9606 GN=EIF4A3 PE=1 SV=4	20	1.355	2.993	4.088	1.777	2.317	0.834905	0.389661	0.54187	0.901036	0.816429	0.438293	1.58159	2.0314	0.829444	1.21226	0.0783631	0.409313	0.266105	0.0452579	0.0880815	EIF4A3
Q9Y3B8	Oligoribonuclease, mitochondrial OS=Homo sapiens OX=9606 GN=REXO2 PE=1 SV=3	2	1.352	1.182	0.875	1.067	0.83	0.615845	0.862296	0.962233	0.916274	0.961434	0.435095	0.24123	-0.192645	0.0935602	-0.268817	0.210529	0.0643438	0.0167199	0.0379747	0.0170803	REXO2
P34897	Serine hydroxymethyltransferase, mitochondrial OS=Homo sapiens OX=9606 GN=SHMT2 PE=1 SV=3	26	1.352	1.097	1.673	1.313	1.849	0.827485	0.992609	0.937676	0.959291	0.908329	0.435095	0.133564	0.742437	0.392867	0.886745	0.0822397	0.00322184	0.0279473	0.0180498	0.0417569	SHMT2
P26038	Moesin OS=Homo sapiens OX=9606 GN=MSN PE=1 SV=3	35	1.351	3.073	4.032	3.514	3.398	0.82954	0.342598	0.51489	0.349371	0.62232	0.434028	1.61965	2.0115	1.81311	1.76469	0.0811625	0.465215	0.288285	0.456714	0.205987	MSN
O14776	Transcription elongation regulator 1 OS=Homo sapiens OX=9606 GN=TCERG1 PE=1 SV=2	8	1.348	2.916	3.077	3.51	2.84	0.680785	0.239225	0.617208	0.315012	0.664981	0.43082	1.54399	1.62152	1.81147	1.50589	0.16699	0.621194	0.209568	0.501673	0.177191	TCERG1
P20591	Interferon-induced GTP-binding protein Mx1 OS=Homo sapiens OX=9606 GN=MX1 PE=1 SV=4	4	1.347	0.41	0.583	0.381	0.549	0.562368	0.824898	0.870546	0.807659	0.936876	0.42975	-1.2863	-0.778432	-1.39214	-0.865122	0.249979	0.0835996	0.0602081	0.0927718	0.0283178	MX1
P16402	Histone H1.3 OS=Homo sapiens OX=9606 GN=H1-3 PE=1 SV=2	4	1.345	7.894	6.863	4.005	5.433	0.833565	0.0146008	0.194233	0.259833	0.280426	0.427606	2.98076	2.77884	2.0018	2.44175	0.0790605	1.83562	0.711676	0.585306	0.552182	H1-3
Q9P258	Protein RCC2 OS=Homo sapiens OX=9606 GN=RCC2 PE=1 SV=2	16	1.345	1.718	2.493	1.412	1.049	0.798634	0.811633	0.746669	0.917207	0.962266	0.427606	0.78073	1.31788	0.49774	0.0690147	0.0976521	0.0906404	0.126872	0.0375328	0.0167049	RCC2
Q9HAB8	Phosphopantothenate--cysteine ligase OS=Homo sapiens OX=9606 GN=PPCS PE=1 SV=2	3	1.345	1.647	2.259	3.487	2.199	0.648808	0.620423	0.529753	0.2607	0.653017	0.427606	0.719841	1.17568	1.80199	1.13685	0.187884	0.207312	0.275927	0.583859	0.185076	PPCS
P13645	Keratin, type I cytoskeletal 10 OS=Homo sapiens OX=9606 GN=KRT10 PE=1 SV=6	23	1.344	0.669	2.605	1.494	1.136	0.833726	0.855335	0.804578	0.923911	0.956172	0.426533	-0.579922	1.38128	0.57918	0.183963	0.0789767	0.0678636	0.0944317	0.0343697	0.019464	KRT10
Q8WXX0	Dynein heavy chain 7, axonemal OS=Homo sapiens OX=9606 GN=DNAH7 PE=1 SV=2	3	1.343	2.022	3.403	0.814	0.865	0.780488	0.604728	0.592469	0.966963	0.982553	0.425459	1.01578	1.76681	-0.296899	-0.209228	0.107634	0.21844	0.227335	0.0145901	0.00764402	DNAH7
O60869	Endothelial differentiation-related factor 1 OS=Homo sapiens OX=9606 GN=EDF1 PE=1 SV=1	5	1.342	3.565	3.469	3.184	2.9	0.759826	0.139555	0.376272	0.375709	0.573368	0.424385	1.8339	1.79452	1.67084	1.53605	0.119286	0.855253	0.424498	0.425148	0.241566	EDF1
P13667	Protein disulfide-isomerase A4 OS=Homo sapiens OX=9606 GN=PDIA4 PE=1 SV=2	45	1.342	1.322	2.893	1.818	3.17	0.833726	0.94127	0.75178	0.871815	0.664754	0.424385	0.402722	1.53257	0.862352	1.66448	0.0789767	0.0262858	0.123909	0.0595754	0.177339	PDIA4
O00231	26S proteasome non-ATPase regulatory subunit 11 OS=Homo sapiens OX=9606 GN=PSMD11 PE=1 SV=3	20	1.341	1.351	1.409	1.485	1.608	0.834019	0.929492	0.984481	0.923911	0.941944	0.423309	0.434028	0.494672	0.570463	0.685267	0.078824	0.0317543	0.00679264	0.0343697	0.025975	PSMD11
P09874	Poly [ADP-ribose] polymerase 1 OS=Homo sapiens OX=9606 GN=PARP1 PE=1 SV=4	34	1.339	2.29	2.925	2.694	1.466	0.834824	0.633272	0.746669	0.598808	0.972186	0.421156	1.19535	1.54844	1.42975	0.551885	0.0784053	0.19841	0.126872	0.222712	0.0122507	PARP1
Q15185	Prostaglandin E synthase 3 OS=Homo sapiens OX=9606 GN=PTGES3 PE=1 SV=1	5	1.337	1.348	0.463	0.834	0.497	0.846067	0.940213	0.779771	0.91273	0.721766	0.418999	0.43082	-1.11092	-0.261881	-1.00868	0.0725951	0.0267738	0.108033	0.0396577	0.141604	PTGES3
Q9Y3A5	Ribosome maturation protein SBDS OS=Homo sapiens OX=9606 GN=SBDS PE=1 SV=4	6	1.336	3.747	4.697	4.855	5.141	0.788399	0.130295	0.306115	0.190168	0.233291	0.41792	1.90574	2.23174	2.27947	2.36205	0.103254	0.885071	0.514116	0.720864	0.632103	SBDS
Q13310	Polyadenylate-binding protein 4 OS=Homo sapiens OX=9606 GN=PABPC4 PE=1 SV=1	6	1.336	1.326	1.494	1.313	0.688	0.809743	0.825107	0.86364	0.91273	0.932336	0.41792	0.407081	0.57918	0.392867	-0.53952	0.0916527	0.08349	0.0636672	0.0396577	0.0304274	PABPC4
Q02790	Peptidyl-prolyl cis-trans isomerase FKBP4 OS=Homo sapiens OX=9606 GN=FKBP4 PE=1 SV=3	31	1.336	0.935	1.775	1.387	1.611	0.834905	0.97122	0.923225	0.946343	0.941265	0.41792	-0.0969617	0.827819	0.471968	0.687956	0.0783631	0.0126824	0.0346925	0.0239514	0.0262881	FKBP4
Q93052	Lipoma-preferred partner OS=Homo sapiens OX=9606 GN=LPP PE=1 SV=1	12	1.335	2.003	3.786	1.704	1.633	0.759826	0.463653	0.421899	0.806958	0.884528	0.41684	1.00216	1.92067	0.768925	0.707525	0.119286	0.333807	0.374792	0.0931493	0.0532885	LPP
P52594	Arf-GAP domain and FG repeat-containing protein 1 OS=Homo sapiens OX=9606 GN=AGFG1 PE=1 SV=2	5	1.335	0.96	1.396	1.566	3.4	0.652555	0.949186	0.904369	0.853509	0.588694	0.41684	-0.0588937	0.481299	0.647084	1.76553	0.185383	0.0226488	0.0436542	0.068792	0.23011	AGFG1
P10321	HLA class I histocompatibility antigen, C alpha chain OS=Homo sapiens OX=9606 GN=HLA-C PE=1 SV=3	4	1.334	2.206	2.8	2.057	0.566	0.796251	0.65996	0.721257	0.793668	0.880745	0.415759	1.14143	1.48543	1.04054	-0.821126	0.09895	0.180483	0.14191	0.100361	0.0551496	HLA-C
O15213	WD repeat-containing protein 46 OS=Homo sapiens OX=9606 GN=WDR46 PE=1 SV=3	2	1.334	1.226	1.929	1.531	1.652	0.652303	0.798239	0.654171	0.814241	0.805683	0.415759	0.293959	0.947853	0.614474	0.724214	0.185551	0.097867	0.184309	0.0892472	0.0938359	WDR46
P61106	Ras-related protein Rab-14 OS=Homo sapiens OX=9606 GN=RAB14 PE=1 SV=4	8	1.333	1.209	1.427	1.529	1.796	0.803541	0.911499	0.909441	0.898521	0.836813	0.414677	0.273814	0.512985	0.612588	0.844787	0.0949918	0.0402436	0.0412257	0.0464719	0.0773716	RAB14
P62917	60S ribosomal protein L8 OS=Homo sapiens OX=9606 GN=RPL8 PE=1 SV=2	16	1.332	4.557	6.41	4.39	4.074	0.838053	0.112838	0.222858	0.20482	0.479158	0.413594	2.18808	2.68032	2.13422	2.02645	0.0767285	0.947543	0.651971	0.688627	0.319522	RPL8
Q86X83	COMM domain-containing protein 2 OS=Homo sapiens OX=9606 GN=COMMD2 PE=1 SV=2	2	1.329	1.029	0.923	0.894	0.845	0.670491	0.791188	0.876679	0.905042	0.891469	0.410341	0.041243	-0.115597	-0.161653	-0.242977	0.173607	0.10172	0.0571592	0.0433312	0.0498937	COMMD2
P60842	Eukaryotic initiation factor 4A-I OS=Homo sapiens OX=9606 GN=EIF4A1 PE=1 SV=1	21	1.328	1.496	2.077	1.588	2.576	0.8406	0.885116	0.877438	0.91273	0.779737	0.409255	0.58111	1.0545	0.667211	1.36513	0.0754107	0.0529997	0.0567837	0.0396577	0.108052	EIF4A1
Q99536	Synaptic vesicle membrane protein VAT-1 homolog OS=Homo sapiens OX=9606 GN=VAT1 PE=1 SV=2	15	1.328	1.274	1.193	1.034	1.16	0.85263	0.943793	0.99933	0.974495	0.998486	0.409255	0.349365	0.254594	0.0482362	0.214125	0.0692396	0.0251231	0.00029102	0.0112205	0.00065781	VAT1
Q7L1Q6	Basic leucine zipper and W2 domain-containing protein 1 OS=Homo sapiens OX=9606 GN=BZW1 PE=1 SV=1	22	1.328	0.697	1.129	0.929	0.76	0.8406	0.867898	0.956627	0.927964	0.82566	0.409255	-0.520769	0.175045	-0.106249	-0.395929	0.0754107	0.0615315	0.0192573	0.0324691	0.083199	BZW1
Q9NX63	MICOS complex subunit MIC19 OS=Homo sapiens OX=9606 GN=CHCHD3 PE=1 SV=1	8	1.327	5.343	4.515	4.872	4.398	0.590295	0.032119	0.289264	0.124238	0.314879	0.408168	2.41765	2.17473	2.28451	2.13685	0.228931	1.49324	0.538706	0.905747	0.501856	CHCHD3
Q96B97	SH3 domain-containing kinase-binding protein 1 OS=Homo sapiens OX=9606 GN=SH3KBP1 PE=1 SV=2	17	1.327	1.726	1.959	1.804	1.216	0.807572	0.812558	0.839626	0.832877	0.947596	0.408168	0.787432	0.970117	0.851199	0.282143	0.092819	0.0901457	0.0759141	0.0794193	0.0233766	SH3KBP1
P54578	Ubiquitin carboxyl-terminal hydrolase 14 OS=Homo sapiens OX=9606 GN=USP14 PE=1 SV=3	24	1.326	1.84	1.934	1.758	1.024	0.844139	0.818411	0.898046	0.882311	0.925609	0.407081	0.879706	0.951588	0.813935	0.0342157	0.0735859	0.0870283	0.0467012	0.0543784	0.0335723	USP14
Q8IWX8	Calcium homeostasis endoplasmic reticulum protein OS=Homo sapiens OX=9606 GN=CHERP PE=1 SV=3	4	1.324	2.068	0.706	2.518	1.923	0.686766	0.375968	0.944526	0.612239	0.7061	0.404903	1.04824	-0.50226	1.33228	0.943359	0.163191	0.424849	0.0247862	0.213079	0.151134	CHERP
P25398	40S ribosomal protein S12 OS=Homo sapiens OX=9606 GN=RPS12 PE=1 SV=3	12	1.323	0.911	0.477	0.816	0.617	0.846505	0.965211	0.586962	0.896489	0.721766	0.403813	-0.134477	-1.06794	-0.293359	-0.696658	0.0723703	0.0153775	0.23139	0.0474552	0.141604	RPS12
P12236	ADP/ATP translocase 3 OS=Homo sapiens OX=9606 GN=SLC25A6 PE=1 SV=4	6	1.321	4.179	5.368	3.875	11.702	0.847119	0.146956	0.312447	0.28043	0.0241715	0.40163	2.06316	2.42438	1.9542	3.54868	0.0720556	0.832813	0.505224	0.552176	1.6167	SLC25A6
Q9Y3B3	Transmembrane emp24 domain-containing protein 7 OS=Homo sapiens OX=9606 GN=TMED7 PE=1 SV=2	6	1.321	1.654	0.872	1.296	0.933	0.808474	0.836017	0.926497	0.946506	0.940103	0.40163	0.725959	-0.1976	0.374066	-0.100051	0.0923339	0.0777847	0.0331559	0.0238767	0.0268245	TMED7
P25705	ATP synthase subunit alpha, mitochondrial OS=Homo sapiens OX=9606 GN=ATP5F1A PE=1 SV=1	40	1.319	1.027	1.235	0.989	1.306	0.847391	0.992609	0.981046	0.946343	0.99685	0.399445	0.0384362	0.304511	-0.0159576	0.385155	0.071916	0.00322184	0.00831061	0.0239514	0.00136997	ATP5F1A
Q13263	Transcription intermediary factor 1-beta OS=Homo sapiens OX=9606 GN=TRIM28 PE=1 SV=5	33	1.319	0.958	0.929	0.982	1.193	0.847819	0.974541	0.905198	0.944693	0.972186	0.399445	-0.0619024	-0.106249	-0.0262051	0.254594	0.0716969	0.0111997	0.0432563	0.0247094	0.0122507	TRIM28
Q9Y383	Putative RNA-binding protein Luc7-like 2 OS=Homo sapiens OX=9606 GN=LUC7L2 PE=1 SV=2	5	1.318	2.651	2.762	1.542	1.063	0.639924	0.300788	0.63177	0.871815	0.974914	0.39835	1.40654	1.46571	0.624803	0.0881416	0.193872	0.521739	0.199441	0.0595754	0.0110338	LUC7L2
P29728	2'-5'-oligoadenylate synthase 2 OS=Homo sapiens OX=9606 GN=OAS2 PE=1 SV=3	4	1.318	0.905	2.594	0.852	1.332	0.637594	0.919135	0.508732	0.967975	0.854427	0.39835	-0.14401	1.37518	-0.231075	0.413594	0.195456	0.0366207	0.293511	0.0141358	0.0683251	OAS2
P17900	Ganglioside GM2 activator OS=Homo sapiens OX=9606 GN=GM2A PE=1 SV=4	3	1.317	1.462	1.397	1.672	1.455	0.610042	0.825891	0.915277	0.839287	0.902709	0.397255	0.547943	0.482332	0.741575	0.541019	0.21464	0.0830775	0.0384473	0.0760893	0.044452	GM2A
P27824	Calnexin OS=Homo sapiens OX=9606 GN=CANX PE=1 SV=2	33	1.317	0.985	0.81	1.324	1.59	0.848703	0.982724	0.870796	0.956126	0.946074	0.397255	-0.0218044	-0.304006	0.404903	0.669027	0.0712445	0.00756858	0.0600834	0.0194848	0.024075	CANX
Q7Z7H5	Transmembrane emp24 domain-containing protein 4 OS=Homo sapiens OX=9606 GN=TMED4 PE=1 SV=1	6	1.315	1.317	1.056	1.063	0.934	0.791096	0.825891	0.944526	0.956126	0.992638	0.395063	0.397255	0.0786098	0.0881416	-0.0985055	0.101771	0.0830775	0.0247862	0.0194848	0.00320892	TMED4
Q9HA64	Ketosamine-3-kinase OS=Homo sapiens OX=9606 GN=FN3KRP PE=1 SV=2	2	1.311	1.063	1.056	1.255	0.781	0.648322	0.885116	0.905983	0.882353	0.980083	0.390668	0.0881416	0.0786098	0.327687	-0.356606	0.188209	0.0529997	0.04288	0.0543576	0.00873706	FN3KRP
Q00839	Heterogeneous nuclear ribonucleoprotein U OS=Homo sapiens OX=9606 GN=HNRNPU PE=1 SV=6	40	1.301	2.952	4.518	3.39	2.958	0.861514	0.378639	0.431585	0.379663	0.704985	0.379621	1.56169	2.17568	1.76129	1.56462	0.0647378	0.421775	0.364934	0.420602	0.15182	HNRNPU
O43818	U3 small nucleolar RNA-interacting protein 2 OS=Homo sapiens OX=9606 GN=RRP9 PE=1 SV=1	7	1.298	3.765	5.745	2.328	2.33	0.690994	0.132624	0.298953	0.402677	0.7055	0.37629	1.91265	2.52231	1.21909	1.22033	0.160526	0.877378	0.524397	0.395043	0.151503	RRP9
Q9UIJ7	GTP:AMP phosphotransferase AK3, mitochondrial OS=Homo sapiens OX=9606 GN=AK3 PE=1 SV=4	5	1.298	1.686	1.441	1.324	1.036	0.662336	0.651489	0.90215	0.907381	0.975558	0.37629	0.753605	0.52707	0.404903	0.051024	0.178921	0.186093	0.0447212	0.0422104	0.0107467	AK3
P15531	Nucleoside diphosphate kinase A OS=Homo sapiens OX=9606 GN=NME1 PE=1 SV=1	7	1.297	0.946	1.182	1.612	1.448	0.863988	0.973897	0.971413	0.908261	0.97407	0.375178	-0.0800879	0.24123	0.688852	0.534062	0.0634924	0.0114871	0.0125963	0.0417894	0.01141	NME1
Q04760	Lactoylglutathione lyase OS=Homo sapiens OX=9606 GN=GLO1 PE=1 SV=4	10	1.295	1.295	1.372	1.151	0.834	0.866947	0.949436	0.990805	0.995781	0.873573	0.372952	0.372952	0.45628	0.202888	-0.261881	0.0620073	0.0225342	0.00401165	0.00183608	0.0587006	GLO1
Q8NBJ7	Inactive C-alpha-formylglycine-generating enzyme 2 OS=Homo sapiens OX=9606 GN=SUMF2 PE=1 SV=2	6	1.293	3.095	1.213	1.499	1.874	0.613576	0.23573	0.944049	0.871815	0.854427	0.370722	1.62994	0.27858	0.584	0.906121	0.212131	0.627585	0.0250055	0.0595754	0.0683251	SUMF2
Q9Y2W2	WW domain-binding protein 11 OS=Homo sapiens OX=9606 GN=WBP11 PE=1 SV=1	6	1.292	2.529	4.635	3.27	4.141	0.662336	0.398919	0.305805	0.379663	0.512283	0.369606	1.33857	2.21257	1.70929	2.04998	0.178921	0.399115	0.514556	0.420602	0.29049	WBP11
P35579	Myosin-9 OS=Homo sapiens OX=9606 GN=MYH9 PE=1 SV=4	155	1.291	1.77	2.263	2.233	2.319	0.869827	0.83046	0.858695	0.765871	0.82566	0.368489	0.823749	1.17824	1.15898	1.2135	0.0605671	0.0806812	0.0661612	0.115845	0.083199	MYH9
P47914	60S ribosomal protein L29 OS=Homo sapiens OX=9606 GN=RPL29 PE=1 SV=2	5	1.289	4.303	8.965	9.898	10.545	0.731075	0.13546	0.0820354	0.0150451	0.036568	0.366252	2.10534	3.1643	3.30714	3.39849	0.136038	0.868189	1.086	1.82261	1.4369	RPL29
P62899	60S ribosomal protein L31 OS=Homo sapiens OX=9606 GN=RPL31 PE=1 SV=1	6	1.289	3.407	5.43	5.005	6.412	0.838053	0.261241	0.306115	0.141902	0.18728	0.366252	1.7685	2.44095	2.32337	2.68077	0.0767285	0.582958	0.514116	0.848013	0.727509	RPL31
Q9UGV2	Protein NDRG3 OS=Homo sapiens OX=9606 GN=NDRG3 PE=1 SV=2	5	1.286	1.313	1.559	0.992	1.419	0.62294	0.831314	0.864338	0.952021	0.831399	0.362891	0.392867	0.640621	-0.011588	0.504875	0.205554	0.080235	0.0633165	0.0213535	0.0801908	NDRG3
O43175	D-3-phosphoglycerate dehydrogenase OS=Homo sapiens OX=9606 GN=PHGDH PE=1 SV=4	16	1.286	0.957	0.692	1.082	0.606	0.872123	0.974541	0.844318	0.980378	0.791116	0.362891	-0.0634092	-0.531156	0.1137	-0.72261	0.0594221	0.0111997	0.0734938	0.00860646	0.10176	PHGDH
O75534	Cold shock domain-containing protein E1 OS=Homo sapiens OX=9606 GN=CSDE1 PE=1 SV=2	13	1.285	2.706	2.307	2.494	2.341	0.833726	0.309379	0.697561	0.598608	0.706881	0.361768	1.43616	1.20602	1.31846	1.22712	0.0789767	0.509509	0.156418	0.222857	0.150654	CSDE1
P22234	Multifunctional protein ADE2 OS=Homo sapiens OX=9606 GN=PAICS PE=1 SV=3	30	1.285	1.957	0.905	1.216	0.876	0.872381	0.778082	0.895796	0.989214	0.885065	0.361768	0.968644	-0.14401	0.282143	-0.190997	0.0592938	0.108975	0.0477908	0.00470994	0.0530247	PAICS
Q9UBW8	COP9 signalosome complex subunit 7a OS=Homo sapiens OX=9606 GN=COPS7A PE=1 SV=1	5	1.284	3.509	3.878	3.9	3.841	0.727627	0.156976	0.484016	0.262015	0.516899	0.360645	1.81106	1.95531	1.96347	1.94148	0.138091	0.804166	0.31514	0.581674	0.286595	COPS7A
P50395	Rab GDP dissociation inhibitor beta OS=Homo sapiens OX=9606 GN=GDI2 PE=1 SV=2	25	1.282	1.208	1.461	1.534	1.587	0.874527	0.971196	0.979	0.92037	0.946673	0.358396	0.27262	0.546956	0.617298	0.666302	0.0582266	0.0126929	0.00921749	0.0360373	0.0237999	GDI2
P23919	Thymidylate kinase OS=Homo sapiens OX=9606 GN=DTYMK PE=1 SV=4	8	1.281	3.343	3.495	2.831	2.815	0.816819	0.213059	0.470704	0.519423	0.582466	0.35727	1.74114	1.80529	1.50131	1.49313	0.0878741	0.6715	0.327252	0.284479	0.23473	DTYMK
P24539	ATP synthase F(0) complex subunit B1, mitochondrial OS=Homo sapiens OX=9606 GN=ATP5PB PE=1 SV=2	13	1.28	2.804	2.839	3.591	4.918	0.807572	0.382416	0.713086	0.339597	0.34501	0.356144	1.48749	1.50538	1.84439	2.29807	0.092819	0.417464	0.146858	0.469036	0.462168	ATP5PB
Q96CS3	FAS-associated factor 2 OS=Homo sapiens OX=9606 GN=FAF2 PE=1 SV=2	12	1.278	3.33	2.414	2.382	1.957	0.818438	0.277597	0.75703	0.680269	0.791116	0.353888	1.73552	1.27143	1.25217	0.968644	0.0870142	0.556585	0.120887	0.16732	0.10176	FAF2
Q96AY3	Peptidyl-prolyl cis-trans isomerase FKBP10 OS=Homo sapiens OX=9606 GN=FKBP10 PE=1 SV=1	14	1.278	2.741	2.17	2.922	1.822	0.834824	0.462707	0.838878	0.653847	0.910494	0.353888	1.4547	1.1177	1.54696	0.865523	0.0784053	0.334694	0.0763013	0.184524	0.0407231	FKBP10
O15143	Actin-related protein 2/3 complex subunit 1B OS=Homo sapiens OX=9606 GN=ARPC1B PE=1 SV=3	16	1.278	1.774	3.25	1.488	1.316	0.815662	0.799908	0.548035	0.903872	0.938357	0.353888	0.827006	1.70044	0.573375	0.396159	0.0884896	0.0969601	0.261192	0.043893	0.027632	ARPC1B
Q9BPW8	Protein NipSnap homolog 1 OS=Homo sapiens OX=9606 GN=NIPSNAP1 PE=1 SV=1	9	1.277	2.352	1.024	1.585	1.626	0.743176	0.392991	0.949882	0.851616	0.857582	0.352759	1.23389	0.0342157	0.664483	0.701327	0.128908	0.405617	0.0223301	0.0697562	0.0667244	NIPSNAP1
Q32P28	Prolyl 3-hydroxylase 1 OS=Homo sapiens OX=9606 GN=P3H1 PE=1 SV=2	17	1.277	2.245	1.498	1.622	2.5	0.834905	0.461927	0.877438	0.861775	0.68408	0.352759	1.16672	0.583038	0.697774	1.32193	0.0783631	0.335426	0.0567837	0.0646059	0.164893	P3H1
Q9BTT0	Acidic leucine-rich nuclear phosphoprotein 32 family member E OS=Homo sapiens OX=9606 GN=ANP32E PE=1 SV=1	3	1.277	0.891	1.05	0.845	0.968	0.798634	0.952693	0.979773	0.991268	0.98312	0.352759	-0.166503	0.0703893	-0.242977	-0.046921	0.0976521	0.021047	0.00887442	0.00380899	0.00739367	ANP32E
Q9H074	Polyadenylate-binding protein-interacting protein 1 OS=Homo sapiens OX=9606 GN=PAIP1 PE=1 SV=1	6	1.275	1.358	1.103	0.892	1.488	0.813549	0.822153	0.960405	0.998989	0.897763	0.350497	0.441483	0.141433	-0.164884	0.573375	0.0896161	0.0850473	0.0175454	0.00043918	0.0468385	PAIP1
Q99832	T-complex protein 1 subunit eta OS=Homo sapiens OX=9606 GN=CCT7 PE=1 SV=2	30	1.272	1.009	1.397	1.11	2.011	0.885394	0.988566	0.985698	0.984132	0.884944	0.347099	0.0129262	0.482332	0.15056	1.00791	0.0528632	0.00499421	0.00625623	0.00694684	0.053084	CCT7
P10768	S-formylglutathione hydrolase OS=Homo sapiens OX=9606 GN=ESD PE=1 SV=2	14	1.269	1.218	1.782	1.667	1.263	0.851355	0.948585	0.893192	0.882311	0.940103	0.343692	0.284514	0.833497	0.737254	0.336855	0.0698894	0.0229239	0.0490553	0.0543784	0.0268245	ESD
O75937	DnaJ homolog subfamily C member 8 OS=Homo sapiens OX=9606 GN=DNAJC8 PE=1 SV=2	7	1.269	0.778	2.22	1.354	2.533	0.70402	0.983667	0.767714	0.901036	0.719862	0.343692	-0.362158	1.15056	0.437228	1.34085	0.152415	0.00715171	0.1148	0.0452579	0.142751	DNAJC8
Q01844	RNA-binding protein EWS OS=Homo sapiens OX=9606 GN=EWSR1 PE=1 SV=1	5	1.268	1.478	1.408	1.538	1.142	0.825672	0.829309	0.893192	0.880921	0.936876	0.342555	0.563646	0.493647	0.621056	0.191563	0.0831925	0.0812836	0.0490553	0.0550631	0.0283178	EWSR1
Q9UHD8	Septin-9 OS=Homo sapiens OX=9606 GN=SEPTIN9 PE=1 SV=2	32	1.264	2.21	2.837	2.517	2.071	0.891369	0.669578	0.763805	0.667177	0.873325	0.337996	1.14405	1.50437	1.33171	1.05033	0.0499425	0.174199	0.117018	0.175759	0.0588242	SEPTIN9
Q9H4M9	EH domain-containing protein 1 OS=Homo sapiens OX=9606 GN=EHD1 PE=1 SV=2	13	1.263	0.78	1.978	1.233	2.1	0.845658	0.996949	0.730471	0.922736	0.719664	0.336855	-0.358454	0.984042	0.302173	1.07039	0.0728051	0.00132705	0.136397	0.0349227	0.14287	EHD1
Q15008	26S proteasome non-ATPase regulatory subunit 6 OS=Homo sapiens OX=9606 GN=PSMD6 PE=1 SV=1	15	1.262	1.473	1.436	1.482	0.908	0.890822	0.901204	0.979773	0.945048	0.923521	0.335712	0.558757	0.522056	0.567545	-0.139236	0.050209	0.0451767	0.00887442	0.024546	0.0345533	PSMD6
O95571	Persulfide dioxygenase ETHE1, mitochondrial OS=Homo sapiens OX=9606 GN=ETHE1 PE=1 SV=2	4	1.262	0.899	0.65	0.875	0.826	0.814597	0.951569	0.915277	0.998701	0.976659	0.335712	-0.153607	-0.621488	-0.192645	-0.275786	0.0890572	0.0215599	0.0384473	0.000564554	0.0102571	ETHE1
P18621	60S ribosomal protein L17 OS=Homo sapiens OX=9606 GN=RPL17 PE=1 SV=3	14	1.261	1.017	1.737	1.14	1.74	0.894284	0.990378	0.930418	0.993369	0.922071	0.334568	0.0243197	0.796598	0.189034	0.799087	0.0485244	0.00419904	0.0313218	0.00288918	0.0352357	RPL17
Q00169	Phosphatidylinositol transfer protein alpha isoform OS=Homo sapiens OX=9606 GN=PITPNA PE=1 SV=2	3	1.258	4.523	8.315	1.458	2.588	0.726974	0.0712527	0.0173042	0.821527	0.639677	0.331132	2.17728	3.05572	0.543991	1.37184	0.138481	1.1472	1.76185	0.0853783	0.194039	PITPNA
Q12792	Twinfilin-1 OS=Homo sapiens OX=9606 GN=TWF1 PE=1 SV=3	6	1.258	0.941	1.03	1.362	0.968	0.818438	0.951119	0.953631	0.902187	0.981644	0.331132	-0.0877334	0.0426443	0.445727	-0.046921	0.0870142	0.0217652	0.0206195	0.0447032	0.00804601	TWF1
Q02878	60S ribosomal protein L6 OS=Homo sapiens OX=9606 GN=RPL6 PE=1 SV=3	19	1.257	4.487	5.81	5.489	5.507	0.894994	0.118163	0.272037	0.108058	0.271691	0.329985	2.16575	2.53854	2.45654	2.46127	0.0481798	0.927519	0.565372	0.966344	0.565924	RPL6
P62258	14-3-3 protein epsilon OS=Homo sapiens OX=9606 GN=YWHAE PE=1 SV=1	23	1.256	1.829	2.155	2.201	2.074	0.895226	0.819749	0.873646	0.774957	0.872508	0.328836	0.871055	1.10769	1.13816	1.05242	0.0480675	0.086319	0.0586644	0.110723	0.0592304	YWHAE
Q14258	E3 ubiquitin/ISG15 ligase TRIM25 OS=Homo sapiens OX=9606 GN=TRIM25 PE=1 SV=2	17	1.256	1.157	1.243	1.372	1.187	0.895226	0.978315	0.985698	0.951671	0.999675	0.328836	0.210389	0.313826	0.45628	0.24732	0.0480675	0.00952122	0.00625623	0.0215133	0.000141196	TRIM25
Q9NRR3	CDC42 small effector protein 2 OS=Homo sapiens OX=9606 GN=CDC42SE2 PE=1 SV=1	2	1.254	1.527	1.501	1.377	0.01	0.735857	0.649661	0.685886	0.70478	9.69811e-17	0.326537	0.6107	0.585924	0.461529		0.133207	0.187313	0.163748	0.151947	16.0133	CDC42SE2
P21333	Filamin-A OS=Homo sapiens OX=9606 GN=FLNA PE=1 SV=4	106	1.25	2.2	1.753	1.869	1.698	0.902133	0.674744	0.926497	0.856407	0.926845	0.321928	1.1375	0.809826	0.902267	0.763836	0.0447296	0.170861	0.0331559	0.06732	0.0329927	FLNA
Q9H4A4	Aminopeptidase B OS=Homo sapiens OX=9606 GN=RNPEP PE=1 SV=2	19	1.248	2.968	1.586	1.788	1.804	0.906516	0.446349	0.949415	0.873665	0.886173	0.319618	1.56949	0.665393	0.838347	0.851199	0.0426246	0.350326	0.022544	0.058655	0.0524814	RNPEP
Q09028	Histone-binding protein RBBP4 OS=Homo sapiens OX=9606 GN=RBBP4 PE=1 SV=3	3	1.248	0.772	1.297	1.368	0.415	0.838053	0.996949	0.895796	0.901036	0.811237	0.319618	-0.373327	0.375178	0.452068	-1.26882	0.0767285	0.00132705	0.0477908	0.0452579	0.0908523	RBBP4
P49321	Nuclear autoantigenic sperm protein OS=Homo sapiens OX=9606 GN=NASP PE=1 SV=2	17	1.247	2.182	1.857	1.891	1.89	0.903681	0.681601	0.909441	0.851844	0.902709	0.318461	1.12565	0.892974	0.919149	0.918386	0.043985	0.16647	0.0412257	0.0696401	0.044452	NASP
P60900	Proteasome subunit alpha type-6 OS=Homo sapiens OX=9606 GN=PSMA6 PE=1 SV=1	16	1.247	1.5	1.423	1.065	1.022	0.903681	0.885116	0.981046	0.967521	0.925609	0.318461	0.584963	0.508936	0.0908534	0.0313952	0.043985	0.0529997	0.00831061	0.0143397	0.0335723	PSMA6
Q15843	NEDD8 OS=Homo sapiens OX=9606 GN=NEDD8 PE=1 SV=1	4	1.245	0.986	1.01	1.484	1.516	0.906516	0.996153	0.975075	0.91273	0.921555	0.316146	-0.0203404	0.0143553	0.569491	0.60027	0.0426246	0.00167406	0.0109621	0.0396577	0.0354787	NEDD8
P06454	Prothymosin alpha OS=Homo sapiens OX=9606 GN=PTMA PE=1 SV=2	4	1.244	2.683	2.033	0.881	0.401	0.894608	0.46519	0.890018	0.946343	0.637582	0.314986	1.42385	1.02361	-0.182786	-1.31833	0.0483673	0.33237	0.0506014	0.0239514	0.195464	PTMA
Q00688	Peptidyl-prolyl cis-trans isomerase FKBP3 OS=Homo sapiens OX=9606 GN=FKBP3 PE=1 SV=1	13	1.244	1.577	3.249	1.62	1.327	0.906516	0.872524	0.702195	0.923223	0.972186	0.314986	0.657183	1.7	0.695994	0.408168	0.0426246	0.0592227	0.153542	0.0346935	0.0122507	FKBP3
P13647	Keratin, type II cytoskeletal 5 OS=Homo sapiens OX=9606 GN=KRT5 PE=1 SV=3	3	1.244	1.136	3.652	2.523	3.203	0.722291	0.83054	0.450363	0.468244	0.584856	0.314986	0.183963	1.86869	1.33514	1.67942	0.141288	0.0806392	0.346437	0.329527	0.232951	KRT5
P11766	Alcohol dehydrogenase class-3 OS=Homo sapiens OX=9606 GN=ADH5 PE=1 SV=4	16	1.242	2.575	2.878	2.288	3.752	0.918428	0.534334	0.769461	0.776219	0.542205	0.312665	1.36457	1.52507	1.19409	1.90766	0.0369549	0.272187	0.113813	0.110016	0.265837	ADH5
Q5T1H1	Protein eyes shut homolog OS=Homo sapiens OX=9606 GN=EYS PE=1 SV=5	2	1.241	1.612	2.512	2.201	3.763	0.728649	0.612372	0.525986	0.520119	0.486769	0.311503	0.688852	1.32884	1.13816	1.91188	0.137481	0.212985	0.279026	0.283897	0.312677	EYS
Q96N67	Dedicator of cytokinesis protein 7 OS=Homo sapiens OX=9606 GN=DOCK7 PE=1 SV=4	3	1.241	0.866	1	1.018	0.929	0.739682	0.840843	0.874617	0.871815	0.857748	0.311503	-0.207561	0	0.0257376	-0.106249	0.130955	0.0752853	0.0581822	0.0595754	0.0666404	DOCK7
P31946	14-3-3 protein beta/alpha OS=Homo sapiens OX=9606 GN=YWHAB PE=1 SV=3	14	1.241	0.777	2.62	1.856	2.555	0.906516	0.903365	0.799438	0.861775	0.785327	0.311503	-0.364013	1.38957	0.892197	1.35332	0.0426246	0.0441368	0.0972154	0.0646059	0.104949	YWHAB
O75369	Filamin-B OS=Homo sapiens OX=9606 GN=FLNB PE=1 SV=2	141	1.24	1.351	1.677	1.459	1.33	0.906516	0.929492	0.937676	0.929011	0.999183	0.31034	0.434028	0.745883	0.54498	0.411426	0.0426246	0.0317543	0.0279473	0.031979	0.000354843	FLNB
P27348	14-3-3 protein theta OS=Homo sapiens OX=9606 GN=YWHAQ PE=1 SV=1	19	1.237	2.185	2.231	2.31	2.998	0.909272	0.681192	0.863369	0.73937	0.700309	0.306846	1.12763	1.15769	1.20789	1.584	0.0413063	0.166731	0.0638038	0.131138	0.15471	YWHAQ
P49593	Protein phosphatase 1F OS=Homo sapiens OX=9606 GN=PPM1F PE=1 SV=3	7	1.234	0.924	1.548	1.252	1.312	0.739682	0.943821	0.845831	0.923878	0.91628	0.303342	-0.114035	0.630405	0.324235	0.391768	0.130955	0.0251105	0.0727162	0.0343853	0.037972	PPM1F
P53985	Monocarboxylate transporter 1 OS=Homo sapiens OX=9606 GN=SLC16A1 PE=1 SV=3	4	1.233	4.761	5.161	3.381	2.643	0.730398	0.0945146	0.339575	0.314055	0.672555	0.302173	2.25126	2.36765	1.75745	1.40218	0.136441	1.0245	0.469064	0.502995	0.172272	SLC16A1
Q9ULA0	Aspartyl aminopeptidase OS=Homo sapiens OX=9606 GN=DNPEP PE=1 SV=2	9	1.232	1.17	1.221	1.613	2.084	0.85131	0.871157	0.914618	0.851616	0.730525	0.301002	0.226509	0.288063	0.689746	1.05936	0.0699124	0.0599033	0.0387601	0.0697562	0.136365	DNPEP
Q15942	Zyxin OS=Homo sapiens OX=9606 GN=ZYX PE=1 SV=1	5	1.231	1.617	2.837	3.148	1.067	0.807572	0.647114	0.636357	0.368497	0.972186	0.299831	0.69332	1.50437	1.65444	0.0935602	0.092819	0.189019	0.196299	0.433566	0.0122507	ZYX
P48723	Heat shock 70 kDa protein 13 OS=Homo sapiens OX=9606 GN=HSPA13 PE=1 SV=1	3	1.23	1.14	0.739	0.6	1.02	0.739682	0.870045	0.972129	0.941154	0.922071	0.298658	0.189034	-0.436354	-0.736966	0.0285692	0.130955	0.0604582	0.0122762	0.0263393	0.0352357	HSPA13
P50552	Vasodilator-stimulated phosphoprotein OS=Homo sapiens OX=9606 GN=VASP PE=1 SV=3	13	1.227	4.498	2.474	2.104	1.014	0.918791	0.117779	0.823793	0.793797	0.930423	0.295135	2.16928	1.30685	1.07313	0.0200577	0.0367833	0.928934	0.0841818	0.100291	0.0313194	VASP
Q9NQ29	Putative RNA-binding protein Luc7-like 1 OS=Homo sapiens OX=9606 GN=LUC7L PE=1 SV=1	3	1.227	1.687	2.442	1.57	1.853	0.743176	0.52124	0.48057	0.848433	0.775098	0.295135	0.75446	1.28806	0.650765	0.889863	0.128908	0.282962	0.318243	0.0713823	0.110643	LUC7L
P49792	E3 SUMO-protein ligase RanBP2 OS=Homo sapiens OX=9606 GN=RANBP2 PE=1 SV=2	8	1.227	1.493	0.996	1.828	0.984	0.918791	0.886822	0.925239	0.871815	0.960452	0.295135	0.578214	-0.00578235	0.870266	-0.0232698	0.0367833	0.0521638	0.0337459	0.0595754	0.0175244	RANBP2
O00625	Pirin OS=Homo sapiens OX=9606 GN=PIR PE=1 SV=1	15	1.226	0.631	0.809	0.954	0.817	0.91904	0.829309	0.870753	0.93156	0.857582	0.293959	-0.664288	-0.305788	-0.0679388	-0.291592	0.0366655	0.0812836	0.060105	0.0307891	0.0667244	PIR
P31040	Succinate dehydrogenase [ubiquinone] flavoprotein subunit, mitochondrial OS=Homo sapiens OX=9606 GN=SDHA PE=1 SV=2	24	1.225	4.542	5.329	5.645	7.199	0.870814	0.145849	0.346468	0.185625	0.142896	0.292782	2.18333	2.41386	2.49697	2.8478	0.0600744	0.836096	0.460337	0.731363	0.844981	SDHA
P19367	Hexokinase-1 OS=Homo sapiens OX=9606 GN=HK1 PE=1 SV=3	22	1.225	1.592	1.634	1.341	1.91	0.924224	0.870406	0.941408	0.971636	0.891469	0.292782	0.67084	0.708408	0.423309	0.933573	0.0342229	0.0602783	0.0262223	0.0124965	0.0498937	HK1
Q32P41	tRNA (guanine(37)-N1)-methyltransferase OS=Homo sapiens OX=9606 GN=TRMT5 PE=1 SV=2	2	1.224	0.659	2.595	1.537	2.139	0.738622	0.999711	0.746121	0.587597	0.590918	0.291604	-0.60165	1.37573	0.620117	1.09694	0.131578	0.000125658	0.127191	0.230921	0.228473	TRMT5
P07099	Epoxide hydrolase 1 OS=Homo sapiens OX=9606 GN=EPHX1 PE=1 SV=1	35	1.223	1.863	2.183	2.228	2.852	0.92321	0.810266	0.870143	0.767705	0.71878	0.290424	0.897628	1.12631	1.15575	1.51197	0.0346996	0.0913722	0.0604093	0.114806	0.143404	EPHX1
P30043	Flavin reductase (NADPH) OS=Homo sapiens OX=9606 GN=BLVRB PE=1 SV=3	15	1.223	1.619	2.661	1.742	2.354	0.92321	0.867723	0.793171	0.883323	0.816429	0.290424	0.695103	1.41197	0.800745	1.23511	0.0346996	0.0616191	0.100633	0.0538805	0.0880815	BLVRB
P42224	Signal transducer and activator of transcription 1-alpha/beta OS=Homo sapiens OX=9606 GN=STAT1 PE=1 SV=2	35	1.223	0.687	1.553	0.834	0.907	0.92321	0.86234	0.957778	0.901907	0.893197	0.290424	-0.541618	0.635058	-0.261881	-0.140826	0.0346996	0.0643215	0.0187352	0.0448383	0.049053	STAT1
P49368	T-complex protein 1 subunit gamma OS=Homo sapiens OX=9606 GN=CCT3 PE=1 SV=4	34	1.222	1.507	2.359	2.142	1.82	0.923704	0.885116	0.841179	0.782927	0.910641	0.289244	0.591679	1.23818	1.09896	0.863938	0.0344673	0.0529997	0.0751117	0.106279	0.0406528	CCT3
P12081	Histidine--tRNA ligase, cytoplasmic OS=Homo sapiens OX=9606 GN=HARS1 PE=1 SV=2	16	1.22	2.619	2.504	2.531	2.117	0.924224	0.490653	0.816916	0.661	0.86402	0.286881	1.38902	1.32423	1.33971	1.08202	0.0342229	0.309226	0.0878225	0.179798	0.0634761	HARS1
P23396	40S ribosomal protein S3 OS=Homo sapiens OX=9606 GN=RPS3 PE=1 SV=2	26	1.218	1.613	2.912	1.688	1.683	0.924224	0.867723	0.746669	0.893399	0.930504	0.284514	0.689746	1.54201	0.755315	0.751035	0.0342229	0.0616191	0.126872	0.0489544	0.0312819	RPS3
P01889	HLA class I histocompatibility antigen, B alpha chain OS=Homo sapiens OX=9606 GN=HLA-B PE=1 SV=3	2	1.215	1.571	1.734	1.397	0.454	0.841025	0.778082	0.838433	0.88944	0.84163	0.280956	0.651683	0.794104	0.482332	-1.13924	0.0751913	0.108975	0.0765314	0.0508832	0.0748787	HLA-B
Q8WWM7	Ataxin-2-like protein OS=Homo sapiens OX=9606 GN=ATXN2L PE=1 SV=2	7	1.215	1.129	4.057	4.442	4.967	0.701452	0.876978	0.525986	0.167543	0.387703	0.280956	0.175045	2.02041	2.15121	2.31237	0.154002	0.0570115	0.279026	0.775874	0.411501	ATXN2L
Q9Y2S7	Polymerase delta-interacting protein 2 OS=Homo sapiens OX=9606 GN=POLDIP2 PE=1 SV=1	4	1.215	1.047	1.519	2.701	3.35	0.677444	0.912176	0.905983	0.520119	0.661523	0.280956	0.0662614	0.603122	1.43349	1.74416	0.169126	0.0399214	0.04288	0.283897	0.179455	POLDIP2
P99999	Cytochrome c OS=Homo sapiens OX=9606 GN=CYCS PE=1 SV=2	8	1.215	0.936	1.594	1.824	1.604	0.925646	0.971347	0.948633	0.871961	0.938357	0.280956	-0.0954196	0.672652	0.867106	0.681674	0.0335552	0.0126257	0.0229017	0.0595031	0.027632	CYCS
P52565	Rho GDP-dissociation inhibitor 1 OS=Homo sapiens OX=9606 GN=ARHGDIA PE=1 SV=3	15	1.214	2.784	3.662	3.173	3.269	0.925646	0.431239	0.591375	0.440606	0.644901	0.279768	1.47716	1.87263	1.66585	1.70885	0.0335552	0.365282	0.228137	0.35595	0.190507	ARHGDIA
O15460	Prolyl 4-hydroxylase subunit alpha-2 OS=Homo sapiens OX=9606 GN=P4HA2 PE=1 SV=1	10	1.214	1.44	0.792	1.245	0.999	0.833726	0.765702	0.975087	0.91273	0.98312	0.279768	0.526069	-0.336428	0.316146	-0.00144342	0.0789767	0.11594	0.0109567	0.0396577	0.00739367	P4HA2
Q99873	Protein arginine N-methyltransferase 1 OS=Homo sapiens OX=9606 GN=PRMT1 PE=1 SV=3	16	1.214	1.304	1.813	1.452	0.849	0.925646	0.947242	0.916999	0.929238	0.875705	0.279768	0.382944	0.858379	0.538041	-0.236164	0.0335552	0.0235391	0.0376309	0.0318732	0.057642	PRMT1
Q9NVU7	Protein SDA1 homolog OS=Homo sapiens OX=9606 GN=SDAD1 PE=1 SV=3	2	1.213	8.93	11.576	12.192	14.914	0.769737	0.00612621	0.0121696	0.00605613	0.00508333	0.27858	3.15866	3.53306	3.60786	3.8986	0.113657	2.21281	1.91472	2.2178	2.29385	SDAD1
P34932	Heat shock 70 kDa protein 4 OS=Homo sapiens OX=9606 GN=HSPA4 PE=1 SV=4	49	1.212	1.173	1.572	1.117	0.924	0.925688	0.974541	0.952602	0.987321	0.901604	0.27739	0.230203	0.652601	0.159629	-0.114035	0.0335356	0.0111997	0.0210887	0.00554176	0.0449842	HSPA4
Q9Y520	Protein PRRC2C OS=Homo sapiens OX=9606 GN=PRRC2C PE=1 SV=4	4	1.211	3.226	3.654	2.222	3.694	0.751763	0.169949	0.261054	0.582573	0.463467	0.276199	1.68975	1.86948	1.15186	1.88518	0.123919	0.769682	0.583269	0.23465	0.333981	PRRC2C
P13984	General transcription factor IIF subunit 2 OS=Homo sapiens OX=9606 GN=GTF2F2 PE=1 SV=2	2	1.207	2.033	1.392	1.343	2.503	0.729506	0.464074	0.876679	0.871815	0.652528	0.271426	1.02361	0.477159	0.425459	1.32366	0.136971	0.333413	0.0571592	0.0595754	0.185401	GTF2F2
P14625	Endoplasmin OS=Homo sapiens OX=9606 GN=HSP90B1 PE=1 SV=1	56	1.207	1.102	1.45	1.274	1.459	0.92902	0.991292	0.979761	0.97215	0.972186	0.271426	0.140124	0.536053	0.349365	0.54498	0.0319749	0.00379831	0.00887974	0.0122666	0.0122507	HSP90B1
P62266	40S ribosomal protein S23 OS=Homo sapiens OX=9606 GN=RPS23 PE=1 SV=3	6	1.206	1.46	1.471	1.558	1.016	0.931216	0.896602	0.974967	0.922736	0.952212	0.27023	0.545968	0.556797	0.639695	0.0229004	0.0309495	0.0474002	0.0110101	0.0349227	0.0212662	RPS23
O75832	26S proteasome non-ATPase regulatory subunit 10 OS=Homo sapiens OX=9606 GN=PSMD10 PE=1 SV=1	2	1.205	0.876	0.67	0.845	0.595	0.737797	0.91904	0.986756	0.961911	0.972186	0.269033	-0.190997	-0.577767	-0.242977	-0.749038	0.132063	0.0366655	0.00579013	0.016865	0.0122507	PSMD10
P05423	DNA-directed RNA polymerase III subunit RPC4 OS=Homo sapiens OX=9606 GN=POLR3D PE=1 SV=2	2	1.205	0.876	0.67	0.845	0.595	0.737797	0.936591	0.98495	0.961911	0.972186	0.269033	-0.190997	-0.577767	-0.242977	-0.749038	0.132063	0.0284501	0.00658596	0.016865	0.0122507	POLR3D
P35527	Keratin, type I cytoskeletal 9 OS=Homo sapiens OX=9606 GN=KRT9 PE=1 SV=3	19	1.205	0.259	1.168	0.796	0.659	0.929103	0.238326	0.970153	0.91273	0.841405	0.269033	-1.94898	0.22404	-0.32916	-0.60165	0.031936	0.622828	0.0131598	0.0396577	0.0749951	KRT9
Q08495	Dematin OS=Homo sapiens OX=9606 GN=DMTN PE=1 SV=3	2	1.204	1.063	1.054	0.918	0.649	0.740397	0.885116	0.981046	0.96615	0.989771	0.267835	0.0881416	0.0758749	-0.123434	-0.62371	0.130535	0.0529997	0.00831061	0.0149555	0.0044653	DMTN
P38159	RNA-binding motif protein, X chromosome OS=Homo sapiens OX=9606 GN=RBMX PE=1 SV=3	20	1.202	1.598	2.39	3.989	3.107	0.935191	0.870045	0.837643	0.26205	0.674418	0.265437	0.676267	1.25701	1.99603	1.63552	0.0290995	0.0604582	0.0769408	0.581616	0.171071	RBMX
O43488	Aflatoxin B1 aldehyde reductase member 2 OS=Homo sapiens OX=9606 GN=AKR7A2 PE=1 SV=3	3	1.2	3.495	0.96	0.905	2.375	0.759826	0.148012	0.998573	0.946343	0.571091	0.263034	1.80529	-0.0588937	-0.14401	1.24793	0.119286	0.829702	0.00062006	0.0239514	0.243295	AKR7A2
P60228	Eukaryotic translation initiation factor 3 subunit E OS=Homo sapiens OX=9606 GN=EIF3E PE=1 SV=1	19	1.2	2.592	2.488	1.861	1.777	0.931216	0.526701	0.829713	0.882353	0.891024	0.263034	1.37407	1.31499	0.896078	0.829444	0.0309495	0.278436	0.0810723	0.0543576	0.0501108	EIF3E
Q9UKD2	mRNA turnover protein 4 homolog OS=Homo sapiens OX=9606 GN=MRTO4 PE=1 SV=2	7	1.2	1.898	4.699	4.06	2.563	0.838053	0.561422	0.19958	0.235667	0.761836	0.263034	0.92448	2.23235	2.02148	1.35783	0.0767285	0.25071	0.699883	0.627701	0.118139	MRTO4
P55036	26S proteasome non-ATPase regulatory subunit 4 OS=Homo sapiens OX=9606 GN=PSMD4 PE=1 SV=1	12	1.199	0.954	0.82	1.121	0.653	0.893093	0.996949	0.944643	0.976937	0.89031	0.261832	-0.0679388	-0.286304	0.164786	-0.614845	0.0491033	0.00132705	0.0247324	0.0101334	0.0504589	PSMD4
P62750	60S ribosomal protein L23a OS=Homo sapiens OX=9606 GN=RPL23A PE=1 SV=1	11	1.196	1.223	2.273	1.344	2.031	0.935191	0.969447	0.856696	0.952834	0.881259	0.258217	0.290424	1.1846	0.426533	1.02219	0.0290995	0.0134758	0.0671734	0.020983	0.0548965	RPL23A
Q5SY16	Polynucleotide 5'-hydroxyl-kinase NOL9 OS=Homo sapiens OX=9606 GN=NOL9 PE=1 SV=1	2	1.195	1.725	0.623	0.639	0.01	0.658907	0.736244	0.920186	0.923911	9.69811e-17	0.257011	0.786596	-0.682696	-0.646112		0.181176	0.132978	0.0361246	0.0343697	16.0133	NOL9
Q5JTV8	Torsin-1A-interacting protein 1 OS=Homo sapiens OX=9606 GN=TOR1AIP1 PE=1 SV=2	8	1.194	2.654	2.604	2.787	2.926	0.845658	0.23728	0.666373	0.434025	0.664754	0.255803	1.40817	1.38073	1.47871	1.54893	0.0728051	0.624738	0.176283	0.362485	0.177339	TOR1AIP1
Q969U7	Proteasome assembly chaperone 2 OS=Homo sapiens OX=9606 GN=PSMG2 PE=1 SV=1	2	1.194	1.306	1.285	1.444	1.453	0.715484	0.849632	0.937676	0.884428	0.904772	0.255803	0.385155	0.361768	0.530071	0.539035	0.1454	0.0707692	0.0279473	0.0533377	0.0434609	PSMG2
Q01415	N-acetylgalactosamine kinase OS=Homo sapiens OX=9606 GN=GALK2 PE=1 SV=1	2	1.194	0.822	0.642	0.787	0.842	0.753072	0.889731	0.971221	0.929264	0.931752	0.255803	-0.28279	-0.639355	-0.345564	-0.248108	0.123163	0.0507411	0.0126818	0.031861	0.0306995	GALK2
Q16576	Histone-binding protein RBBP7 OS=Homo sapiens OX=9606 GN=RBBP7 PE=1 SV=1	7	1.193	0.835	1.104	1.064	1.097	0.936217	0.930747	0.949036	0.966963	0.944869	0.254594	-0.260152	0.14274	0.0894982	0.133564	0.0286234	0.0311686	0.0227173	0.0145901	0.0246286	RBBP7
Q07666	KH domain-containing, RNA-binding, signal transduction-associated protein 1 OS=Homo sapiens OX=9606 GN=KHDRBS1 PE=1 SV=1	12	1.191	3.056	3.471	2.422	3.393	0.907768	0.381226	0.634609	0.732033	0.623299	0.252173	1.61164	1.79535	1.2762	1.76256	0.042025	0.418818	0.197494	0.13547	0.205303	KHDRBS1
P07814	Bifunctional glutamate/proline--tRNA ligase OS=Homo sapiens OX=9606 GN=EPRS1 PE=1 SV=5	62	1.188	1.443	2.505	1.626	1.697	0.938429	0.905221	0.816916	0.904946	0.927638	0.248535	0.529071	1.32481	0.701327	0.762987	0.0275985	0.0432453	0.0878225	0.0433773	0.0326213	EPRS1
P09622	Dihydrolipoyl dehydrogenase, mitochondrial OS=Homo sapiens OX=9606 GN=DLD PE=1 SV=2	16	1.188	1.372	0.941	1.276	1.166	0.93851	0.929492	0.915277	0.981008	0.966154	0.248535	0.45628	-0.0877334	0.351628	0.221568	0.0275611	0.0317543	0.0384473	0.00832724	0.0149538	DLD
Q9Y3C1	Nucleolar protein 16 OS=Homo sapiens OX=9606 GN=NOP16 PE=1 SV=2	7	1.187	0.855	0.82	1.026	0.697	0.93851	0.963922	0.922132	0.966583	0.887269	0.24732	-0.226004	-0.286304	0.0370307	-0.520769	0.0275611	0.0159581	0.0352071	0.0147609	0.0519447	NOP16
P11413	Glucose-6-phosphate 1-dehydrogenase OS=Homo sapiens OX=9606 GN=G6PD PE=1 SV=4	44	1.186	1.772	2.895	1.755	1.417	0.938429	0.83046	0.751515	0.882353	0.980797	0.246104	0.825379	1.53356	0.811471	0.50284	0.0275985	0.0806812	0.124062	0.0543576	0.00842095	G6PD
P15559	NAD(P)H dehydrogenase [quinone] 1 OS=Homo sapiens OX=9606 GN=NQO1 PE=1 SV=1	26	1.186	0.913	2.186	0.896	1.03	0.938429	0.965435	0.870143	0.922736	0.926845	0.246104	-0.131313	1.12829	-0.158429	0.0426443	0.0275985	0.015277	0.0604093	0.0349227	0.0329927	NQO1
O15127	Secretory carrier-associated membrane protein 2 OS=Homo sapiens OX=9606 GN=SCAMP2 PE=1 SV=2	3	1.184	1.587	5.955	1.213	4.544	0.757117	0.728583	0.233593	0.888405	0.227081	0.243669	0.666302	2.5741	0.27858	2.18396	0.120837	0.137521	0.631541	0.0513889	0.64382	SCAMP2
Q9Y3T9	Nucleolar complex protein 2 homolog OS=Homo sapiens OX=9606 GN=NOC2L PE=1 SV=4	4	1.184	1.175	1.363	1.322	1.494	0.751763	0.847734	0.890018	0.871815	0.873573	0.243669	0.232661	0.446786	0.402722	0.57918	0.123919	0.0717406	0.0506014	0.0595754	0.0587006	NOC2L
P13010	X-ray repair cross-complementing protein 5 OS=Homo sapiens OX=9606 GN=XRCC5 PE=1 SV=3	45	1.184	0.933	1.759	1.064	1.061	0.93851	0.971196	0.926497	0.966963	0.936546	0.243669	-0.100051	0.814755	0.0894982	0.0854247	0.0275611	0.0126929	0.0331559	0.0145901	0.028471	XRCC5
Q96G03	Phosphoglucomutase-2 OS=Homo sapiens OX=9606 GN=PGM2 PE=1 SV=4	4	1.184	0.483	0.465	0.757	0.837	0.807572	0.870045	0.870753	0.956126	0.975558	0.243669	-1.0499	-1.1047	-0.401635	-0.2567	0.092819	0.0604582	0.060105	0.0194848	0.0107467	PGM2
Q92609	TBC1 domain family member 5 OS=Homo sapiens OX=9606 GN=TBC1D5 PE=1 SV=1	4	1.184	0.426	0.722	1.036	0.772	0.848515	0.83046	0.942674	0.956126	0.968106	0.243669	-1.23107	-0.469929	0.051024	-0.373327	0.0713407	0.0806812	0.0256385	0.0194848	0.0140769	TBC1D5
Q9NP61	ADP-ribosylation factor GTPase-activating protein 3 OS=Homo sapiens OX=9606 GN=ARFGAP3 PE=1 SV=1	5	1.183	0.604	1.229	0.946	0.719	0.727541	0.970922	0.950497	0.967688	0.976659	0.24245	-0.72738	0.297485	-0.0800879	-0.475936	0.138143	0.0128158	0.022049	0.0142644	0.0102571	ARFGAP3
Q96FJ2	Dynein light chain 2, cytoplasmic OS=Homo sapiens OX=9606 GN=DYNLL2 PE=1 SV=1	4	1.182	0.791	1.503	0.917	1.625	0.759826	0.991292	0.906248	0.995211	0.888401	0.24123	-0.33825	0.587845	-0.125006	0.70044	0.119286	0.00379831	0.0427529	0.00208483	0.051391	DYNLL2
P62306	Small nuclear ribonucleoprotein F OS=Homo sapiens OX=9606 GN=SNRPF PE=1 SV=1	4	1.181	5.058	5.099	5.532	2.879	0.807572	0.0334509	0.168015	0.133169	0.62232	0.240009	2.33857	2.35021	2.4678	1.52557	0.092819	1.47559	0.774651	0.875597	0.205987	SNRPF
P04075	Fructose-bisphosphate aldolase A OS=Homo sapiens OX=9606 GN=ALDOA PE=1 SV=2	35	1.18	0.998	1.488	1.851	1.593	0.939569	0.987304	0.971221	0.862151	0.945827	0.238787	-0.00288828	0.573375	0.888305	0.671746	0.0270714	0.00554895	0.0126818	0.0644167	0.0241882	ALDOA
Q9UN86	Ras GTPase-activating protein-binding protein 2 OS=Homo sapiens OX=9606 GN=G3BP2 PE=1 SV=2	5	1.178	1.817	4.326	2.365	1.901	0.732827	0.606274	0.408018	0.605331	0.854427	0.23634	0.861558	2.11303	1.24184	0.926759	0.134998	0.217331	0.389321	0.218007	0.0683251	G3BP2
Q9Y4W6	AFG3-like protein 2 OS=Homo sapiens OX=9606 GN=AFG3L2 PE=1 SV=2	2	1.177	1.079	0.01	0.752	0.665	0.750677	0.867723	9.32207e-17	0.995211	0.998486	0.235114	0.109695		-0.411195	-0.588574	0.124547	0.0616191	16.0305	0.00208483	0.00065781	AFG3L2
O00571	ATP-dependent RNA helicase DDX3X OS=Homo sapiens OX=9606 GN=DDX3X PE=1 SV=3	36	1.177	1.07	1.704	1.148	1.142	0.939569	0.997505	0.935039	0.995211	0.957892	0.235114	0.0976108	0.768925	0.199123	0.191563	0.0270714	0.00108477	0.0291703	0.00208483	0.0186835	DDX3X
P09913	Interferon-induced protein with tetratricopeptide repeats 2 OS=Homo sapiens OX=9606 GN=IFIT2 PE=1 SV=1	2	1.177	0.702	0.01	0.962	0.01	0.746356	0.922338	9.32207e-17	0.87896	9.69811e-17	0.235114	-0.510457		-0.0558912		0.127054	0.0351099	16.0305	0.0560307	16.0133	IFIT2
O43143	Pre-mRNA-splicing factor ATP-dependent RNA helicase DHX15 OS=Homo sapiens OX=9606 GN=DHX15 PE=1 SV=2	29	1.175	1.075	1.228	1.161	0.853	0.939569	0.996949	0.980295	0.998965	0.875984	0.232661	0.104337	0.296311	0.215368	-0.229382	0.0270714	0.00132705	0.00864301	0.000449919	0.057504	DHX15
Q4G0J3	La-related protein 7 OS=Homo sapiens OX=9606 GN=LARP7 PE=1 SV=1	3	1.173	1.97	3.954	6.519	2.57	0.827345	0.416808	0.222858	0.0169477	0.642725	0.230203	0.978196	1.98331	2.70465	1.36177	0.0823133	0.380064	0.651971	1.77089	0.191975	LARP7
Q3MHD2	Protein LSM12 homolog OS=Homo sapiens OX=9606 GN=LSM12 PE=1 SV=2	3	1.172	0.831	1.034	0.82	0.797	0.769799	0.971145	0.950318	0.980378	0.99685	0.228973	-0.26708	0.0482362	-0.286304	-0.327348	0.113623	0.0127159	0.0221311	0.00860646	0.00136997	LSM12
Q96FJ0	AMSH-like protease OS=Homo sapiens OX=9606 GN=STAMBPL1 PE=1 SV=2	2	1.171	1.922	1.039	1.775	0.64	0.759826	0.438577	0.905117	0.773851	0.99515	0.227741	0.942608	0.0551957	0.827819	-0.643856	0.119286	0.357954	0.0432952	0.111343	0.00211153	STAMBPL1
P14854	Cytochrome c oxidase subunit 6B1 OS=Homo sapiens OX=9606 GN=COX6B1 PE=1 SV=2	2	1.171	1.035	0.513	0.94	0.826	0.767203	0.885116	0.979761	0.944693	0.972186	0.227741	0.0496308	-0.962969	-0.0892673	-0.275786	0.11509	0.0529997	0.00887974	0.0247094	0.0122507	COX6B1
Q8TEQ6	Gem-associated protein 5 OS=Homo sapiens OX=9606 GN=GEMIN5 PE=1 SV=3	13	1.169	1.499	0.847	1.608	0.855	0.862783	0.739246	0.980295	0.83829	0.980083	0.225275	0.584	-0.239566	0.685267	-0.226004	0.0640982	0.131211	0.00864301	0.0766056	0.00873706	GEMIN5
P12956	X-ray repair cross-complementing protein 6 OS=Homo sapiens OX=9606 GN=XRCC6 PE=1 SV=2	47	1.169	0.996	1.118	1.092	1.105	0.941063	0.987304	0.952602	0.977194	0.947596	0.225275	-0.00578235	0.16092	0.126973	0.144046	0.0263811	0.00554895	0.0210887	0.0100191	0.0233766	XRCC6
P62280	40S ribosomal protein S11 OS=Homo sapiens OX=9606 GN=RPS11 PE=1 SV=3	14	1.168	4.741	4.355	5.037	4.518	0.941063	0.099613	0.456788	0.139118	0.402657	0.22404	2.24519	2.12267	2.33256	2.17568	0.0263811	1.00168	0.340285	0.856617	0.395064	RPS11
P62241	40S ribosomal protein S8 OS=Homo sapiens OX=9606 GN=RPS8 PE=1 SV=2	17	1.168	2.278	3.081	2.203	1.935	0.941063	0.639426	0.710015	0.773851	0.891979	0.22404	1.18777	1.6234	1.13947	0.952334	0.0263811	0.19421	0.148733	0.111343	0.0496454	RPS8
Q14151	Scaffold attachment factor B2 OS=Homo sapiens OX=9606 GN=SAFB2 PE=1 SV=1	2	1.167	2.148	4.838	5.046	1.803	0.830634	0.179198	0.0953681	0.0296855	0.608603	0.222805	1.10299	2.27441	2.33514	0.850399	0.0805903	0.746666	1.0206	1.52746	0.215666	SAFB2
P62333	26S proteasome regulatory subunit 10B OS=Homo sapiens OX=9606 GN=PSMC6 PE=1 SV=1	20	1.167	0.832	0.806	0.962	0.92	0.941063	0.936598	0.87695	0.931108	0.909031	0.222805	-0.265345	-0.311148	-0.0558912	-0.120294	0.0263811	0.0284467	0.0570249	0.0310001	0.0414213	PSMC6
P31942	Heterogeneous nuclear ribonucleoprotein H3 OS=Homo sapiens OX=9606 GN=HNRNPH3 PE=1 SV=2	10	1.166	2.619	3.996	1.627	2.041	0.939569	0.542891	0.56869	0.901036	0.825196	0.221568	1.38902	1.99856	0.702214	1.02928	0.0270714	0.265287	0.245124	0.0452579	0.083443	HNRNPH3
O94906	Pre-mRNA-processing factor 6 OS=Homo sapiens OX=9606 GN=PRPF6 PE=1 SV=1	5	1.166	2.298	3.483	2.773	3.636	0.76528	0.374741	0.474733	0.439785	0.317633	0.221568	1.20038	1.80033	1.47145	1.86235	0.11618	0.426268	0.323551	0.356759	0.498075	PRPF6
Q8NFH4	Nucleoporin Nup37 OS=Homo sapiens OX=9606 GN=NUP37 PE=1 SV=1	3	1.166	1.193	0.745	0.962	0.717	0.781139	0.86234	0.973549	0.946343	0.972014	0.221568	0.254594	-0.424688	-0.0558912	-0.479955	0.107272	0.0643215	0.0116421	0.0239514	0.0123275	NUP37
Q99613	Eukaryotic translation initiation factor 3 subunit C OS=Homo sapiens OX=9606 GN=EIF3C PE=1 SV=1	24	1.165	1.744	1.755	1.612	1.51	0.940389	0.847734	0.926987	0.907381	0.935806	0.22033	0.8024	0.811471	0.688852	0.594549	0.0266924	0.0717406	0.0329263	0.0422104	0.028814	EIF3C
O75367	Core histone macro-H2A.1 OS=Homo sapiens OX=9606 GN=MACROH2A1 PE=1 SV=4	11	1.164	1.374	1.377	1.337	0.962	0.94291	0.921451	0.989615	0.955195	0.910641	0.219091	0.458382	0.461529	0.418999	-0.0558912	0.0255299	0.0355276	0.00453352	0.0199081	0.0406528	MACROH2A1
Q9Y4L1	Hypoxia up-regulated protein 1 OS=Homo sapiens OX=9606 GN=HYOU1 PE=1 SV=1	40	1.163	1.351	1.671	1.713	1.304	0.94291	0.929492	0.937676	0.888405	0.99685	0.217851	0.434028	0.740712	0.776525	0.382944	0.0255299	0.0317543	0.0279473	0.0513889	0.00136997	HYOU1
Q9UKX7	Nuclear pore complex protein Nup50 OS=Homo sapiens OX=9606 GN=NUP50 PE=1 SV=2	11	1.163	0.671	0.612	0.938	0.381	0.874527	0.971196	0.905117	0.994709	0.791116	0.217851	-0.575615	-0.708396	-0.0923402	-1.39214	0.0582266	0.0126929	0.0432952	0.0023038	0.10176	NUP50
O43707	Alpha-actinin-4 OS=Homo sapiens OX=9606 GN=ACTN4 PE=1 SV=2	56	1.161	0.935	1.173	0.992	0.786	0.943829	0.97122	0.96846	0.946343	0.842198	0.215368	-0.0969617	0.230203	-0.011588	-0.347399	0.0251067	0.0126824	0.0139184	0.0239514	0.0745856	ACTN4
Q08722	Leukocyte surface antigen CD47 OS=Homo sapiens OX=9606 GN=CD47 PE=1 SV=1	2	1.16	2.699	2.893	3.386	2.554	0.809416	0.238238	0.601398	0.312733	0.729507	0.214125	1.43242	1.53257	1.75958	1.35276	0.0918281	0.622989	0.220838	0.504826	0.13697	CD47
P40938	Replication factor C subunit 3 OS=Homo sapiens OX=9606 GN=RFC3 PE=1 SV=2	2	1.159	2.873	5.434	4.481	0.01	0.78374	0.180413	0.0522007	0.0515872	9.69811e-17	0.212881	1.52256	2.44201	2.16382		0.105828	0.743732	1.28232	1.28746	16.0133	RFC3
Q86UY8	5'-nucleotidase domain-containing protein 3 OS=Homo sapiens OX=9606 GN=NT5DC3 PE=1 SV=1	3	1.158	1.022	0.746	1.055	1.45	0.790698	0.888384	0.986756	0.923911	0.823689	0.211635	0.0313952	-0.422752	0.077243	0.536053	0.101989	0.0513991	0.00579013	0.0343697	0.0842369	NT5DC3
Q13162	Peroxiredoxin-4 OS=Homo sapiens OX=9606 GN=PRDX4 PE=1 SV=1	15	1.157	1.023	0.807	0.919	0.799	0.94742	0.992609	0.870546	0.923911	0.853475	0.210389	0.0328061	-0.309359	-0.121863	-0.323733	0.0234575	0.00322184	0.0602081	0.0343697	0.0688091	PRDX4
Q9GZT9	Egl nine homolog 1 OS=Homo sapiens OX=9606 GN=EGLN1 PE=1 SV=1	2	1.156	3.164	6.78	2.363	1.869	0.759826	0.179017	0.0878522	0.314055	0.645907	0.209141	1.66175	2.76129	1.24062	0.902267	0.119286	0.747105	1.05625	0.502995	0.18983	EGLN1
Q9UGI8	Testin OS=Homo sapiens OX=9606 GN=TES PE=1 SV=1	2	1.155	7.66	100	0.806	0.01	0.759826	0.00395711	9.32207e-17	0.93156	9.69811e-17	0.207893	2.93734		-0.311148		0.119286	2.40262	16.0305	0.0307891	16.0133	TES
O75131	Copine-3 OS=Homo sapiens OX=9606 GN=CPNE3 PE=1 SV=1	21	1.155	1.745	3.008	2.427	1.17	0.95032	0.83597	0.727604	0.696648	0.972186	0.207893	0.803227	1.5888	1.27917	0.226509	0.0221302	0.0778092	0.138105	0.156986	0.0122507	CPNE3
Q9H4A3	Serine/threonine-protein kinase WNK1 OS=Homo sapiens OX=9606 GN=WNK1 PE=1 SV=2	3	1.155	1.459	1.132	0.258	0.01	0.759826	0.75013	0.838433	0.667151	9.69811e-17	0.207893	0.54498	0.178874	-1.95456		0.119286	0.124864	0.0765314	0.175776	16.0133	WNK1
Q14671	Pumilio homolog 1 OS=Homo sapiens OX=9606 GN=PUM1 PE=1 SV=3	5	1.154	2.441	4.213	5.145	3.725	0.759826	0.369156	0.406129	0.139831	0.497792	0.206643	1.28747	2.07485	2.36317	1.89724	0.119286	0.43279	0.391336	0.854397	0.302952	PUM1
P28072	Proteasome subunit beta type-6 OS=Homo sapiens OX=9606 GN=PSMB6 PE=1 SV=4	5	1.154	1.472	2.219	3.452	3.667	0.925646	0.870045	0.828377	0.354173	0.463658	0.206643	0.557778	1.14991	1.78743	1.8746	0.0335552	0.0604582	0.081772	0.450785	0.333802	PSMB6
P36871	Phosphoglucomutase-1 OS=Homo sapiens OX=9606 GN=PGM1 PE=1 SV=3	36	1.154	1.053	1.31	1.5	1.276	0.949612	0.998747	0.998573	0.923911	0.990641	0.206643	0.0745054	0.389567	0.584963	0.351628	0.0224536	0.000544616	0.00062006	0.0343697	0.00408386	PGM1
P19012	Keratin, type I cytoskeletal 15 OS=Homo sapiens OX=9606 GN=KRT15 PE=1 SV=3	2	1.152	2.205	1.958	3.052	1.768	0.759826	0.489914	0.767057	0.391556	0.870262	0.204141	1.14078	0.969381	1.60975	0.822118	0.119286	0.30988	0.115172	0.407206	0.0603502	KRT15
P46821	Microtubule-associated protein 1B OS=Homo sapiens OX=9606 GN=MAP1B PE=1 SV=2	12	1.152	1.224	0.502	0.902	0.822	0.807572	0.862077	0.873826	0.99978	0.989771	0.204141	0.291604	-0.994241	-0.148801	-0.28279	0.092819	0.0644537	0.0585749	9.57229e-05	0.0044653	MAP1B
P23193	Transcription elongation factor A protein 1 OS=Homo sapiens OX=9606 GN=TCEA1 PE=1 SV=2	7	1.152	1.023	1.813	1.879	1.18	0.858512	0.905221	0.837643	0.779464	0.950501	0.204141	0.0328061	0.858379	0.909965	0.238787	0.0662537	0.0432453	0.0769408	0.108204	0.0220474	TCEA1
P98161	Polycystin-1 OS=Homo sapiens OX=9606 GN=PKD1 PE=1 SV=3	2	1.151	1.868	2.432	1.655	2.019	0.767203	0.569045	0.556708	0.772818	0.698668	0.202888	0.901494	1.28214	0.726831	1.01364	0.11509	0.244853	0.254373	0.111923	0.155729	PKD1
P07305	Histone H1.0 OS=Homo sapiens OX=9606 GN=H1-0 PE=1 SV=3	7	1.151	0.852	1.262	1.262	5.419	0.894689	0.990378	0.958757	0.941154	0.234508	0.202888	-0.231075	0.335712	0.335712	2.43803	0.0483278	0.00419904	0.0182914	0.0263393	0.629843	H1-0
Q01518	Adenylyl cyclase-associated protein 1 OS=Homo sapiens OX=9606 GN=CAP1 PE=1 SV=5	27	1.15	3.99	3.306	2.243	1.683	0.95032	0.169308	0.664221	0.764247	0.930504	0.201634	1.99639	1.72509	1.16543	0.751035	0.0221302	0.771324	0.177687	0.116766	0.0312819	CAP1
Q99567	Nuclear pore complex protein Nup88 OS=Homo sapiens OX=9606 GN=NUP88 PE=1 SV=2	4	1.15	1.453	3.36	3.02	1.871	0.788688	0.774713	0.472785	0.235667	0.818069	0.201634	0.539035	1.74846	1.59455	0.90381	0.103095	0.110859	0.325336	0.627701	0.0872099	NUP88
Q9UK22	F-box only protein 2 OS=Homo sapiens OX=9606 GN=FBXO2 PE=1 SV=2	13	1.148	1.241	1.118	1.034	0.832	0.948328	0.959037	0.962233	0.974495	0.921555	0.199123	0.311503	0.16092	0.0482362	-0.265345	0.0230416	0.0181646	0.0167199	0.0112205	0.0354787	FBXO2
P50213	Isocitrate dehydrogenase [NAD] subunit alpha, mitochondrial OS=Homo sapiens OX=9606 GN=IDH3A PE=1 SV=1	14	1.147	1.011	0.832	1.495	1.643	0.925646	0.991292	0.914963	0.923911	0.911491	0.197865	0.015783	-0.265345	0.580145	0.716332	0.0335552	0.00379831	0.0385964	0.0343697	0.0402475	IDH3A
Q9Y3I0	RNA-splicing ligase RtcB homolog OS=Homo sapiens OX=9606 GN=RTCB PE=1 SV=1	21	1.147	0.942	0.949	1.032	1.158	0.950452	0.972401	0.910821	0.956126	0.962266	0.197865	-0.086201	-0.07552	0.045443	0.211635	0.0220698	0.0121546	0.0405669	0.0194848	0.0167049	RTCB
P61978	Heterogeneous nuclear ribonucleoprotein K OS=Homo sapiens OX=9606 GN=HNRNPK PE=1 SV=1	31	1.146	2.217	1.746	1.67	1.499	0.950452	0.66615	0.927671	0.898288	0.967334	0.196607	1.14861	0.804054	0.739848	0.584	0.0220698	0.176428	0.0326059	0.0465843	0.0144236	HNRNPK
P17987	T-complex protein 1 subunit alpha OS=Homo sapiens OX=9606 GN=TCP1 PE=1 SV=1	34	1.146	1.04	1.265	0.91	1.129	0.950452	0.996153	0.986756	0.923911	0.953238	0.196607	0.0565835	0.339137	-0.136062	0.175045	0.0220698	0.00167406	0.00579013	0.0343697	0.0207985	TCP1
Q9H3K6	BolA-like protein 2 OS=Homo sapiens OX=9606 GN=BOLA2 PE=1 SV=1	6	1.145	2.108	2.567	2.177	3.067	0.950452	0.737408	0.820067	0.833731	0.649283	0.195348	1.07587	1.36008	1.12234	1.61683	0.0220698	0.132292	0.0861507	0.0789742	0.187566	BOLA2
Q13838	Spliceosome RNA helicase DDX39B OS=Homo sapiens OX=9606 GN=DDX39B PE=1 SV=1	14	1.145	1.255	1.519	1.257	1.376	0.950452	0.956618	0.963522	0.97712	0.990393	0.195348	0.327687	0.603122	0.329985	0.46048	0.0220698	0.0192614	0.0161385	0.0100523	0.00419255	DDX39B
P32119	Peroxiredoxin-2 OS=Homo sapiens OX=9606 GN=PRDX2 PE=1 SV=5	19	1.145	1.219	1.657	1.709	2.043	0.950452	0.970186	0.939234	0.88944	0.878746	0.195348	0.285698	0.728574	0.773152	1.03069	0.0220698	0.013145	0.0272261	0.0508832	0.0561365	PRDX2
P15121	Aldo-keto reductase family 1 member B1 OS=Homo sapiens OX=9606 GN=AKR1B1 PE=1 SV=3	25	1.144	2.159	3.168	2.499	2.1	0.950452	0.691261	0.692254	0.67475	0.869033	0.194087	1.11036	1.66357	1.32135	1.07039	0.0220698	0.160358	0.159734	0.170857	0.0609636	AKR1B1
Q96LD4	E3 ubiquitin-protein ligase TRIM47 OS=Homo sapiens OX=9606 GN=TRIM47 PE=1 SV=2	9	1.144	1.143	1.766	1.988	2.226	0.867535	0.885116	0.797045	0.739615	0.731555	0.194087	0.192825	0.820485	0.991318	1.15445	0.0617129	0.0529997	0.098517	0.130994	0.135753	TRIM47
Q8TEK3	Histone-lysine N-methyltransferase, H3 lysine-79 specific OS=Homo sapiens OX=9606 GN=DOT1L PE=1 SV=3	2	1.143	0.975	2.917	1.8	2.66	0.787314	0.846762	0.279917	0.492213	0.490099	0.192825	-0.0365259	1.54449	0.847997	1.41143	0.103852	0.0722386	0.55297	0.307847	0.309716	DOT1L
O60749	Sorting nexin-2 OS=Homo sapiens OX=9606 GN=SNX2 PE=1 SV=2	7	1.142	1.295	1.215	1.038	0.723	0.941063	0.912054	0.989615	0.99978	0.923521	0.191563	0.372952	0.280956	0.0538064	-0.467932	0.0263811	0.0399796	0.00453352	9.57229e-05	0.0345533	SNX2
P07237	Protein disulfide-isomerase OS=Homo sapiens OX=9606 GN=P4HB PE=1 SV=3	51	1.142	0.921	1.501	1.013	1.462	0.950452	0.969972	0.968037	0.949861	0.972186	0.191563	-0.118727	0.585924	0.0186342	0.547943	0.0220698	0.0132409	0.0141082	0.0223402	0.0122507	P4HB
Q07955	Serine/arginine-rich splicing factor 1 OS=Homo sapiens OX=9606 GN=SRSF1 PE=1 SV=2	15	1.142	0.806	1.309	0.939	0.956	0.950452	0.918283	0.998573	0.929011	0.909266	0.191563	-0.311148	0.388465	-0.0908029	-0.0649175	0.0220698	0.0370234	0.00062006	0.031979	0.0413092	SRSF1
P11940	Polyadenylate-binding protein 1 OS=Homo sapiens OX=9606 GN=PABPC1 PE=1 SV=2	8	1.14	1.382	1.477	1.283	1.11	0.950505	0.919229	0.973449	0.967975	0.949026	0.189034	0.466758	0.56267	0.359521	0.15056	0.0220456	0.0365761	0.0116869	0.0141358	0.022722	PABPC1
Q9H3U1	Protein unc-45 homolog A OS=Homo sapiens OX=9606 GN=UNC45A PE=1 SV=1	9	1.14	0.682	1.37	1.47	1.352	0.807572	0.980075	0.89363	0.871815	0.917267	0.189034	-0.552156	0.454176	0.555816	0.435095	0.092819	0.00874082	0.0488425	0.0595754	0.0375043	UNC45A
O60701	UDP-glucose 6-dehydrogenase OS=Homo sapiens OX=9606 GN=UGDH PE=1 SV=1	37	1.138	0.949	1.078	0.983	0.835	0.952616	0.974541	0.943682	0.945048	0.870262	0.186501	-0.07552	0.108357	-0.0247367	-0.260152	0.0210823	0.0111997	0.0251742	0.024546	0.0603502	UGDH
P61158	Actin-related protein 3 OS=Homo sapiens OX=9606 GN=ACTR3 PE=1 SV=3	19	1.134	1.293	1.882	2.22	1.889	0.956021	0.951119	0.906248	0.814322	0.891979	0.181421	0.370722	0.912267	1.15056	0.917623	0.0195325	0.0217652	0.0427529	0.0892039	0.0496454	ACTR3
Q9BVK6	Transmembrane emp24 domain-containing protein 9 OS=Homo sapiens OX=9606 GN=TMED9 PE=1 SV=2	9	1.132	1.678	1.668	1.379	1.526	0.950452	0.862077	0.920186	0.941154	0.949054	0.178874	0.746743	0.738119	0.463622	0.609755	0.0220698	0.0644537	0.0361246	0.0263393	0.0227092	TMED9
Q7Z2T5	TRMT1-like protein OS=Homo sapiens OX=9606 GN=TRMT1L PE=1 SV=2	5	1.13	0.897	2.204	1.807	1.494	0.91904	0.966274	0.726594	0.849612	0.902709	0.176323	-0.15682	1.14012	0.853597	0.57918	0.0366655	0.0148995	0.138708	0.0707792	0.044452	TRMT1L
Q13232	Nucleoside diphosphate kinase 3 OS=Homo sapiens OX=9606 GN=NME3 PE=1 SV=2	7	1.129	1.368	1.615	1.455	1.511	0.899273	0.836645	0.837643	0.88461	0.870262	0.175045	0.452068	0.691534	0.541019	0.595504	0.0461087	0.0774587	0.0769408	0.0532484	0.0603502	NME3
P54819	Adenylate kinase 2, mitochondrial OS=Homo sapiens OX=9606 GN=AK2 PE=1 SV=2	13	1.129	0.706	0.827	0.899	0.759	0.958747	0.883218	0.891646	0.923911	0.875984	0.175045	-0.50226	-0.274041	-0.153607	-0.397828	0.0182961	0.0539319	0.0498075	0.0343697	0.057504	AK2
P62753	40S ribosomal protein S6 OS=Homo sapiens OX=9606 GN=RPS6 PE=1 SV=1	14	1.128	1.835	3.202	3.418	3.129	0.957451	0.818766	0.68245	0.373677	0.672555	0.173767	0.87578	1.67897	1.77315	1.6457	0.0188834	0.0868404	0.165929	0.427504	0.172272	RPS6
P62993	Growth factor receptor-bound protein 2 OS=Homo sapiens OX=9606 GN=GRB2 PE=1 SV=1	5	1.127	0.786	0.77	0.909	0.837	0.808474	0.992609	0.949036	0.99632	0.988224	0.172488	-0.347399	-0.37707	-0.137648	-0.2567	0.0923339	0.00322184	0.0227173	0.00160133	0.00514475	GRB2
Q5JRX3	Presequence protease, mitochondrial OS=Homo sapiens OX=9606 GN=PITRM1 PE=1 SV=3	12	1.126	1.127	1.403	1.149	1.5	0.833726	0.878675	0.906143	0.93156	0.870262	0.171207	0.172488	0.488515	0.200379	0.584963	0.0789767	0.0561717	0.0428031	0.0307891	0.0603502	PITRM1
P11310	Medium-chain specific acyl-CoA dehydrogenase, mitochondrial OS=Homo sapiens OX=9606 GN=ACADM PE=1 SV=1	8	1.126	1.126	1.442	1.221	2.821	0.834905	0.870045	0.870143	0.91273	0.559481	0.171207	0.171207	0.528071	0.288063	1.49621	0.0783631	0.0604582	0.0604093	0.0396577	0.252215	ACADM
P20700	Lamin-B1 OS=Homo sapiens OX=9606 GN=LMNB1 PE=1 SV=2	30	1.125	5.703	5.593	4.125	2.804	0.959174	0.0535715	0.29065	0.241064	0.729766	0.169925	2.51172	2.48362	2.04439	1.48749	0.0181027	1.27107	0.53663	0.617867	0.136816	LMNB1
P60174	Triosephosphate isomerase OS=Homo sapiens OX=9606 GN=TPI1 PE=1 SV=4	33	1.125	1.112	1.076	1.649	2.309	0.959174	0.988607	0.942805	0.901036	0.82566	0.169925	0.153157	0.105678	0.721591	1.20727	0.0181027	0.00497641	0.0255783	0.0452579	0.083199	TPI1
O00567	Nucleolar protein 56 OS=Homo sapiens OX=9606 GN=NOP56 PE=1 SV=4	25	1.122	3.514	4.023	3.331	5.591	0.941063	0.288189	0.553523	0.507289	0.262898	0.166073	1.81311	2.00827	1.73596	2.48311	0.0263811	0.540323	0.256864	0.294744	0.580213	NOP56
P62851	40S ribosomal protein S25 OS=Homo sapiens OX=9606 GN=RPS25 PE=1 SV=1	6	1.122	1.056	0.822	1.598	1.951	0.960819	0.999476	0.874472	0.91273	0.891201	0.166073	0.0786098	-0.28279	0.676267	0.964214	0.0173585	0.00022757	0.0582542	0.0396577	0.0500245	RPS25
Q5JWF2	Guanine nucleotide-binding protein G(s) subunit alpha isoforms XLas OS=Homo sapiens OX=9606 GN=GNAS PE=1 SV=2	11	1.122	1.007	0.918	0.981	0.975	0.956414	0.997505	0.935039	0.956126	0.956172	0.166073	0.0100637	-0.123434	-0.027675	-0.0365259	0.0193542	0.00108477	0.0291703	0.0194848	0.019464	GNAS
P50914	60S ribosomal protein L14 OS=Homo sapiens OX=9606 GN=RPL14 PE=1 SV=4	9	1.12	5.065	6.094	5.501	4.678	0.963515	0.0809006	0.249238	0.107428	0.379906	0.163499	2.34056	2.60739	2.45969	2.22589	0.0161415	1.09205	0.603386	0.968881	0.420324	RPL14
Q9NZL9	Methionine adenosyltransferase 2 subunit beta OS=Homo sapiens OX=9606 GN=MAT2B PE=1 SV=1	10	1.12	1.143	1.101	1.268	1.079	0.935191	0.936598	0.979761	0.941131	0.972877	0.163499	0.192825	0.138814	0.342555	0.109695	0.0290995	0.0284467	0.00887974	0.0263497	0.0119421	MAT2B
Q9BV44	THUMP domain-containing protein 3 OS=Homo sapiens OX=9606 GN=THUMPD3 PE=1 SV=1	2	1.12	0.849	0.224	0.562	0.01	0.798586	0.856401	0.707782	0.98192	9.69811e-17	0.163499	-0.236164	-2.15843	-0.831358		0.097678	0.0673228	0.1501	0.00792387	16.0133	THUMPD3
P0DMV9	Heat shock 70 kDa protein 1B OS=Homo sapiens OX=9606 GN=HSPA1B PE=1 SV=1	26	1.119	1.087	1.431	1.078	1.109	0.963515	0.99347	0.980295	0.973361	0.948847	0.16221	0.120352	0.517024	0.108357	0.149259	0.0161415	0.00284534	0.00864301	0.011726	0.0228039	HSPA1B
P20020	Plasma membrane calcium-transporting ATPase 1 OS=Homo sapiens OX=9606 GN=ATP2B1 PE=1 SV=4	19	1.116	3.025	2.439	2.036	2.132	0.939569	0.358947	0.807001	0.78237	0.786096	0.158337	1.59694	1.28629	1.02574	1.09221	0.0270714	0.44497	0.0931259	0.106588	0.104524	ATP2B1
P62701	40S ribosomal protein S4, X isoform OS=Homo sapiens OX=9606 GN=RPS4X PE=1 SV=2	29	1.114	2.115	3.587	3.021	1.92	0.964306	0.711952	0.604349	0.486916	0.895602	0.155749	1.08066	1.84278	1.59503	0.941106	0.0157853	0.147549	0.218712	0.312546	0.0478852	RPS4X
P31350	Ribonucleoside-diphosphate reductase subunit M2 OS=Homo sapiens OX=9606 GN=RRM2 PE=1 SV=1	6	1.114	1.387	1.214	1.527	0.92	0.825672	0.799908	0.916999	0.871815	0.932202	0.155749	0.471968	0.279768	0.6107	-0.120294	0.0831925	0.0969601	0.0376309	0.0595754	0.0304898	RRM2
Q7Z406	Myosin-14 OS=Homo sapiens OX=9606 GN=MYH14 PE=1 SV=2	2	1.112	1.21	4.119	3.164	0.738	0.890822	0.872878	0.497815	0.420037	0.949054	0.153157	0.275007	2.04229	1.66175	-0.438307	0.050209	0.0590465	0.302932	0.376713	0.0227092	MYH14
Q9UL46	Proteasome activator complex subunit 2 OS=Homo sapiens OX=9606 GN=PSME2 PE=1 SV=4	13	1.112	0.946	1.921	2.507	1.509	0.964874	0.973897	0.902731	0.671451	0.963275	0.153157	-0.0800879	0.941858	1.32596	0.593593	0.0155293	0.0114871	0.0444415	0.172985	0.0162496	PSME2
O95671	Probable bifunctional dTTP/UTP pyrophosphatase/methyltransferase protein OS=Homo sapiens OX=9606 GN=ASMTL PE=1 SV=3	17	1.111	1.579	1.979	1.686	2.426	0.939569	0.870045	0.893192	0.862151	0.731555	0.151859	0.659011	0.984772	0.753605	1.27858	0.0270714	0.0604582	0.0490553	0.0644167	0.135753	ASMTL
P05023	Sodium/potassium-transporting ATPase subunit alpha-1 OS=Homo sapiens OX=9606 GN=ATP1A1 PE=1 SV=1	22	1.111	1.167	1.555	2.721	2.119	0.964874	0.976865	0.956627	0.588028	0.863533	0.151859	0.222805	0.636915	1.44414	1.08338	0.0155293	0.0101655	0.0192573	0.230602	0.0637211	ATP1A1
P83731	60S ribosomal protein L24 OS=Homo sapiens OX=9606 GN=RPL24 PE=1 SV=1	9	1.11	1.207	1.249	1.125	1.472	0.965289	0.971196	0.984481	0.988754	0.972186	0.15056	0.271426	0.320773	0.169925	0.557778	0.0153426	0.0126929	0.00679264	0.00491163	0.0122507	RPL24
Q13823	Nucleolar GTP-binding protein 2 OS=Homo sapiens OX=9606 GN=GNL2 PE=1 SV=1	2	1.109	1.27	1.345	1.363	1.548	0.788688	0.832801	0.846318	0.851616	0.791116	0.149259	0.344828	0.427606	0.446786	0.630405	0.103095	0.0794589	0.0724666	0.0697562	0.10176	GNL2
P00505	Aspartate aminotransferase, mitochondrial OS=Homo sapiens OX=9606 GN=GOT2 PE=1 SV=3	20	1.109	1.22	1.507	1.538	2.847	0.966349	0.969972	0.965653	0.919572	0.719664	0.149259	0.286881	0.591679	0.621056	1.50944	0.0148662	0.0132409	0.0151791	0.0364145	0.14287	GOT2
O75340	Programmed cell death protein 6 OS=Homo sapiens OX=9606 GN=PDCD6 PE=1 SV=1	8	1.107	0.697	0.889	0.908	0.666	0.945024	0.908829	0.939024	0.947534	0.888981	0.146655	-0.520769	-0.169745	-0.139236	-0.586406	0.0245573	0.0415178	0.0273233	0.0234054	0.0511076	PDCD6
P49006	MARCKS-related protein OS=Homo sapiens OX=9606 GN=MARCKSL1 PE=1 SV=2	6	1.106	5.123	3.752	2.706	5.644	0.791096	0.054095	0.276093	0.401562	0.391042	0.145351	2.35699	1.90766	1.43616	2.49672	0.101771	1.26684	0.558945	0.396247	0.407776	MARCKSL1
Q9NR56	Muscleblind-like protein 1 OS=Homo sapiens OX=9606 GN=MBNL1 PE=1 SV=2	5	1.105	1.633	2.154	0.846	0.552	0.906056	0.675909	0.692055	0.992063	0.890969	0.144046	0.707525	1.10702	-0.24127	-0.85726	0.0428448	0.170112	0.159859	0.00346061	0.0501374	MBNL1
P84077	ADP-ribosylation factor 1 OS=Homo sapiens OX=9606 GN=ARF1 PE=1 SV=2	8	1.103	0.765	1.192	0.971	0.831	0.970558	0.892257	0.974146	0.94068	0.867072	0.141433	-0.386468	0.253384	-0.0424568	-0.26708	0.0129784	0.0495101	0.0113759	0.0265581	0.0619447	ARF1
Q14103	Heterogeneous nuclear ribonucleoprotein D0 OS=Homo sapiens OX=9606 GN=HNRNPD PE=1 SV=1	13	1.102	1.384	1.941	2.251	1.382	0.971255	0.919135	0.895928	0.760354	0.989771	0.140124	0.468844	0.9568	1.17057	0.466758	0.0126665	0.0366207	0.0477267	0.118984	0.0044653	HNRNPD
Q8N5K1	CDGSH iron-sulfur domain-containing protein 2 OS=Homo sapiens OX=9606 GN=CISD2 PE=1 SV=1	7	1.102	0.86	0.98	2.475	2.622	0.931216	0.996153	0.985233	0.651432	0.673797	0.140124	-0.217591	-0.0291463	1.30743	1.39067	0.0309495	0.00167406	0.00646105	0.186131	0.171471	CISD2
Q9HCN8	Stromal cell-derived factor 2-like protein 1 OS=Homo sapiens OX=9606 GN=SDF2L1 PE=1 SV=2	2	1.102	0.692	0.516	1.553	2.274	0.824607	0.999476	0.921748	0.856133	0.786096	0.140124	-0.531156	-0.954557	0.635058	1.18523	0.0837532	0.00022757	0.0353877	0.0674586	0.104524	SDF2L1
Q9HCE1	Helicase MOV-10 OS=Homo sapiens OX=9606 GN=MOV10 PE=1 SV=2	10	1.101	0.99	1.136	1.215	1.176	0.8406	0.938476	0.933781	0.923878	0.936546	0.138814	-0.0144996	0.183963	0.280956	0.233888	0.0754107	0.027577	0.0297548	0.0343853	0.028471	MOV10
Q8WXI9	Transcriptional repressor p66-beta OS=Homo sapiens OX=9606 GN=GATAD2B PE=1 SV=1	3	1.099	5.443	5.018	2.842	3.788	0.807572	0.0275998	0.0686591	0.26832	0.280702	0.136191	2.4444	2.32711	1.50691	1.92144	0.092819	1.55909	1.1633	0.571347	0.551755	GATAD2B
Q16563	Synaptophysin-like protein 1 OS=Homo sapiens OX=9606 GN=SYPL1 PE=1 SV=1	3	1.099	1.397	1.043	1.241	1.008	0.895734	0.801279	0.946203	0.923223	0.974914	0.136191	0.482332	0.0607392	0.311503	0.0114956	0.047821	0.0962162	0.0240155	0.0346935	0.0110338	SYPL1
P51648	Aldehyde dehydrogenase family 3 member A2 OS=Homo sapiens OX=9606 GN=ALDH3A2 PE=1 SV=1	21	1.099	1.337	1.812	1.421	1.651	0.964874	0.939289	0.920186	0.949861	0.930135	0.136191	0.418999	0.857583	0.506907	0.72334	0.0155293	0.027201	0.0361246	0.0223402	0.0314542	ALDH3A2
O75694	Nuclear pore complex protein Nup155 OS=Homo sapiens OX=9606 GN=NUP155 PE=1 SV=1	17	1.099	1.115	1.446	1.279	1.503	0.925646	0.918316	0.872295	0.923911	0.865364	0.136191	0.157044	0.532068	0.355016	0.587845	0.0335552	0.0370077	0.0593364	0.0343697	0.0628011	NUP155
Q12904	Aminoacyl tRNA synthase complex-interacting multifunctional protein 1 OS=Homo sapiens OX=9606 GN=AIMP1 PE=1 SV=2	12	1.099	0.838	3.742	0.824	0.877	0.939569	0.980289	0.423824	0.931832	0.972186	0.136191	-0.254978	1.90381	-0.279284	-0.189351	0.0270714	0.00864582	0.372815	0.0306623	0.0122507	AIMP1
P35606	Coatomer subunit beta' OS=Homo sapiens OX=9606 GN=COPB2 PE=1 SV=2	19	1.096	1.037	1.166	0.991	0.546	0.97225	0.99347	0.992207	0.946343	0.770054	0.132248	0.0524159	0.221568	-0.013043	-0.873027	0.0122219	0.00284534	0.00339754	0.0239514	0.113479	COPB2
P07954	Fumarate hydratase, mitochondrial OS=Homo sapiens OX=9606 GN=FH PE=1 SV=3	14	1.096	0.606	0.863	0.808	1.066	0.974796	0.812558	0.883669	0.891791	0.936876	0.132248	-0.72261	-0.212568	-0.307573	0.0922074	0.0110861	0.0901457	0.0537103	0.049737	0.0283178	FH
P07355	Annexin A2 OS=Homo sapiens OX=9606 GN=ANXA2 PE=1 SV=2	53	1.095	1.388	1.968	2.026	2.423	0.974912	0.918896	0.894555	0.816803	0.799991	0.130931	0.473008	0.97673	1.01863	1.27679	0.0110344	0.0367337	0.0483929	0.0878828	0.0969149	ANXA2
Q13242	Serine/arginine-rich splicing factor 9 OS=Homo sapiens OX=9606 GN=SRSF9 PE=1 SV=1	6	1.094	0.817	0.844	1.169	0.523	0.918791	0.977278	0.994972	0.93156	0.883914	0.129613	-0.291592	-0.244685	0.225275	-0.935117	0.0367833	0.00998209	0.00218917	0.0307891	0.0535899	SRSF9
Q13363	C-terminal-binding protein 1 OS=Homo sapiens OX=9606 GN=CTBP1 PE=1 SV=2	7	1.093	1.117	1.376	1.17	1	0.918791	0.907965	0.877438	0.946343	0.97407	0.128293	0.159629	0.46048	0.226509	0	0.0367833	0.0419307	0.0567837	0.0239514	0.01141	CTBP1
P00918	Carbonic anhydrase 2 OS=Homo sapiens OX=9606 GN=CA2 PE=1 SV=2	15	1.093	0.991	1.037	1.04	0.761	0.975271	0.985263	0.936705	0.958811	0.82566	0.128293	-0.013043	0.0524159	0.0565835	-0.394032	0.0108749	0.00644784	0.0283973	0.0182671	0.083199	CA2
O14979	Heterogeneous nuclear ribonucleoprotein D-like OS=Homo sapiens OX=9606 GN=HNRNPDL PE=1 SV=3	7	1.093	0.712	0.73	0.895	0.473	0.92902	0.952476	0.940794	0.995699	0.854427	0.128293	-0.490051	-0.454032	-0.16004	-1.08009	0.0319749	0.021146	0.0265055	0.0018718	0.0683251	HNRNPDL
P30405	Peptidyl-prolyl cis-trans isomerase F, mitochondrial OS=Homo sapiens OX=9606 GN=PPIF PE=1 SV=1	5	1.092	0.893	0.706	1.164	1.214	0.930256	0.971196	0.939881	0.929011	0.930135	0.126973	-0.163268	-0.50226	0.219091	0.279768	0.0313975	0.0126929	0.0269272	0.031979	0.0314542	PPIF
Q8NBS9	Thioredoxin domain-containing protein 5 OS=Homo sapiens OX=9606 GN=TXNDC5 PE=1 SV=2	18	1.091	0.967	1.173	1.453	1.803	0.975758	0.976865	0.96846	0.929011	0.911723	0.125651	-0.0484122	0.230203	0.539035	0.850399	0.0106578	0.0101655	0.0139184	0.031979	0.0401373	TXNDC5
O43414	ERI1 exoribonuclease 3 OS=Homo sapiens OX=9606 GN=ERI3 PE=1 SV=2	2	1.091	0.871	0.984	0.924	0.234	0.798634	0.942428	0.856853	0.947534	0.760831	0.125651	-0.199255	-0.0232698	-0.114035	-2.09542	0.0976521	0.025752	0.0670938	0.0234054	0.118712	ERI3
Q9H6Z4	Ran-binding protein 3 OS=Homo sapiens OX=9606 GN=RANBP3 PE=1 SV=1	4	1.09	1.361	0.84	1.397	0.781	0.827704	0.818411	0.998426	0.899256	0.961509	0.124328	0.444667	-0.251539	0.482332	-0.356606	0.0821247	0.0870283	0.000684239	0.0461165	0.0170468	RANBP3
Q9H5V8	CUB domain-containing protein 1 OS=Homo sapiens OX=9606 GN=CDCP1 PE=1 SV=3	7	1.09	1.024	0.863	1.071	1.512	0.935191	0.939863	0.970927	0.99283	0.908329	0.124328	0.0342157	-0.212568	0.0989585	0.596458	0.0290995	0.0269353	0.0128134	0.00312512	0.0417569	CDCP1
P62269	40S ribosomal protein S18 OS=Homo sapiens OX=9606 GN=RPS18 PE=1 SV=3	17	1.089	1.078	3.177	2.038	2.173	0.976082	0.996949	0.690952	0.814241	0.854427	0.123004	0.108357	1.66767	1.02715	1.11969	0.0105139	0.00132705	0.160552	0.0892472	0.0683251	RPS18
Q9Y6C9	Mitochondrial carrier homolog 2 OS=Homo sapiens OX=9606 GN=MTCH2 PE=1 SV=1	9	1.088	1.634	1.656	1.664	2.183	0.939569	0.83046	0.905117	0.871815	0.788371	0.121679	0.708408	0.727703	0.734655	1.12631	0.0270714	0.0806812	0.0432952	0.0595754	0.10327	MTCH2
P51571	Translocon-associated protein subunit delta OS=Homo sapiens OX=9606 GN=SSR4 PE=1 SV=1	6	1.088	1.173	1.418	1.205	1.893	0.950452	0.956643	0.953388	0.968905	0.87121	0.121679	0.230203	0.503858	0.269033	0.920674	0.0220698	0.0192501	0.0207303	0.013719	0.0598769	SSR4
Q08380	Galectin-3-binding protein OS=Homo sapiens OX=9606 GN=LGALS3BP PE=1 SV=1	13	1.088	0.956	2.14	0.823	0.387	0.975271	0.985037	0.876679	0.91273	0.645907	0.121679	-0.0649175	1.09761	-0.281036	-1.36959	0.0108749	0.00654737	0.0571592	0.0396577	0.18983	LGALS3BP
P50991	T-complex protein 1 subunit delta OS=Homo sapiens OX=9606 GN=CCT4 PE=1 SV=4	30	1.086	1.087	0.898	0.876	0.856	0.978191	0.99347	0.895265	0.91273	0.87763	0.119024	0.120352	-0.155213	-0.190997	-0.224317	0.00957625	0.00284534	0.0480483	0.0396577	0.0566884	CCT4
Q6IA86	Elongator complex protein 2 OS=Homo sapiens OX=9606 GN=ELP2 PE=1 SV=2	2	1.086	0.992	1.725	1.302	1.1	0.812896	0.818411	0.639984	0.728458	0.886173	0.119024	-0.011588	0.786596	0.380729	0.137504	0.0899648	0.0870283	0.193831	0.137595	0.0524814	ELP2
P04083	Annexin A1 OS=Homo sapiens OX=9606 GN=ANXA1 PE=1 SV=2	31	1.086	0.808	0.907	1.027	0.997	0.977955	0.918283	0.897295	0.95553	0.921555	0.119024	-0.307573	-0.140826	0.0384362	-0.00433459	0.00968099	0.0370234	0.0470646	0.0197557	0.0354787	ANXA1
Q02952	A-kinase anchor protein 12 OS=Homo sapiens OX=9606 GN=AKAP12 PE=1 SV=4	4	1.086	0.311	0.515	0.346		0.815456	0.818411	0.931025	0.832885		0.119024	-1.68501	-0.957356	-1.53116	#VALUE!	0.0885995	0.0870283	0.0310389	0.0794151	#VALUE!	AKAP12
Q99623	Prohibitin-2 OS=Homo sapiens OX=9606 GN=PHB2 PE=1 SV=2	26	1.085	1.635	2.901	3.159	5.011	0.97845	0.86234	0.74887	0.444885	0.333046	0.117695	0.709291	1.53655	1.65947	2.3251	0.00946135	0.0643215	0.125594	0.351753	0.477496	PHB2
Q15181	Inorganic pyrophosphatase OS=Homo sapiens OX=9606 GN=PPA1 PE=1 SV=2	11	1.085	0.623	0.353	0.743	0.624	0.97845	0.870045	0.519239	0.883323	0.851698	0.117695	-0.682696	-1.50226	-0.428566	-0.680382	0.00946135	0.0604582	0.284633	0.0538805	0.0697145	PPA1
Q9NSE4	Isoleucine--tRNA ligase, mitochondrial OS=Homo sapiens OX=9606 GN=IARS2 PE=1 SV=2	20	1.084	0.89	0.857	1.266	1.407	0.948557	0.988195	0.944526	0.946343	0.923521	0.116365	-0.168123	-0.222633	0.340277	0.492622	0.0229367	0.00515738	0.0247862	0.0239514	0.0345533	IARS2
P51114	Fragile X mental retardation syndrome-related protein 1 OS=Homo sapiens OX=9606 GN=FXR1 PE=1 SV=3	6	1.084	0.865	1.474	0.83	0.618	0.924224	0.974541	0.863369	0.978552	0.91763	0.116365	-0.209228	0.559737	-0.268817	-0.694321	0.0342229	0.0111997	0.0638038	0.00941605	0.0373323	FXR1
Q8IY22	C-Maf-inducing protein OS=Homo sapiens OX=9606 GN=CMIP PE=1 SV=3	5	1.084	0.695	1.308	0.605	0.579	0.815662	0.996949	0.931025	0.929264	0.957892	0.116365	-0.524915	0.387363	-0.724993	-0.788365	0.0884896	0.00132705	0.0310389	0.031861	0.0186835	CMIP
Q13596	Sorting nexin-1 OS=Homo sapiens OX=9606 GN=SNX1 PE=1 SV=3	4	1.083	0.687	0.649	2.112	2.884	0.804595	0.997505	0.930026	0.721963	0.684445	0.115033	-0.541618	-0.62371	1.07861	1.52807	0.0944225	0.00108477	0.0315047	0.141485	0.164662	SNX1
P50895	Basal cell adhesion molecule OS=Homo sapiens OX=9606 GN=BCAM PE=1 SV=2	5	1.082	0.824	0.664	1.008	0.98	0.800056	0.965947	0.969927	0.941154	0.963133	0.1137	-0.279284	-0.590745	0.0114956	-0.0291463	0.0968798	0.0150465	0.013261	0.0263393	0.0163137	BCAM
P25789	Proteasome subunit alpha type-4 OS=Homo sapiens OX=9606 GN=PSMA4 PE=1 SV=1	10	1.079	2.621	2.939	2.718	2.442	0.974796	0.548124	0.767057	0.720172	0.75925	0.109695	1.39012	1.55533	1.44255	1.28806	0.0110861	0.261121	0.115172	0.142564	0.119615	PSMA4
Q9NWS0	PIH1 domain-containing protein 1 OS=Homo sapiens OX=9606 GN=PIH1D1 PE=1 SV=1	2	1.079	0.01	0.681	0.569	0.01	0.807572	1.09976e-16	0.979761	0.943915	9.69811e-17	0.109695		-0.554273	-0.813499		0.092819	15.9587	0.00887974	0.0250673	16.0133	PIH1D1
B5MCY1	Tudor domain-containing protein 15 OS=Homo sapiens OX=9606 GN=TDRD15 PE=2 SV=1	2	1.078	4.856	4.167	6.084	3.996	0.812388	0.0690931	0.2641	0.0292251	0.311134	0.108357	2.27977	2.05901	2.60502	1.99856	0.0902367	1.16057	0.578232	1.53424	0.507053	TDRD15
A6NDG6	Glycerol-3-phosphate phosphatase OS=Homo sapiens OX=9606 GN=PGP PE=1 SV=1	3	1.076	0.341	9.273	1.349	3.624	0.813549	0.831314	0.00813675	0.88274	0.532106	0.105678	-1.55216	3.21304	0.43189	1.85758	0.0896161	0.080235	2.08955	0.0541674	0.274001	PGP
P49721	Proteasome subunit beta type-2 OS=Homo sapiens OX=9606 GN=PSMB2 PE=1 SV=1	10	1.074	0.831	1.052	1.7	1.965	0.956021	0.969972	0.964434	0.871815	0.836138	0.102994	-0.26708	0.0731347	0.765535	0.974529	0.0195325	0.0132409	0.0157277	0.0595754	0.0777223	PSMB2
Q16222	UDP-N-acetylhexosamine pyrophosphorylase OS=Homo sapiens OX=9606 GN=UAP1 PE=1 SV=3	10	1.072	0.678	0.985	0.779	0.691	0.950452	0.892257	0.944526	0.902638	0.854427	0.100305	-0.560643	-0.0218044	-0.360305	-0.533242	0.0220698	0.0495101	0.0247862	0.0444863	0.0683251	UAP1
P23528	Cofilin-1 OS=Homo sapiens OX=9606 GN=CFL1 PE=1 SV=3	12	1.072	0.6	0.984	1.515	1.297	0.985263	0.807862	0.921748	0.923878	0.996526	0.100305	-0.736966	-0.0232698	0.599318	0.375178	0.00644784	0.092663	0.0353877	0.0343853	0.00151155	CFL1
P45880	Voltage-dependent anion-selective channel protein 2 OS=Homo sapiens OX=9606 GN=VDAC2 PE=1 SV=2	16	1.071	1.954	1.536	1.648	1.958	0.985263	0.778082	0.95928	0.901036	0.890969	0.0989585	0.96643	0.619178	0.720716	0.969381	0.00644784	0.108975	0.0180547	0.0452579	0.0501374	VDAC2
Q01813	ATP-dependent 6-phosphofructokinase, platelet type OS=Homo sapiens OX=9606 GN=PFKP PE=1 SV=2	42	1.071	1.065	0.987	0.919	0.902	0.985263	0.999476	0.922003	0.923911	0.891469	0.0989585	0.0908534	-0.018878	-0.121863	-0.148801	0.00644784	0.00022757	0.0352679	0.0343697	0.0498937	PFKP
P04181	Ornithine aminotransferase, mitochondrial OS=Homo sapiens OX=9606 GN=OAT PE=1 SV=1	22	1.071	1.046	1.314	1.032	1.351	0.985263	0.996949	0.998573	0.956126	0.996105	0.0989585	0.0648829	0.393965	0.045443	0.434028	0.00644784	0.00132705	0.00062006	0.0194848	0.00169488	OAT
Q15434	RNA-binding motif, single-stranded-interacting protein 2 OS=Homo sapiens OX=9606 GN=RBMS2 PE=1 SV=1	2	1.07	1.054	1.662	1.611	0.01	0.834824	0.751931	0.685248	0.575385	9.69811e-17	0.0976108	0.0758749	0.73292	0.687956		0.0784053	0.123822	0.164152	0.240041	16.0133	RBMS2
Q5ST30	Valine--tRNA ligase, mitochondrial OS=Homo sapiens OX=9606 GN=VARS2 PE=1 SV=2	2	1.068	1.144	1.275	1.357	1.718	0.818438	0.832731	0.760135	0.732033	0.735985	0.0949116	0.194087	0.350497	0.440421	0.78073	0.0870142	0.0794953	0.119109	0.13547	0.133131	VARS2
P13995	Bifunctional methylenetetrahydrofolate dehydrogenase/cyclohydrolase, mitochondrial OS=Homo sapiens OX=9606 GN=MTHFD2 PE=1 SV=2	4	1.067	1.283	0.531	0.965	0.815	0.882551	0.831314	0.870106	0.980378	0.981644	0.0935602	0.359521	-0.913216	-0.0513992	-0.295128	0.0542603	0.080235	0.0604276	0.00860646	0.00804601	MTHFD2
P26196	Probable ATP-dependent RNA helicase DDX6 OS=Homo sapiens OX=9606 GN=DDX6 PE=1 SV=2	18	1.067	1.195	1.018	0.755	0.607	0.979751	0.971468	0.949882	0.901036	0.841799	0.0935602	0.257011	0.0257376	-0.405451	-0.720232	0.00888438	0.0125713	0.0223301	0.0452579	0.0747917	DDX6
P31930	Cytochrome b-c1 complex subunit 1, mitochondrial OS=Homo sapiens OX=9606 GN=UQCRC1 PE=1 SV=3	21	1.067	1.041	1.082	1.011	1.317	0.98864	0.996949	0.944526	0.94934	0.999183	0.0935602	0.0579701	0.1137	0.015783	0.397255	0.00496181	0.00132705	0.0247862	0.022578	0.000354843	UQCRC1
Q9UN37	Vacuolar protein sorting-associated protein 4A OS=Homo sapiens OX=9606 GN=VPS4A PE=1 SV=1	4	1.067	0.781	0.837	0.907	0.776	0.925688	0.988607	0.982751	0.996257	0.961103	0.0935602	-0.356606	-0.2567	-0.140826	-0.365871	0.0335356	0.00497641	0.00755642	0.00162866	0.0172302	VPS4A
P00973	2'-5'-oligoadenylate synthase 1 OS=Homo sapiens OX=9606 GN=OAS1 PE=1 SV=4	2	1.067	0.477	1.364	0.805	1	0.825672	0.974425	0.793717	0.923911	0.854427	0.0935602	-1.06794	0.447844	-0.312939	0	0.0831925	0.0112514	0.100335	0.0343697	0.0683251	OAS1
P50454	Serpin H1 OS=Homo sapiens OX=9606 GN=SERPINH1 PE=1 SV=2	21	1.066	0.601	0.729	0.966	0.816	0.989293	0.808876	0.835524	0.938604	0.857582	0.0922074	-0.734563	-0.456009	-0.0499049	-0.293359	0.00467492	0.0921179	0.0780412	0.0275178	0.0667244	SERPINH1
P50416	Carnitine O-palmitoyltransferase 1, liver isoform OS=Homo sapiens OX=9606 GN=CPT1A PE=1 SV=2	18	1.065	2.537	1.883	3.757	7.387	0.939569	0.464368	0.853996	0.293281	0.0995531	0.0908534	1.34312	0.913033	1.90958	2.88499	0.0270714	0.333138	0.0685439	0.532716	1.00195	CPT1A
Q15287	RNA-binding protein with serine-rich domain 1 OS=Homo sapiens OX=9606 GN=RNPS1 PE=1 SV=1	3	1.064	0.866	0.835	0.998	0.693	0.85198	0.974541	0.96846	0.967975	0.949054	0.0894982	-0.207561	-0.260152	-0.00288828	-0.529073	0.0695708	0.0111997	0.0139184	0.0141358	0.0227092	RNPS1
P11142	Heat shock cognate 71 kDa protein OS=Homo sapiens OX=9606 GN=HSPA8 PE=1 SV=1	42	1.064	0.808	0.959	0.953	1.217	0.990667	0.918283	0.915277	0.93156	0.975558	0.0894982	-0.307573	-0.0603973	-0.0694519	0.283329	0.00407235	0.0370234	0.0384473	0.0307891	0.0107467	HSPA8
Q9NPF4	Probable tRNA N6-adenosine threonylcarbamoyltransferase OS=Homo sapiens OX=9606 GN=OSGEP PE=1 SV=1	5	1.062	0.75	0.994	0.811	0.836	0.834606	0.983667	0.934593	0.982836	0.968106	0.0867838	-0.415037	-0.00868224	-0.302226	-0.258425	0.0785183	0.00715171	0.0293775	0.00751899	0.0140769	OSGEP
P21589	5'-nucleotidase OS=Homo sapiens OX=9606 GN=NT5E PE=1 SV=1	8	1.062	0.62	0.709	0.831	1.394	0.94291	0.946146	0.952602	0.976168	0.909059	0.0867838	-0.68966	-0.496142	-0.26708	0.479231	0.0255299	0.024042	0.0210887	0.0104754	0.0414078	NT5E
Q9UPQ0	LIM and calponin homology domains-containing protein 1 OS=Homo sapiens OX=9606 GN=LIMCH1 PE=1 SV=4	9	1.061	0.914	3.525	4.078	1.477	0.85131	0.954152	0.598582	0.235667	0.910641	0.0854247	-0.129734	1.81762	2.02786	0.56267	0.0699124	0.0203825	0.222876	0.627701	0.0406528	LIMCH1
P21817	Ryanodine receptor 1 OS=Homo sapiens OX=9606 GN=RYR1 PE=1 SV=3	2	1.061	0.579	0.315	0.934	0.681	0.824381	0.974541	0.807001	0.939048	0.99685	0.0854247	-0.788365	-1.66658	-0.0985055	-0.554273	0.0838723	0.0111997	0.0931259	0.0273124	0.00136997	RYR1
O15155	BET1 homolog OS=Homo sapiens OX=9606 GN=BET1 PE=1 SV=1	2	1.061	0.455	0.327	0.696	0.739	0.85263	0.867723	0.743971	0.929264	0.972186	0.0854247	-1.13606	-1.61264	-0.522841	-0.436354	0.0692396	0.0616191	0.128444	0.031861	0.0122507	BET1
Q9NYF8	Bcl-2-associated transcription factor 1 OS=Homo sapiens OX=9606 GN=BCLAF1 PE=1 SV=2	7	1.059	1.903	1.574	2.181	2.406	0.834972	0.54617	0.877438	0.682968	0.754875	0.0827026	0.928276	0.654436	1.12499	1.26664	0.078328	0.262672	0.0567837	0.1656	0.122125	BCLAF1
Q92466	DNA damage-binding protein 2 OS=Homo sapiens OX=9606 GN=DDB2 PE=1 SV=1	4	1.057	4.633	2.418	2.723	4.572	0.810077	0.0690931	0.588038	0.478806	0.483524	0.0799754	2.21195	1.27381	1.4452	2.19283	0.0914737	1.16057	0.230595	0.319841	0.315582	DDB2
A1A5B4	Anoctamin-9 OS=Homo sapiens OX=9606 GN=ANO9 PE=1 SV=3	2	1.056	0.529	0.196	0.566	0.346	0.846505	0.956643	0.591375	0.929011	0.857582	0.0786098	-0.91866	-2.35107	-0.821126	-1.53116	0.0723703	0.0192501	0.228137	0.031979	0.0667244	ANO9
Q15751	Probable E3 ubiquitin-protein ligase HERC1 OS=Homo sapiens OX=9606 GN=HERC1 PE=1 SV=2	2	1.055	1.461	2.599	2.051	2.3	0.807572	0.784997	0.527713	0.733506	0.602084	0.077243	0.546956	1.37796	1.03633	1.20163	0.092819	0.105132	0.277602	0.134596	0.220343	HERC1
P61289	Proteasome activator complex subunit 3 OS=Homo sapiens OX=9606 GN=PSME3 PE=1 SV=1	9	1.054	0.875	0.844	1.199	0.803	0.959174	0.987304	0.944526	0.954621	0.946938	0.0758749	-0.192645	-0.244685	0.261832	-0.316528	0.0181027	0.00554895	0.0247862	0.0201691	0.0236785	PSME3
P18206	Vinculin OS=Homo sapiens OX=9606 GN=VCL PE=1 SV=4	50	1.05	1.49	1.876	1.632	1.395	0.997657	0.888259	0.905983	0.903541	0.986289	0.0703893	0.575312	0.90766	0.706641	0.480265	0.00101869	0.0514606	0.04288	0.044052	0.0059959	VCL
P62841	40S ribosomal protein S15 OS=Homo sapiens OX=9606 GN=RPS15 PE=1 SV=2	6	1.05	1.049	3.677	2.743	2.087	0.963515	0.999476	0.619702	0.612239	0.836138	0.0703893	0.0690147	1.87853	1.45575	1.06143	0.0161415	0.00022757	0.207817	0.213079	0.0777223	RPS15
O94925	Glutaminase kidney isoform, mitochondrial OS=Homo sapiens OX=9606 GN=GLS PE=1 SV=1	18	1.05	1.006	1.584	1.757	1.231	0.998754	0.988412	0.949882	0.881351	0.979413	0.0703893	0.00863031	0.663572	0.813114	0.299831	0.00054161	0.00506208	0.0223301	0.0548513	0.00903401	GLS
P18669	Phosphoglycerate mutase 1 OS=Homo sapiens OX=9606 GN=PGAM1 PE=1 SV=2	14	1.05	0.826	1.04	0.954	0.938	0.998087	0.925162	0.937088	0.93156	0.904772	0.0703893	-0.275786	0.0565835	-0.0679388	-0.0923402	0.000831646	0.033782	0.0282198	0.0307891	0.0434609	PGAM1
P55327	Tumor protein D52 OS=Homo sapiens OX=9606 GN=TPD52 PE=1 SV=2	9	1.049	1.072	1.408	0.336	0.203	0.97225	0.989445	0.931025	0.427168	0.214887	0.0690147	0.100305	0.493647	-1.57347	-2.30045	0.0122219	0.00460854	0.0310389	0.369402	0.667791	TPD52
Q96A33	Coiled-coil domain-containing protein 47 OS=Homo sapiens OX=9606 GN=CCDC47 PE=1 SV=1	13	1.048	0.907	3.086	2.122	2.204	0.941063	0.983616	0.568605	0.773851	0.74497	0.0676387	-0.140826	1.62574	1.08542	1.14012	0.0263811	0.00717462	0.245189	0.111343	0.127861	CCDC47
P11908	Ribose-phosphate pyrophosphokinase 2 OS=Homo sapiens OX=9606 GN=PRPS2 PE=1 SV=2	5	1.047	1.044	1.481	1.024	0.654	0.964009	0.976865	0.921748	0.987787	0.890969	0.0662614	0.0621217	0.566572	0.0342157	-0.612637	0.0159191	0.0101655	0.0353877	0.00533667	0.0501374	PRPS2
Q9UQ80	Proliferation-associated protein 2G4 OS=Homo sapiens OX=9606 GN=PA2G4 PE=1 SV=3	26	1.047	1.033	1.335	1.605	1.454	0.998754	0.99347	0.998573	0.911197	0.972186	0.0662614	0.0468403	0.41684	0.682573	0.540027	0.00054161	0.00284534	0.00062006	0.0403877	0.0122507	PA2G4
Q12765	Secernin-1 OS=Homo sapiens OX=9606 GN=SCRN1 PE=1 SV=2	10	1.046	0.987	1.242	0.887	0.481	0.924224	0.919135	0.934108	0.99632	0.854427	0.0648829	-0.018878	0.312665	-0.172994	-1.05589	0.0342229	0.0366207	0.0296027	0.00160133	0.0683251	SCRN1
Q15631	Translin OS=Homo sapiens OX=9606 GN=TSN PE=1 SV=1	8	1.045	1.642	2.128	1.851	1.533	0.93851	0.778376	0.687874	0.789	0.886173	0.0635029	0.715454	1.0895	0.888305	0.616358	0.0275611	0.10881	0.162491	0.102923	0.0524814	TSN
Q14554	Protein disulfide-isomerase A5 OS=Homo sapiens OX=9606 GN=PDIA5 PE=1 SV=1	8	1.045	1.261	1.003	1.02	1.748	0.935191	0.8552	0.962233	0.966541	0.82836	0.0635029	0.334568	0.00432161	0.0285692	0.805705	0.0290995	0.0679322	0.0167199	0.0147796	0.081781	PDIA5
Q7Z7L1	Schlafen family member 11 OS=Homo sapiens OX=9606 GN=SLFN11 PE=1 SV=2	2	1.045	0.807	1.132	1.045	0.656	0.830889	0.870045	0.843644	0.851616	0.936876	0.0635029	-0.309359	0.178874	0.0635029	-0.608232	0.0804569	0.0604582	0.0738409	0.0697562	0.0283178	SLFN11
Q8IUE6	Histone H2A type 2-B OS=Homo sapiens OX=9606 GN=H2AC21 PE=1 SV=3	2	1.044	7.068	2.078	7.259	5.601	0.834905	0.0122821	0.705459	0.0496107	0.178557	0.0621217	2.8213	1.0552	2.85977	2.48568	0.0783631	1.91073	0.151528	1.30442	0.748224	H2AC21
P31948	Stress-induced-phosphoprotein 1 OS=Homo sapiens OX=9606 GN=STIP1 PE=1 SV=1	33	1.044	1.261	1.316	1.497	1.103	0.999969	0.956064	0.998573	0.923911	0.946938	0.0621217	0.334568	0.396159	0.582074	0.141433	1.34344e-05	0.0195129	0.00062006	0.0343697	0.0236785	STIP1
P52272	Heterogeneous nuclear ribonucleoprotein M OS=Homo sapiens OX=9606 GN=HNRNPM PE=1 SV=3	41	1.043	1.205	1.629	1.362	1.674	0.999969	0.971196	0.943682	0.947534	0.932224	0.0607392	0.269033	0.703987	0.445727	0.7433	1.34344e-05	0.0126929	0.0251742	0.0234054	0.0304798	HNRNPM
Q9ULC4	Malignant T-cell-amplified sequence 1 OS=Homo sapiens OX=9606 GN=MCTS1 PE=1 SV=1	9	1.043	0.815	1.034	0.844	0.923	0.964185	0.960472	0.964434	0.922736	0.938357	0.0607392	-0.295128	0.0482362	-0.244685	-0.115597	0.0158395	0.0175152	0.0157277	0.0349227	0.027632	MCTS1
O75390	Citrate synthase, mitochondrial OS=Homo sapiens OX=9606 GN=CS PE=1 SV=2	15	1.042	0.756	1.102	1.063	1.446	0.999969	0.889695	0.948633	0.966963	0.974729	0.0593553	-0.403542	0.140124	0.0881416	0.532068	1.34344e-05	0.0507588	0.0229017	0.0145901	0.011116	CS
P23246	Splicing factor, proline- and glutamine-rich OS=Homo sapiens OX=9606 GN=SFPQ PE=1 SV=2	29	1.041	3.045	4.841	1.992	1.558	0.999969	0.351522	0.3772	0.828871	0.951425	0.0579701	1.60644	2.27531	0.994218	0.639695	1.34344e-05	0.454047	0.423429	0.0815128	0.0216254	SFPQ
Q16531	DNA damage-binding protein 1 OS=Homo sapiens OX=9606 GN=DDB1 PE=1 SV=1	30	1.041	1.012	1.332	1.244	0.889	0.999969	0.9894	0.999244	0.980378	0.89031	0.0579701	0.0172093	0.413594	0.314986	-0.169745	1.34344e-05	0.00462814	0.000328334	0.00860646	0.0504589	DDB1
Q8NAV1	Pre-mRNA-splicing factor 38A OS=Homo sapiens OX=9606 GN=PRPF38A PE=1 SV=1	2	1.039	0.879	0.501	0.659	0.614	0.86484	0.956064	0.903065	0.955195	0.949054	0.0551957	-0.186065	-0.997117	-0.60165	-0.703689	0.0630644	0.0195129	0.0442809	0.0199081	0.0227092	PRPF38A
Q15019	Septin-2 OS=Homo sapiens OX=9606 GN=SEPTIN2 PE=1 SV=1	20	1.039	0.714	0.708	0.98	0.663	0.999969	0.87041	0.820067	0.943557	0.765431	0.0551957	-0.486004	-0.498179	-0.0291463	-0.592919	1.34344e-05	0.0602759	0.0861507	0.025232	0.116094	SEPTIN2
P08621	U1 small nuclear ribonucleoprotein 70 kDa OS=Homo sapiens OX=9606 GN=SNRNP70 PE=1 SV=2	13	1.038	4.884	6.308	7.722	3.514	0.950452	0.0898078	0.209127	0.0411302	0.463658	0.0538064	2.28806	2.65718	2.94897	1.81311	0.0220698	1.04669	0.679589	1.38584	0.333802	SNRNP70
Q14697	Neutral alpha-glucosidase AB OS=Homo sapiens OX=9606 GN=GANAB PE=1 SV=3	47	1.036	1.063	1.507	1.114	1.672	0.999969	0.999476	0.965653	0.98499	0.932513	0.051024	0.0881416	0.591679	0.155749	0.741575	1.34344e-05	0.00022757	0.0151791	0.00656805	0.0303449	GANAB
P21980	Protein-glutamine gamma-glutamyltransferase 2 OS=Homo sapiens OX=9606 GN=TGM2 PE=1 SV=2	35	1.036	0.677	1.061	0.838	0.811	0.999969	0.859533	0.939234	0.90301	0.854941	0.051024	-0.562772	0.0854247	-0.254978	-0.302226	1.34344e-05	0.0657373	0.0272261	0.0443075	0.0680639	TGM2
P09038	Fibroblast growth factor 2 OS=Homo sapiens OX=9606 GN=FGF2 PE=1 SV=3	7	1.035	2.013	5.633	3.896	1.227	0.950452	0.603128	0.208882	0.280492	0.938357	0.0496308	1.00935	2.4939	1.96199	0.295135	0.0220698	0.21959	0.680098	0.552079	0.027632	FGF2
Q13011	Delta(3,5)-Delta(2,4)-dienoyl-CoA isomerase, mitochondrial OS=Homo sapiens OX=9606 GN=ECH1 PE=1 SV=2	19	1.035	1.305	0.749	1.098	1.956	0.999969	0.946411	0.843938	0.980378	0.890969	0.0496308	0.38405	-0.416962	0.134878	0.967906	1.34344e-05	0.0239203	0.0736894	0.00860646	0.0501374	ECH1
Q14019	Coactosin-like protein OS=Homo sapiens OX=9606 GN=COTL1 PE=1 SV=3	17	1.035	1.286	2.06	2.168	1.535	0.999969	0.950166	0.87924	0.779464	0.957359	0.0496308	0.362891	1.04264	1.11636	0.618239	1.34344e-05	0.0222004	0.0558928	0.108204	0.018925	COTL1
P00966	Argininosuccinate synthase OS=Homo sapiens OX=9606 GN=ASS1 PE=1 SV=2	19	1.034	1.277	2.356	1.376	1.461	0.999969	0.951569	0.841312	0.946343	0.972186	0.0482362	0.352759	1.23634	0.46048	0.546956	1.34344e-05	0.0215599	0.0750431	0.0239514	0.0122507	ASS1
P68104	Elongation factor 1-alpha 1 OS=Homo sapiens OX=9606 GN=EEF1A1 PE=1 SV=1	17	1.034	1.018	1.54	1.019	1.101	0.999969	0.990378	0.958757	0.952834	0.946074	0.0482362	0.0257376	0.62293	0.0271541	0.138814	1.34344e-05	0.00419904	0.0182914	0.020983	0.024075	EEF1A1
P28838	Cytosol aminopeptidase OS=Homo sapiens OX=9606 GN=LAP3 PE=1 SV=3	27	1.034	0.806	1.284	0.886	0.962	0.999969	0.918283	0.992385	0.917207	0.910641	0.0482362	-0.311148	0.360645	-0.174621	-0.0558912	1.34344e-05	0.0370234	0.00331999	0.0375328	0.0406528	LAP3
Q14116	Interleukin-18 OS=Homo sapiens OX=9606 GN=IL18 PE=1 SV=1	8	1.034	0.771	0.749	0.815	0.533	0.940389	0.98572	0.964312	0.962707	0.879743	0.0482362	-0.375197	-0.416962	-0.295128	-0.907793	0.0266924	0.00624657	0.0157825	0.0165057	0.0556444	IL18
O15355	Protein phosphatase 1G OS=Homo sapiens OX=9606 GN=PPM1G PE=1 SV=1	13	1.033	3.28	3.197	3.675	2.845	0.939569	0.137866	0.408018	0.319792	0.662896	0.0468403	1.7137	1.67672	1.87774	1.50843	0.0270714	0.860543	0.389321	0.495133	0.178554	PPM1G
P53597	Succinate--CoA ligase [ADP/GDP-forming] subunit alpha, mitochondrial OS=Homo sapiens OX=9606 GN=SUCLG1 PE=1 SV=4	4	1.033	1.107	1.43	0.958	0.785	0.950452	0.921788	0.905983	0.987321	0.940187	0.0468403	0.146655	0.516015	-0.0619024	-0.349235	0.0220698	0.0353692	0.04288	0.00554176	0.0267857	SUCLG1
O94979	Protein transport protein Sec31A OS=Homo sapiens OX=9606 GN=SEC31A PE=1 SV=3	28	1.03	1.342	1.18	1.216	0.979	0.999969	0.93335	0.970927	0.996257	0.923521	0.0426443	0.424385	0.238787	0.282143	-0.0306192	1.34344e-05	0.0299554	0.0128134	0.00162866	0.0345533	SEC31A
P35250	Replication factor C subunit 2 OS=Homo sapiens OX=9606 GN=RFC2 PE=1 SV=3	3	1.03	0.38	0.453	1.145	0.675	0.847337	0.83046	0.816916	0.929264	0.929663	0.0426443	-1.39593	-1.14242	0.195348	-0.567041	0.071944	0.0806812	0.0878225	0.031861	0.0316743	RFC2
P53621	Coatomer subunit alpha OS=Homo sapiens OX=9606 GN=COPA PE=1 SV=2	40	1.029	1.009	1.065	1.034	1.052	0.999969	0.988566	0.940738	0.956126	0.933704	0.041243	0.0129262	0.0908534	0.0482362	0.0731347	1.34344e-05	0.00499421	0.0265312	0.0194848	0.0297909	COPA
P13807	Glycogen [starch] synthase, muscle OS=Homo sapiens OX=9606 GN=GYS1 PE=1 SV=2	17	1.029	0.916	0.731	0.711	0.633	0.999969	0.972749	0.870546	0.871815	0.807318	0.041243	-0.12658	-0.452057	-0.492079	-0.659723	1.34344e-05	0.0119993	0.0602081	0.0595754	0.0929555	GYS1
P22314	Ubiquitin-like modifier-activating enzyme 1 OS=Homo sapiens OX=9606 GN=UBA1 PE=1 SV=3	58	1.029	0.731	0.924	0.966	0.867	0.999969	0.882571	0.905117	0.938604	0.883488	0.041243	-0.452057	-0.114035	-0.0499049	-0.205896	1.34344e-05	0.0542502	0.0432952	0.0275178	0.0537993	UBA1
Q969G5	Caveolae-associated protein 3 OS=Homo sapiens OX=9606 GN=CAVIN3 PE=1 SV=3	2	1.028	1.117	1.204	0.887	0.47	0.8406	0.874028	0.920186	0.959271	0.922071	0.0398403	0.159629	0.267835	-0.172994	-1.08927	0.0754107	0.0584746	0.0361246	0.0180585	0.0352357	CAVIN3
Q8WUM4	Programmed cell death 6-interacting protein OS=Homo sapiens OX=9606 GN=PDCD6IP PE=1 SV=1	21	1.028	0.653	1.352	0.909	0.978	0.964818	0.902192	0.945655	0.959291	0.99515	0.0398403	-0.614845	0.435095	-0.137648	-0.0320936	0.0155544	0.0447009	0.0242673	0.0180498	0.00211153	PDCD6IP
O60563	Cyclin-T1 OS=Homo sapiens OX=9606 GN=CCNT1 PE=1 SV=1	2	1.026	1.227	0.876	0.85	0.01	0.833726	0.755671	0.887021	0.91273	9.69811e-17	0.0370307	0.295135	-0.190997	-0.234465		0.0789767	0.121667	0.0520661	0.0396577	16.0133	CCNT1
Q14914	Prostaglandin reductase 1 OS=Homo sapiens OX=9606 GN=PTGR1 PE=1 SV=2	20	1.026	1.075	0.851	1.05	1.099	0.999638	0.996949	0.878346	0.962604	0.945827	0.0370307	0.104337	-0.232769	0.0703893	0.136191	0.000157349	0.00132705	0.0563344	0.0165524	0.0241882	PTGR1
P07093	Glia-derived nexin OS=Homo sapiens OX=9606 GN=SERPINE2 PE=1 SV=1	5	1.026	0.7	0.63	0.512	0.281	0.955041	0.974541	0.923376	0.851616	0.687451	0.0370307	-0.514573	-0.666576	-0.965784	-1.83136	0.0199781	0.0111997	0.0346214	0.0697562	0.162758	SERPINE2
Q8IXI1	Mitochondrial Rho GTPase 2 OS=Homo sapiens OX=9606 GN=RHOT2 PE=1 SV=2	2	1.025	1.189	0.886	0.979	1.275	0.93851	0.859533	0.997973	0.96615	0.936546	0.0356239	0.249749	-0.174621	-0.0306192	0.350497	0.0275611	0.0657373	0.00088114	0.0149555	0.028471	RHOT2
O75396	Vesicle-trafficking protein SEC22b OS=Homo sapiens OX=9606 GN=SEC22B PE=1 SV=4	9	1.025	0.937	0.965	1.027	1.026	0.998754	0.982024	0.915827	0.955672	0.926323	0.0356239	-0.093879	-0.0513992	0.0384362	0.0370307	0.00054161	0.00787798	0.0381866	0.019691	0.0332375	SEC22B
P26639	Threonine--tRNA ligase 1, cytoplasmic OS=Homo sapiens OX=9606 GN=TARS1 PE=1 SV=3	34	1.025	0.93	0.722	0.888	0.566	0.998754	0.971196	0.829713	0.917982	0.678835	0.0356239	-0.104697	-0.469929	-0.171368	-0.821126	0.00054161	0.0126929	0.0810723	0.0371658	0.168236	TARS1
P29218	Inositol monophosphatase 1 OS=Homo sapiens OX=9606 GN=IMPA1 PE=1 SV=1	4	1.024	1.49	1.404	1.157	1.154	0.861698	0.774271	0.905983	0.929264	0.951425	0.0342157	0.575312	0.489543	0.210389	0.206643	0.0646451	0.111107	0.04288	0.031861	0.0216254	IMPA1
P61769	Beta-2-microglobulin OS=Homo sapiens OX=9606 GN=B2M PE=1 SV=1	5	1.024	0.856	0.973	2.005	0.82	0.959174	0.992609	0.998906	0.791352	0.932202	0.0342157	-0.224317	-0.0394883	1.0036	-0.286304	0.0181027	0.00322184	0.000475543	0.10163	0.0304898	B2M
Q9NQC3	Reticulon-4 OS=Homo sapiens OX=9606 GN=RTN4 PE=1 SV=2	12	1.023	0.621	0.84	0.642	0.877	0.998754	0.831314	0.883797	0.806665	0.885134	0.0328061	-0.687335	-0.251539	-0.639355	-0.189351	0.00054161	0.080235	0.0536476	0.0933068	0.0529911	RTN4
Q03135	Caveolin-1 OS=Homo sapiens OX=9606 GN=CAV1 PE=1 SV=4	6	1.022	2.644	1.696	1.574	1.657	0.95032	0.336773	0.870019	0.872631	0.834149	0.0313952	1.40272	0.762136	0.654436	0.728574	0.0221302	0.472663	0.0604711	0.0591694	0.0787563	CAV1
P51659	Peroxisomal multifunctional enzyme type 2 OS=Homo sapiens OX=9606 GN=HSD17B4 PE=1 SV=3	25	1.022	1.256	0.937	1.03	1.582	0.997657	0.956469	0.905983	0.956126	0.947596	0.0313952	0.328836	-0.093879	0.0426443	0.66175	0.00101869	0.0193291	0.04288	0.0194848	0.0233766	HSD17B4
P52815	39S ribosomal protein L12, mitochondrial OS=Homo sapiens OX=9606 GN=MRPL12 PE=1 SV=2	5	1.021	1.189	0.764	1.116	1.867	0.94742	0.87041	0.96374	0.946343	0.786096	0.0299829	0.249749	-0.388355	0.158337	0.900722	0.0234575	0.0602759	0.0160399	0.0239514	0.104524	MRPL12
P55786	Puromycin-sensitive aminopeptidase OS=Homo sapiens OX=9606 GN=NPEPPS PE=1 SV=2	31	1.019	0.816	0.831	0.868	0.854	0.996446	0.920445	0.876679	0.91273	0.876109	0.0271541	-0.293359	-0.26708	-0.204233	-0.227692	0.0015464	0.0360021	0.0571592	0.0396577	0.0574418	NPEPPS
O00303	Eukaryotic translation initiation factor 3 subunit F OS=Homo sapiens OX=9606 GN=EIF3F PE=1 SV=1	11	1.018	0.759	0.727	0.741	0.713	0.983022	0.950166	0.877438	0.911197	0.894626	0.0257376	-0.397828	-0.459973	-0.432455	-0.488026	0.00743671	0.0222004	0.0567837	0.0403877	0.0483584	EIF3F
Q15691	Microtubule-associated protein RP/EB family member 1 OS=Homo sapiens OX=9606 GN=MAPRE1 PE=1 SV=3	16	1.017	1.059	1.457	1.053	1.04	0.995571	0.999476	0.978857	0.964667	0.933781	0.0243197	0.0827026	0.543001	0.0745054	0.0565835	0.0019277	0.00022757	0.00928056	0.0156225	0.0297551	MAPRE1
Q99436	Proteasome subunit beta type-7 OS=Homo sapiens OX=9606 GN=PSMB7 PE=1 SV=1	9	1.017	0.448	0.82	0.875	1.285	0.956021	0.822153	0.989615	0.976168	0.930423	0.0243197	-1.15843	-0.286304	-0.192645	0.361768	0.0195325	0.0850473	0.00453352	0.0104754	0.0313194	PSMB7
P50990	T-complex protein 1 subunit theta OS=Homo sapiens OX=9606 GN=CCT8 PE=1 SV=4	45	1.016	1.113	1.446	1.472	1.823	0.995206	0.988607	0.979761	0.928895	0.910343	0.0229004	0.154454	0.532068	0.557778	0.866315	0.00208691	0.00497641	0.00887974	0.0320335	0.0407952	CCT8
O60763	General vesicular transport factor p115 OS=Homo sapiens OX=9606 GN=USO1 PE=1 SV=2	29	1.014	1.23	0.933	0.921	0.779	0.993088	0.966028	0.905983	0.923911	0.837218	0.0200577	0.298658	-0.100051	-0.118727	-0.360305	0.00301239	0.0150102	0.04288	0.0343697	0.0771613	USO1
P13693	Translationally-controlled tumor protein OS=Homo sapiens OX=9606 GN=TPT1 PE=1 SV=1	11	1.013	0.63	0.367	0.726	0.69	0.992177	0.829205	0.44345	0.853509	0.786096	0.0186342	-0.666576	-1.44615	-0.461959	-0.535332	0.00341099	0.0813382	0.353155	0.068792	0.104524	TPT1
O94808	Glutamine--fructose-6-phosphate aminotransferase [isomerizing] 2 OS=Homo sapiens OX=9606 GN=GFPT2 PE=1 SV=3	17	1.012	0.837	0.64	0.76	0.425	0.999969	0.971172	0.838433	0.901907	0.706881	0.0172093	-0.2567	-0.643856	-0.395929	-1.23447	1.34344e-05	0.0127037	0.0765314	0.0448383	0.150654	GFPT2
P20674	Cytochrome c oxidase subunit 5A, mitochondrial OS=Homo sapiens OX=9606 GN=COX5A PE=1 SV=2	8	1.011	0.94	3.397	1.848	2.823	0.976082	0.999476	0.513282	0.848433	0.659449	0.015783	-0.0892673	1.76426	0.885965	1.49723	0.0105139	0.00022757	0.289644	0.0713823	0.180819	COX5A
P62341	Thioredoxin reductase-like selenoprotein T OS=Homo sapiens OX=9606 GN=SELENOT PE=1 SV=2	2	1.011	0.744	0.717	0.779	0.873	0.991844	0.892257	0.843938	0.890906	0.904772	0.015783	-0.426625	-0.479955	-0.360305	-0.195946	0.00355649	0.0495101	0.0736894	0.050168	0.0434609	SELENOT
Q15459	Splicing factor 3A subunit 1 OS=Homo sapiens OX=9606 GN=SF3A1 PE=1 SV=1	15	1.01	0.96	0.921	1.024	0.75	0.97225	0.99347	0.979773	0.99978	0.949877	0.0143553	-0.0588937	-0.118727	0.0342157	-0.415037	0.0122219	0.00284534	0.00887442	9.57229e-05	0.0223326	SF3A1
P05455	Lupus La protein OS=Homo sapiens OX=9606 GN=SSB PE=1 SV=2	22	1.01	0.954	1.401	1.186	1.041	0.991239	0.974541	0.985233	0.996257	0.930504	0.0143553	-0.0679388	0.486457	0.246104	0.0579701	0.00382156	0.0111997	0.00646105	0.00162866	0.0312819	SSB
P55884	Eukaryotic translation initiation factor 3 subunit B OS=Homo sapiens OX=9606 GN=EIF3B PE=1 SV=3	27	1.009	0.977	1.518	1.084	1.208	0.991012	0.980075	0.964038	0.974958	0.981644	0.0129262	-0.0335695	0.602172	0.116365	0.27262	0.00392129	0.00874082	0.0159058	0.011014	0.00804601	EIF3B
Q15041	ADP-ribosylation factor-like protein 6-interacting protein 1 OS=Homo sapiens OX=9606 GN=ARL6IP1 PE=1 SV=2	3	1.009	0.481	1.52	1.131	1.97	0.869011	0.905221	0.887022	0.923911	0.831399	0.0129262	-1.05589	0.604071	0.177599	0.978196	0.0609749	0.0432453	0.0520655	0.0343697	0.0801908	ARL6IP1
Q14677	Clathrin interactor 1 OS=Homo sapiens OX=9606 GN=CLINT1 PE=1 SV=1	3	1.008	0.85	0.967	1.916	2.822	0.862522	0.946146	0.952602	0.587391	0.701555	0.0114956	-0.234465	-0.0484122	0.938098	1.49672	0.06423	0.024042	0.0210887	0.231073	0.153938	CLINT1
Q15046	Lysine--tRNA ligase OS=Homo sapiens OX=9606 GN=KARS1 PE=1 SV=3	26	1.008	0.824	0.829	0.891	0.699	0.990093	0.925036	0.876679	0.919572	0.788371	0.0114956	-0.279284	-0.270556	-0.166503	-0.516636	0.00432393	0.0338414	0.0571592	0.0364145	0.10327	KARS1
Q15149	Plectin OS=Homo sapiens OX=9606 GN=PLEC PE=1 SV=3	244	1.007	3.127	3.651	2.782	2.771	0.989299	0.329093	0.592469	0.567176	0.734259	0.0100637	1.64478	1.86829	1.47612	1.47041	0.00467235	0.482682	0.227335	0.246282	0.13415	PLEC
O00482	Nuclear receptor subfamily 5 group A member 2 OS=Homo sapiens OX=9606 GN=NR5A2 PE=1 SV=2	2	1.007	1.059	1.982	2.043	1.37	0.85131	0.884174	0.670326	0.654674	0.82566	0.0100637	0.0827026	0.986957	1.03069	0.454176	0.0699124	0.0534622	0.173714	0.183975	0.083199	NR5A2
Q9NRV9	Heme-binding protein 1 OS=Homo sapiens OX=9606 GN=HEBP1 PE=1 SV=1	6	1.007	0.588	1.605	0.663	0.465	0.906516	0.949436	0.895533	0.923911	0.882254	0.0100637	-0.766112	0.682573	-0.592919	-1.1047	0.0426246	0.0225342	0.0479186	0.0343697	0.0544062	HEBP1
P04632	Calpain small subunit 1 OS=Homo sapiens OX=9606 GN=CAPNS1 PE=1 SV=1	18	1.005	1.163	0.895	0.901	0.84	0.98864	0.976865	0.895265	0.923878	0.871784	0.0071955	0.217851	-0.16004	-0.150401	-0.251539	0.00496181	0.0101655	0.0480483	0.0343853	0.059591	CAPNS1
O94826	Mitochondrial import receptor subunit TOM70 OS=Homo sapiens OX=9606 GN=TOMM70 PE=1 SV=1	13	1.005	1.152	1.5	1.083	1.362	0.956021	0.925162	0.893192	0.987321	0.921555	0.0071955	0.204141	0.584963	0.115033	0.445727	0.0195325	0.033782	0.0490553	0.00554176	0.0354787	TOMM70
P61619	Protein transport protein Sec61 subunit alpha isoform 1 OS=Homo sapiens OX=9606 GN=SEC61A1 PE=1 SV=2	8	1.004	1.692	2.646	1.569	3.09	0.93851	0.832916	0.778087	0.888405	0.559587	0.00575927	0.75873	1.40381	0.649845	1.62761	0.0275611	0.0793988	0.108972	0.0513889	0.252133	SEC61A1
P06703	Protein S100-A6 OS=Homo sapiens OX=9606 GN=S100A6 PE=1 SV=1	10	1.004	1.581	1.33	1.404	2.078	0.987914	0.870045	0.99933	0.941154	0.872508	0.00575927	0.660837	0.411426	0.489543	1.0552	0.00528079	0.0604582	0.00029102	0.0263393	0.0592304	S100A6
P40763	Signal transducer and activator of transcription 3 OS=Homo sapiens OX=9606 GN=STAT3 PE=1 SV=2	21	1.004	0.985	0.814	0.815	1.84	0.991012	0.996949	0.906248	0.919375	0.82566	0.00575927	-0.0218044	-0.296899	-0.295128	0.879706	0.00392129	0.00132705	0.0427529	0.0365075	0.083199	STAT3
P00492	Hypoxanthine-guanine phosphoribosyltransferase OS=Homo sapiens OX=9606 GN=HPRT1 PE=1 SV=2	6	1.004	0.672	0.533	0.779	0.576	0.956414	0.971145	0.877438	0.955195	0.904772	0.00575927	-0.573467	-0.907793	-0.360305	-0.795859	0.0193542	0.0127159	0.0567837	0.0199081	0.0434609	HPRT1
Q15800	Methylsterol monooxygenase 1 OS=Homo sapiens OX=9606 GN=MSMO1 PE=1 SV=1	2	1.003	1.117	0.841	0.728	0.01	0.85263	0.870045	0.90089	0.999949	9.69811e-17	0.00432161	0.159629	-0.249822	-0.45799		0.0692396	0.0604582	0.0453281	2.19763e-05	16.0133	MSMO1
P62805	Histone H4 OS=Homo sapiens OX=9606 GN=H4C1 PE=1 SV=2	17	1.003	1.014	1.431	1.122	1.754	0.986724	0.990301	0.980295	0.988334	0.921555	0.00432161	0.0200577	0.517024	0.166073	0.810649	0.00580435	0.00423264	0.00864301	0.00509629	0.0354787	H4C1
Q99622	Protein C10 OS=Homo sapiens OX=9606 GN=C12orf57 PE=1 SV=1	4	1.003	0.949	1.616	0.794	0.427	0.862259	0.918316	0.86908	0.988335	0.87121	0.00432161	-0.07552	0.692427	-0.332789	-1.22769	0.0643625	0.0370077	0.0609401	0.00509602	0.0598769	C12orf57
Q16643	Drebrin OS=Homo sapiens OX=9606 GN=DBN1 PE=1 SV=4	11	1.002	1.614	0.737	2.084	1.803	0.963515	0.776642	0.941485	0.745817	0.795348	0.00288251	0.690641	-0.440263	1.05936	0.850399	0.0161415	0.109779	0.0261868	0.127368	0.0994428	DBN1
Q06830	Peroxiredoxin-1 OS=Homo sapiens OX=9606 GN=PRDX1 PE=1 SV=1	22	1.001	0.973	1.042	0.976	1.135	0.985263	0.978985	0.937332	0.941154	0.956172	0.00144197	-0.0394883	0.0593553	-0.0350469	0.182692	0.00644784	0.00922378	0.0281064	0.0263393	0.019464	PRDX1
Q8N3E9	1-phosphatidylinositol 4,5-bisphosphate phosphodiesterase delta-3 OS=Homo sapiens OX=9606 GN=PLCD3 PE=1 SV=3	2	1	100	100	100	0.01	0.855268	1.09976e-16	9.32207e-17	1.19896e-16	9.69811e-17	0					0.0678978	15.9587	16.0305	15.9212	16.0133	PLCD3
Q9NU22	Midasin OS=Homo sapiens OX=9606 GN=MDN1 PE=1 SV=2	2	1	7.392	1	1	1	0.844139	0.00935241	0.906248	0.929011	0.921555	0	2.88596	0	0	0	0.0735859	2.02908	0.0427529	0.031979	0.0354787	MDN1
P48739	Phosphatidylinositol transfer protein beta isoform OS=Homo sapiens OX=9606 GN=PITPNB PE=1 SV=2	7	1	2.824	5.271	3.358	3.801	0.863386	0.218818	0.267325	0.379663	0.559678	0	1.49774	2.39808	1.7476	1.92638	0.063795	0.659918	0.572961	0.420602	0.252061	PITPNB
P49419	Alpha-aminoadipic semialdehyde dehydrogenase OS=Homo sapiens OX=9606 GN=ALDH7A1 PE=1 SV=5	26	1	0.994	1.048	1.124	1.047	0.985087	0.986768	0.937676	0.988695	0.932513	0	-0.00868224	0.0676387	0.168642	0.0662614	0.00652546	0.00578475	0.0279473	0.00493765	0.0303449	ALDH7A1
Q13200	26S proteasome non-ATPase regulatory subunit 2 OS=Homo sapiens OX=9606 GN=PSMD2 PE=1 SV=3	33	0.999	1.354	1.213	1.225	0.761	0.984583	0.928102	0.979761	0.987328	0.82566	-0.00144342	0.437228	0.27858	0.292782	-0.394032	0.0067477	0.0324045	0.00887974	0.00553866	0.083199	PSMD2
P53396	ATP-citrate synthase OS=Homo sapiens OX=9606 GN=ACLY PE=1 SV=3	44	0.999	0.815	0.644	0.835	0.821	0.984583	0.920445	0.780764	0.901971	0.860818	-0.00144342	-0.295128	-0.634867	-0.260152	-0.284546	0.0067477	0.0360021	0.10748	0.0448073	0.0650889	ACLY
P00338	L-lactate dehydrogenase A chain OS=Homo sapiens OX=9606 GN=LDHA PE=1 SV=2	40	0.998	0.895	1.435	1.464	1.575	0.983826	0.956469	0.980295	0.929011	0.949054	-0.00288828	-0.16004	0.521051	0.549916	0.655352	0.00708155	0.0193291	0.00864301	0.031979	0.0227092	LDHA
P08195	4F2 cell-surface antigen heavy chain OS=Homo sapiens OX=9606 GN=SLC3A2 PE=1 SV=3	36	0.997	0.807	1.379	1.194	1.594	0.983655	0.918283	0.989615	0.995211	0.945618	-0.00433459	-0.309359	0.463622	0.255803	0.672652	0.00715738	0.0370234	0.00453352	0.00208483	0.0242842	SLC3A2
Q70UQ0	Inhibitor of nuclear factor kappa-B kinase-interacting protein OS=Homo sapiens OX=9606 GN=IKBIP PE=1 SV=1	11	0.996	0.842	1.357	1.307	1.444	0.968463	0.988195	0.937676	0.929264	0.908329	-0.00578235	-0.248108	0.440421	0.386259	0.530071	0.0139167	0.00515738	0.0279473	0.031861	0.0417569	IKBIP
P63313	Thymosin beta-10 OS=Homo sapiens OX=9606 GN=TMSB10 PE=1 SV=2	6	0.995	2.133	1.636	0.956	1.075	0.983022	0.701743	0.942805	0.931832	0.938357	-0.00723157	1.09288	0.710173	-0.0649175	0.104337	0.00743671	0.153822	0.0255783	0.0306623	0.027632	TMSB10
P49588	Alanine--tRNA ligase, cytoplasmic OS=Homo sapiens OX=9606 GN=AARS1 PE=1 SV=2	46	0.993	0.758	0.946	0.764	0.719	0.980857	0.890247	0.908902	0.871815	0.797984	-0.0101344	-0.39973	-0.0800879	-0.388355	-0.475936	0.00839434	0.0504893	0.041483	0.0595754	0.0980056	AARS1
Q00535	Cyclin-dependent-like kinase 5 OS=Homo sapiens OX=9606 GN=CDK5 PE=1 SV=3	6	0.993	0.383	0.336	0.574	0.322	0.89027	0.831314	0.835307	0.91273	0.788371	-0.0101344	-1.38458	-1.57347	-0.800877	-1.63487	0.0504783	0.080235	0.0781537	0.0396577	0.10327	CDK5
Q9BY44	Eukaryotic translation initiation factor 2A OS=Homo sapiens OX=9606 GN=EIF2A PE=1 SV=3	12	0.991	2.246	2.68	3.139	2.987	0.991099	0.603433	0.705971	0.427968	0.535598	-0.013043	1.16736	1.42223	1.65031	1.5787	0.00388308	0.219371	0.151213	0.368589	0.271161	EIF2A
Q14165	Malectin OS=Homo sapiens OX=9606 GN=MLEC PE=1 SV=1	7	0.99	1.803	1.971	1.887	3.271	0.95032	0.586304	0.753124	0.795458	0.463658	-0.0144996	0.850399	0.978928	0.916094	1.70973	0.0221302	0.231877	0.123133	0.0993826	0.333802	MLEC
P09012	U1 small nuclear ribonucleoprotein A OS=Homo sapiens OX=9606 GN=SNRPA PE=1 SV=3	5	0.99	1.002	1.004	1.711	1.316	0.991213	0.987304	0.980295	0.871815	0.939098	-0.0144996	0.00288251	0.00575927	0.77484	0.396159	0.00383296	0.00554895	0.00864301	0.0595754	0.027289	SNRPA
P17655	Calpain-2 catalytic subunit OS=Homo sapiens OX=9606 GN=CAPN2 PE=1 SV=6	30	0.99	0.921	0.92	0.818	0.774	0.979716	0.969972	0.904863	0.898157	0.834149	-0.0144996	-0.118727	-0.120294	-0.289827	-0.369595	0.00889969	0.0132409	0.0434171	0.0466479	0.0787563	CAPN2
Q15836	Vesicle-associated membrane protein 3 OS=Homo sapiens OX=9606 GN=VAMP3 PE=1 SV=3	5	0.99	0.741	0.566	0.557	0.642	0.950452	0.988195	0.895533	0.87896	0.922071	-0.0144996	-0.432455	-0.821126	-0.844251	-0.639355	0.0220698	0.00515738	0.0479186	0.0560307	0.0352357	VAMP3
O60684	Importin subunit alpha-7 OS=Homo sapiens OX=9606 GN=KPNA6 PE=1 SV=1	8	0.989	0.84	0.719	0.912	0.656	0.959867	0.999476	0.954685	0.989214	0.931898	-0.0159576	-0.251539	-0.475936	-0.132894	-0.608232	0.0177887	0.00022757	0.02014	0.00470994	0.0306315	KPNA6
Q9BW83	Intraflagellar transport protein 27 homolog OS=Homo sapiens OX=9606 GN=IFT27 PE=1 SV=1	3	0.989	0.665	0.77	0.606	0.562	0.872123	0.992609	0.986738	0.941154	0.938357	-0.0159576	-0.588574	-0.37707	-0.72261	-0.831358	0.0594221	0.00322184	0.00579795	0.0263393	0.027632	IFT27
Q9UHD1	Cysteine and histidine-rich domain-containing protein 1 OS=Homo sapiens OX=9606 GN=CHORDC1 PE=1 SV=2	7	0.988	0.854	1.28	0.896	1.105	0.924224	0.973897	0.911884	0.999949	0.949783	-0.0174171	-0.227692	0.356144	-0.158429	0.144046	0.0342229	0.0114871	0.0400605	2.19763e-05	0.0223757	CHORDC1
Q92598	Heat shock protein 105 kDa OS=Homo sapiens OX=9606 GN=HSPH1 PE=1 SV=1	23	0.988	0.721	0.565	0.611	0.399	0.976082	0.884619	0.765613	0.792806	0.573388	-0.0174171	-0.471929	-0.823677	-0.710756	-1.32554	0.0105139	0.0532435	0.11599	0.100833	0.241551	HSPH1
Q8NE71	ATP-binding cassette sub-family F member 1 OS=Homo sapiens OX=9606 GN=ABCF1 PE=1 SV=2	15	0.985	1.615	2.839	2.668	1.294	0.969122	0.777059	0.625264	0.563829	0.917572	-0.0218044	0.691534	1.50538	1.41576	0.371838	0.0136218	0.109546	0.203937	0.248853	0.0373599	ABCF1
Q08211	ATP-dependent RNA helicase A OS=Homo sapiens OX=9606 GN=DHX9 PE=1 SV=4	56	0.985	1.032	1.361	1.138	1.602	0.976082	0.99347	0.994972	0.992575	0.942708	-0.0218044	0.045443	0.444667	0.186501	0.679874	0.0105139	0.00284534	0.00218917	0.00323669	0.0256226	DHX9
A0A0B4J2D5	Glutamine amidotransferase-like class 1 domain-containing protein 3B, mitochondrial OS=Homo sapiens OX=9606 GN=GATD3B PE=1 SV=1	6	0.985	0.643	0.471	1.512	1.401	0.96663	0.954152	0.841179	0.871815	0.90874	-0.0218044	-0.637109	-1.0862	0.596458	0.486457	0.0147397	0.0203825	0.0751117	0.0595754	0.0415604	GATD3B
Q9NZB2	Constitutive coactivator of PPAR-gamma-like protein 1 OS=Homo sapiens OX=9606 GN=FAM120A PE=1 SV=2	19	0.984	1.369	1.538	1.199	1.559	0.956021	0.824213	0.849659	0.923911	0.85846	-0.0232698	0.453122	0.621056	0.261832	0.640621	0.0195325	0.0839604	0.0707556	0.0343697	0.0662798	FAM120A
P11279	Lysosome-associated membrane glycoprotein 1 OS=Homo sapiens OX=9606 GN=LAMP1 PE=1 SV=3	5	0.983	1.647	1.743	2.512	2.185	0.963515	0.761912	0.804853	0.58783	0.730525	-0.0247367	0.719841	0.801573	1.32884	1.12763	0.0161415	0.118095	0.0942832	0.230748	0.136365	LAMP1
Q9HB71	Calcyclin-binding protein OS=Homo sapiens OX=9606 GN=CACYBP PE=1 SV=2	13	0.983	0.597	0.66	0.724	0.607	0.975758	0.809532	0.793171	0.851616	0.712033	-0.0247367	-0.744197	-0.599462	-0.465938	-0.720232	0.0106578	0.0917661	0.100633	0.0697562	0.1475	CACYBP
Q16630	Cleavage and polyadenylation specificity factor subunit 6 OS=Homo sapiens OX=9606 GN=CPSF6 PE=1 SV=2	10	0.982	1.178	0.822	1.096	1.015	0.964874	0.896602	0.96846	0.962604	0.972186	-0.0262051	0.23634	-0.28279	0.132248	0.0214797	0.0155293	0.0474002	0.0139184	0.0165524	0.0122507	CPSF6
Q9Y230	RuvB-like 2 OS=Homo sapiens OX=9606 GN=RUVBL2 PE=1 SV=3	24	0.982	1	1.101	0.892	0.88	0.975271	0.987304	0.94846	0.919572	0.886173	-0.0262051	0	0.138814	-0.164884	-0.184425	0.0108749	0.00554895	0.022981	0.0364145	0.0524814	RUVBL2
Q9NTK5	Obg-like ATPase 1 OS=Homo sapiens OX=9606 GN=OLA1 PE=1 SV=2	14	0.982	0.965	1.731	1.808	1.459	0.975271	0.976865	0.931749	0.87896	0.968106	-0.0262051	-0.0513992	0.791606	0.854395	0.54498	0.0108749	0.0101655	0.0307012	0.0560307	0.0140769	OLA1
Q9Y676	28S ribosomal protein S18b, mitochondrial OS=Homo sapiens OX=9606 GN=MRPS18B PE=1 SV=1	2	0.982	0.769	0.836	1.415		0.860956	0.949436	0.903065	0.850003		-0.0262051	-0.378944	-0.258425	0.500802	#VALUE!	0.0650192	0.0225342	0.0442809	0.0705796	#VALUE!	MRPS18B
Q12905	Interleukin enhancer-binding factor 2 OS=Homo sapiens OX=9606 GN=ILF2 PE=1 SV=2	20	0.981	0.882	0.907	0.81	0.649	0.975271	0.952693	0.897217	0.892832	0.748537	-0.027675	-0.181149	-0.140826	-0.304006	-0.62371	0.0108749	0.021047	0.0471025	0.0492302	0.125787	ILF2
Q9Y2X3	Nucleolar protein 58 OS=Homo sapiens OX=9606 GN=NOP58 PE=1 SV=1	14	0.98	1.401	1.065	1.344	1.146	0.997657	0.918283	0.944643	0.946343	0.998614	-0.0291463	0.486457	0.0908534	0.426533	0.196607	0.00101869	0.0370234	0.0247324	0.0239514	0.000602148	NOP58
Q99439	Calponin-2 OS=Homo sapiens OX=9606 GN=CNN2 PE=1 SV=4	7	0.979	2.85	3.67	0.958	1.04	0.92902	0.185667	0.319248	0.980378	0.972186	-0.0306192	1.51096	1.87578	-0.0619024	0.0565835	0.0319749	0.731265	0.495872	0.00860646	0.0122507	CNN2
Q14789	Golgin subfamily B member 1 OS=Homo sapiens OX=9606 GN=GOLGB1 PE=1 SV=2	3	0.978	1.491		0.571	0.01	0.869556	0.638441		0.931108	9.69811e-17	-0.0320936	0.57628	#VALUE!	-0.808437		0.0607025	0.19488	#VALUE!	0.0310001	16.0133	GOLGB1
Q06203	Amidophosphoribosyltransferase OS=Homo sapiens OX=9606 GN=PPAT PE=1 SV=1	7	0.978	0.833	1.237	1.183	1.251	0.950452	0.974541	0.937088	0.926231	0.938357	-0.0320936	-0.263612	0.306846	0.24245	0.323082	0.0220698	0.0111997	0.0282198	0.0332808	0.027632	PPAT
Q9NXG2	THUMP domain-containing protein 1 OS=Homo sapiens OX=9606 GN=THUMPD1 PE=1 SV=2	10	0.978	0.628	0.599	0.866	1.185	0.935191	0.956145	0.897695	0.995331	0.949737	-0.0320936	-0.671164	-0.739372	-0.207561	0.244887	0.0290995	0.0194761	0.0468713	0.00203246	0.0223968	THUMPD1
Q00325	Phosphate carrier protein, mitochondrial OS=Homo sapiens OX=9606 GN=SLC25A3 PE=1 SV=2	18	0.976	4.83	6.883	3.813	8.15	0.972823	0.0941722	0.1927	0.291717	0.0912793	-0.0350469	2.27202	2.78304	1.93093	3.0268	0.0119661	1.02608	0.715119	0.535038	1.03963	SLC25A3
Q9NQ88	Fructose-2,6-bisphosphatase TIGAR OS=Homo sapiens OX=9606 GN=TIGAR PE=1 SV=1	4	0.976	0.638	1.165	0.719	0.573	0.880489	0.98572	0.915277	0.96507	0.925609	-0.0350469	-0.648372	0.22033	-0.475936	-0.803393	0.055276	0.00624657	0.0384473	0.0154412	0.0335723	TIGAR
P28066	Proteasome subunit alpha type-5 OS=Homo sapiens OX=9606 GN=PSMA5 PE=1 SV=3	9	0.975	1.488	2.82	1.833	3.791	0.980681	0.872878	0.746669	0.871815	0.470873	-0.0365259	0.573375	1.4957	0.874207	1.92258	0.00847239	0.0590465	0.126872	0.0595754	0.327096	PSMA5
Q15233	Non-POU domain-containing octamer-binding protein OS=Homo sapiens OX=9606 GN=NONO PE=1 SV=4	27	0.975	1.306	5.869	2.935	3.28	0.97225	0.946146	0.266611	0.514156	0.644854	-0.0365259	0.385155	2.55311	1.55336	1.7137	0.0122219	0.024042	0.574123	0.288905	0.190538	NONO
P28074	Proteasome subunit beta type-5 OS=Homo sapiens OX=9606 GN=PSMB5 PE=1 SV=3	11	0.975	1.021	0.886	1.971	1.081	0.974912	0.971196	0.979761	0.793668	0.974729	-0.0365259	0.0299829	-0.174621	0.978928	0.112367	0.0110344	0.0126929	0.00887974	0.100361	0.011116	PSMB5
Q14764	Major vault protein OS=Homo sapiens OX=9606 GN=MVP PE=1 SV=4	53	0.975	0.751	1.457	1.06	1.305	0.97225	0.885116	0.979761	0.96615	0.99685	-0.0365259	-0.413115	0.543001	0.0840643	0.38405	0.0122219	0.0529997	0.00887974	0.0149555	0.00136997	MVP
P05141	ADP/ATP translocase 2 OS=Homo sapiens OX=9606 GN=SLC25A5 PE=1 SV=7	5	0.974	1.886	4.535	3.903	3.73	0.980621	0.812558	0.458237	0.411749	0.545398	-0.0380063	0.91533	2.1811	1.96458	1.89918	0.00849867	0.0901457	0.33891	0.385368	0.263287	SLC25A5
P00533	Epidermal growth factor receptor OS=Homo sapiens OX=9606 GN=EGFR PE=1 SV=2	21	0.974	0.843	1.08	0.954	0.772	0.998754	0.974541	0.989615	0.975971	0.933704	-0.0380063	-0.246395	0.111031	-0.0679388	-0.373327	0.00054161	0.0111997	0.00453352	0.0105633	0.0297909	EGFR
O75083	WD repeat-containing protein 1 OS=Homo sapiens OX=9606 GN=WDR1 PE=1 SV=4	30	0.974	0.826	1.081	0.982	0.954	0.972039	0.925162	0.944049	0.944693	0.909266	-0.0380063	-0.275786	0.112367	-0.0262051	-0.0679388	0.0123165	0.033782	0.0250055	0.0247094	0.0413092	WDR1
Q13620	Cullin-4B OS=Homo sapiens OX=9606 GN=CUL4B PE=1 SV=4	8	0.974	0.64	1.503	1.193	0.835	0.938429	0.963391	0.856696	0.922736	0.984237	-0.0380063	-0.643856	0.587845	0.254594	-0.260152	0.0275985	0.0161976	0.0671734	0.0349227	0.00690051	CUL4B
O14818	Proteasome subunit alpha type-7 OS=Homo sapiens OX=9606 GN=PSMA7 PE=1 SV=1	11	0.971	0.735	0.773	0.814	0.53	0.967555	0.884174	0.856696	0.894502	0.640807	-0.0424568	-0.444184	-0.37146	-0.296899	-0.915936	0.0143243	0.0534622	0.0671734	0.0484189	0.193273	PSMA7
Q86VP6	Cullin-associated NEDD8-dissociated protein 1 OS=Homo sapiens OX=9606 GN=CAND1 PE=1 SV=2	47	0.969	1.131	1.36	1.023	1.005	0.966349	0.986768	0.994972	0.955195	0.922071	-0.0454314	0.177599	0.443607	0.0328061	0.0071955	0.0148662	0.00578475	0.00218917	0.0199081	0.0352357	CAND1
O75608	Acyl-protein thioesterase 1 OS=Homo sapiens OX=9606 GN=LYPLA1 PE=1 SV=1	4	0.969	0.911	0.516	0.781	0.529	0.984583	0.988195	0.769461	0.91273	0.809801	-0.0454314	-0.134477	-0.954557	-0.356606	-0.91866	0.0067477	0.00515738	0.113813	0.0396577	0.0916216	LYPLA1
Q9Y6K5	2'-5'-oligoadenylate synthase 3 OS=Homo sapiens OX=9606 GN=OAS3 PE=1 SV=3	23	0.969	0.72	0.88	0.99	0.632	0.976082	0.885116	0.893192	0.941154	0.800724	-0.0454314	-0.473931	-0.184425	-0.0144996	-0.662004	0.0105139	0.0529997	0.0490553	0.0263393	0.0965174	OAS3
P15170	Eukaryotic peptide chain release factor GTP-binding subunit ERF3A OS=Homo sapiens OX=9606 GN=GSPT1 PE=1 SV=1	8	0.969	0.704	0.524	0.725	0.546	0.999969	0.918283	0.784871	0.9065	0.814244	-0.0454314	-0.506353	-0.932361	-0.463947	-0.873027	1.34344e-05	0.0370234	0.105202	0.042632	0.0892456	GSPT1
O43242	26S proteasome non-ATPase regulatory subunit 3 OS=Homo sapiens OX=9606 GN=PSMD3 PE=1 SV=2	22	0.968	1.057	1.089	1.092	0.778	0.966349	0.999476	0.944643	0.977194	0.837218	-0.046921	0.0799754	0.123004	0.126973	-0.362158	0.0148662	0.00022757	0.0247324	0.0100191	0.0771613	PSMD3
Q9P2X0	Dolichol-phosphate mannosyltransferase subunit 3 OS=Homo sapiens OX=9606 GN=DPM3 PE=1 SV=2	2	0.966	2.685	4.824	5.702	3.313	0.867535	0.267108	0.203759	0.0852747	0.402573	-0.0499049	1.42492	2.27023	2.51147	1.72814	0.0617129	0.573314	0.690883	1.06918	0.395156	DPM3
Q13619	Cullin-4A OS=Homo sapiens OX=9606 GN=CUL4A PE=1 SV=3	6	0.966	1.447	3.653	1.167	1.277	0.907768	0.798239	0.476082	0.906907	0.857804	-0.0499049	0.533065	1.86908	0.222805	0.352759	0.042025	0.097867	0.322318	0.0424374	0.066612	CUL4A
O43169	Cytochrome b5 type B OS=Homo sapiens OX=9606 GN=CYB5B PE=1 SV=3	7	0.966	0.912	0.52	1.117	1.453	0.996446	0.988195	0.77076	0.999949	0.959262	-0.0499049	-0.132894	-0.943416	0.159629	0.539035	0.0015464	0.00515738	0.113081	2.19763e-05	0.0180627	CYB5B
Q9UIQ6	Leucyl-cystinyl aminopeptidase OS=Homo sapiens OX=9606 GN=LNPEP PE=1 SV=3	9	0.966	0.869	1.023	0.913	1.107	0.95032	0.965435	0.955779	0.987328	0.946938	-0.0499049	-0.202572	0.0328061	-0.131313	0.146655	0.0221302	0.015277	0.0196425	0.00553866	0.0236785	LNPEP
P49327	Fatty acid synthase OS=Homo sapiens OX=9606 GN=FASN PE=1 SV=3	101	0.965	0.872	0.928	0.961	0.766	0.964874	0.949436	0.905198	0.935152	0.82836	-0.0513992	-0.1976	-0.107803	-0.0573917	-0.384584	0.0155293	0.0225342	0.0432563	0.029118	0.081781	FASN
P34949	Mannose-6-phosphate isomerase OS=Homo sapiens OX=9606 GN=MPI PE=1 SV=2	10	0.965	0.648	0.584	1.026	1.765	0.963515	0.952114	0.905198	0.966612	0.820106	-0.0513992	-0.625934	-0.77596	0.0370307	0.819668	0.0161415	0.0213109	0.0432563	0.0147477	0.0861299	MPI
Q14978	Nucleolar and coiled-body phosphoprotein 1 OS=Homo sapiens OX=9606 GN=NOLC1 PE=1 SV=2	6	0.964	1.538	2.718	1.783	3.534	0.92902	0.737408	0.542456	0.793797	0.475918	-0.0528949	0.621056	1.44255	0.834307	1.8213	0.0319749	0.132292	0.265636	0.100291	0.322468	NOLC1
P15927	Replication protein A 32 kDa subunit OS=Homo sapiens OX=9606 GN=RPA2 PE=1 SV=1	6	0.964	0.477	1.084	0.606	1.626	0.925646	0.870045	0.96846	0.906907	0.864113	-0.0528949	-1.06794	0.116365	-0.72261	0.701327	0.0335552	0.0604582	0.0139184	0.0424374	0.0634295	RPA2
Q92572	AP-3 complex subunit sigma-1 OS=Homo sapiens OX=9606 GN=AP3S1 PE=1 SV=1	4	0.963	1.626	2.282	1.746	1.136	0.894994	0.751931	0.764521	0.803961	0.960452	-0.0543923	0.701327	1.1903	0.804054	0.183963	0.0481798	0.123822	0.116611	0.0947648	0.0175244	AP3S1
P61026	Ras-related protein Rab-10 OS=Homo sapiens OX=9606 GN=RAB10 PE=1 SV=1	11	0.963	1.064	2.05	2.444	3.374	0.999969	0.972401	0.869615	0.684	0.557536	-0.0543923	0.0894982	1.03562	1.28924	1.75446	1.34344e-05	0.0121546	0.0606731	0.164944	0.253727	RAB10
P14406	Cytochrome c oxidase subunit 7A2, mitochondrial OS=Homo sapiens OX=9606 GN=COX7A2 PE=1 SV=1	2	0.962	1.065	1.081	1.061	0.777	0.930226	0.940493	0.959065	0.955195	0.972014	-0.0558912	0.0908534	0.112367	0.0854247	-0.364013	0.0314114	0.0266444	0.0181518	0.0199081	0.0123275	COX7A2
P09651	Heterogeneous nuclear ribonucleoprotein A1 OS=Homo sapiens OX=9606 GN=HNRNPA1 PE=1 SV=5	23	0.962	0.751	0.832	0.819	0.762	0.964142	0.885116	0.876679	0.898227	0.82566	-0.0558912	-0.413115	-0.265345	-0.288065	-0.392137	0.0158591	0.0529997	0.0571592	0.0466141	0.083199	HNRNPA1
P32969	60S ribosomal protein L9 OS=Homo sapiens OX=9606 GN=RPL9 PE=1 SV=1	13	0.961	0.97	1.304	0.886	1.143	0.963949	0.977278	0.998573	0.917207	0.957892	-0.0573917	-0.0439433	0.382944	-0.174621	0.192825	0.0159461	0.00998209	0.00062006	0.0375328	0.0186835	RPL9
Q92973	Transportin-1 OS=Homo sapiens OX=9606 GN=TNPO1 PE=1 SV=2	17	0.961	0.884	0.855	0.881	0.838	0.997657	0.980075	0.939234	0.946343	0.944342	-0.0573917	-0.177882	-0.226004	-0.182786	-0.254978	0.00101869	0.00874082	0.0272261	0.0239514	0.0248709	TNPO1
Q9UBB4	Ataxin-10 OS=Homo sapiens OX=9606 GN=ATXN10 PE=1 SV=1	7	0.96	0.901	0.933	1	0.689	0.964142	0.974541	0.980295	0.974774	0.932771	-0.0588937	-0.150401	-0.100051	0	-0.537424	0.0158591	0.0111997	0.00864301	0.0110959	0.030225	ATXN10
P27695	DNA-(apurinic or apyrimidinic site) endonuclease OS=Homo sapiens OX=9606 GN=APEX1 PE=1 SV=2	16	0.96	0.746	0.892	0.827	1.211	0.963515	0.885116	0.89363	0.901036	0.974914	-0.0588937	-0.422752	-0.164884	-0.274041	0.276199	0.0161415	0.0529997	0.0488425	0.0452579	0.0110338	APEX1
P63279	SUMO-conjugating enzyme UBC9 OS=Homo sapiens OX=9606 GN=UBE2I PE=1 SV=1	7	0.959	2.609	2.467	2.126	1.402	0.999969	0.452215	0.715508	0.764302	0.918733	-0.0603973	1.3835	1.30276	1.08814	0.487486	1.34344e-05	0.344655	0.145386	0.116735	0.0368108	UBE2I
P50402	Emerin OS=Homo sapiens OX=9606 GN=EMD PE=1 SV=1	7	0.958	1.128	1.802	4.361	4.482	0.918791	0.878675	0.815301	0.184536	0.415352	-0.0619024	0.173767	0.849599	2.12466	2.16414	0.0367833	0.0561717	0.088682	0.73392	0.381584	EMD
P42677	40S ribosomal protein S27 OS=Homo sapiens OX=9606 GN=RPS27 PE=1 SV=3	2	0.957	1.718	2.195	3.094	1.879	0.963515	0.8552	0.870143	0.462802	0.90464	-0.0634092	0.78073	1.13422	1.62947	0.909965	0.0161415	0.0679322	0.0604093	0.334605	0.0435244	RPS27
O14880	Microsomal glutathione S-transferase 3 OS=Homo sapiens OX=9606 GN=MGST3 PE=1 SV=1	3	0.956	2.593	0.987	2.395	2.314	0.958747	0.382416	0.964434	0.620033	0.710555	-0.0649175	1.37462	-0.018878	1.26003	1.21039	0.0182961	0.417464	0.0157277	0.207586	0.148402	MGST3
P46063	ATP-dependent DNA helicase Q1 OS=Homo sapiens OX=9606 GN=RECQL PE=1 SV=3	24	0.956	0.966	0.934	1.042	0.797	0.960187	0.976865	0.905983	0.959271	0.851698	-0.0649175	-0.0499049	-0.0985055	0.0593553	-0.327348	0.0176442	0.0101655	0.04288	0.0180585	0.0697145	RECQL
O14732	Inositol monophosphatase 2 OS=Homo sapiens OX=9606 GN=IMPA2 PE=1 SV=1	4	0.956	0.918	2.65	1.464	1.172	0.939569	0.956643	0.542456	0.883323	0.935014	-0.0649175	-0.123434	1.40599	0.549916	0.228973	0.0270714	0.0192501	0.265636	0.0538805	0.0291818	IMPA2
P52907	F-actin-capping protein subunit alpha-1 OS=Homo sapiens OX=9606 GN=CAPZA1 PE=1 SV=3	9	0.955	1.482	1.123	0.74	0.743	0.959174	0.890247	0.954177	0.862151	0.844122	-0.0664274	0.567545	0.167358	-0.434403	-0.428566	0.0181027	0.0504893	0.0203709	0.0644167	0.0735945	CAPZA1
O43290	U4/U6.U5 tri-snRNP-associated protein 1 OS=Homo sapiens OX=9606 GN=SART1 PE=1 SV=1	5	0.954	2.972	4.444	4.077	2.794	0.876139	0.214106	0.25505	0.21489	0.642725	-0.0679388	1.57143	2.15186	2.02751	1.48233	0.057427	0.669372	0.593374	0.667783	0.191975	SART1
Q9NR45	Sialic acid synthase OS=Homo sapiens OX=9606 GN=NANS PE=1 SV=2	11	0.954	0.796	0.838	0.706	0.58	0.976082	0.954979	0.934593	0.890906	0.82566	-0.0679388	-0.32916	-0.254978	-0.50226	-0.785875	0.0105139	0.0200063	0.0293775	0.050168	0.083199	NANS
P52788	Spermine synthase OS=Homo sapiens OX=9606 GN=SMS PE=1 SV=2	15	0.954	0.653	0.849	0.774	0.637	0.970558	0.883218	0.905983	0.903941	0.823689	-0.0679388	-0.614845	-0.236164	-0.369595	-0.650635	0.0129784	0.0539319	0.04288	0.0438598	0.0842369	SMS
Q9BTE3	Mini-chromosome maintenance complex-binding protein OS=Homo sapiens OX=9606 GN=MCMBP PE=1 SV=2	2	0.953	2.659	6.426	5.234	0.01	0.889165	0.0870341	0.0488249	0.0983451	9.69811e-17	-0.0694519	1.41088	2.68392	2.38791		0.0510177	1.06031	1.31136	1.00725	16.0133	MCMBP
P05783	Keratin, type I cytoskeletal 18 OS=Homo sapiens OX=9606 GN=KRT18 PE=1 SV=2	54	0.953	2.415	4.342	3.421	5.294	0.959174	0.579396	0.458237	0.373474	0.294597	-0.0694519	1.27202	2.11836	1.77442	2.40436	0.0181027	0.237025	0.33891	0.42774	0.530772	KRT18
P06748	Nucleophosmin OS=Homo sapiens OX=9606 GN=NPM1 PE=1 SV=2	29	0.953	0.798	1.335	1.265	2.391	0.958747	0.91577	0.998573	0.974958	0.807318	-0.0694519	-0.325539	0.41684	0.339137	1.25761	0.0182961	0.0382134	0.00062006	0.011014	0.0929555	NPM1
P58546	Myotrophin OS=Homo sapiens OX=9606 GN=MTPN PE=1 SV=2	4	0.953	0.618	0.509	0.738	0.468	0.991213	0.917089	0.870796	0.928895	0.819965	-0.0694519	-0.694321	-0.974262	-0.438307	-1.09542	0.00383296	0.0375883	0.0600834	0.0320335	0.0862049	MTPN
Q6UXN9	WD repeat-containing protein 82 OS=Homo sapiens OX=9606 GN=WDR82 PE=1 SV=1	5	0.953	0.61	1.016	1.334	0.687	0.918791	0.971718	0.979761	0.900002	0.957892	-0.0694519	-0.713119	0.0229004	0.415759	-0.541618	0.0367833	0.0124598	0.00887974	0.0457565	0.0186835	WDR82
P38646	Stress-70 protein, mitochondrial OS=Homo sapiens OX=9606 GN=HSPA9 PE=1 SV=2	45	0.952	0.685	0.706	0.732	0.875	0.958747	0.862296	0.818064	0.856133	0.885065	-0.0709665	-0.545824	-0.50226	-0.450084	-0.192645	0.0182961	0.0643438	0.0872127	0.0674586	0.0530247	HSPA9
P11169	Solute carrier family 2, facilitated glucose transporter member 3 OS=Homo sapiens OX=9606 GN=SLC2A3 PE=1 SV=1	4	0.95	0.554	0.502	0.531	0.332	0.980218	0.885116	0.870143	0.864216	0.7061	-0.0740006	-0.852042	-0.994241	-0.913216	-1.59074	0.00867749	0.0529997	0.0604093	0.0633776	0.151134	SLC2A3
Q9HD45	Transmembrane 9 superfamily member 3 OS=Homo sapiens OX=9606 GN=TM9SF3 PE=1 SV=2	6	0.949	2.592	4.39	3.358	3.048	0.936217	0.252754	0.323555	0.335334	0.664754	-0.07552	1.37407	2.13422	1.7476	1.60786	0.0286234	0.597301	0.490052	0.474523	0.177339	TM9SF3
Q9H773	dCTP pyrophosphatase 1 OS=Homo sapiens OX=9606 GN=DCTPP1 PE=1 SV=1	4	0.949	2.216	4.678	1.426	1.028	0.91261	0.459796	0.431585	0.850599	0.949054	-0.07552	1.14796	2.22589	0.511974	0.0398403	0.0397149	0.337434	0.364934	0.070275	0.0227092	DCTPP1
Q9BXP5	Serrate RNA effector molecule homolog OS=Homo sapiens OX=9606 GN=SRRT PE=1 SV=1	15	0.949	1.623	1.155	1.282	1.379	0.983022	0.761124	0.964434	0.923878	0.891979	-0.07552	0.698663	0.207893	0.358396	0.463622	0.00743671	0.118545	0.0157277	0.0343853	0.0496454	SRRT
P18085	ADP-ribosylation factor 4 OS=Homo sapiens OX=9606 GN=ARF4 PE=1 SV=3	7	0.949	0.756	0.425	0.566	0.395	0.964874	0.894526	0.529722	0.754434	0.523028	-0.07552	-0.403542	-1.23447	-0.821126	-1.34008	0.0155293	0.0484069	0.275952	0.122379	0.281475	ARF4
P61081	NEDD8-conjugating enzyme Ubc12 OS=Homo sapiens OX=9606 GN=UBE2M PE=1 SV=1	7	0.948	1.831	1.552	2.053	1.374	0.999969	0.803309	0.931025	0.779464	0.931951	-0.077041	0.872632	0.634129	1.03773	0.458382	1.34344e-05	0.0951172	0.0310389	0.108204	0.0306069	UBE2M
Q15370	Elongin-B OS=Homo sapiens OX=9606 GN=ELOB PE=1 SV=1	8	0.948	0.781	1.294	0.979	1.086	0.99602	0.97122	0.934593	0.984963	0.973149	-0.077041	-0.356606	0.371838	-0.0306192	0.119024	0.00173183	0.0126824	0.0293775	0.00657992	0.0118208	ELOB
P15311	Ezrin OS=Homo sapiens OX=9606 GN=EZR PE=1 SV=4	23	0.947	0.799	1.308	1.18	1.803	0.956021	0.91577	0.998573	0.998965	0.911654	-0.0785637	-0.323733	0.387363	0.238787	0.850399	0.0195325	0.0382134	0.00062006	0.000449919	0.04017	EZR
Q16762	Thiosulfate sulfurtransferase OS=Homo sapiens OX=9606 GN=TST PE=1 SV=4	2	0.947	0.659	0.409	1.125	0.964	0.938429	0.974541	0.837142	0.931832	0.99685	-0.0785637	-0.60165	-1.28983	0.169925	-0.0528949	0.0275985	0.0111997	0.0772007	0.0306623	0.00136997	TST
Q16543	Hsp90 co-chaperone Cdc37 OS=Homo sapiens OX=9606 GN=CDC37 PE=1 SV=1	11	0.946	0.676	1.068	0.867	0.841	0.997657	0.946146	0.979761	0.963729	0.980798	-0.0800879	-0.564905	0.0949116	-0.205896	-0.249822	0.00101869	0.024042	0.00887974	0.016045	0.00842048	CDC37
Q9BWM7	Sideroflexin-3 OS=Homo sapiens OX=9606 GN=SFXN3 PE=1 SV=3	2	0.946	0.623	0.671	0.392	1.302	0.924224	0.977278	0.979761	0.843494	0.910343	-0.0800879	-0.682696	-0.575615	-1.35107	0.380729	0.0342229	0.00998209	0.00887974	0.0739181	0.0407952	SFXN3
P08134	Rho-related GTP-binding protein RhoC OS=Homo sapiens OX=9606 GN=RHOC PE=1 SV=1	3	0.944	1.074	0.959	0.577	0.432	0.925264	0.892257	0.99933	0.90304	0.885065	-0.0831412	0.102994	-0.0603973	-0.793357	-1.2109	0.0337342	0.0495101	0.00029102	0.0442929	0.0530247	RHOC
P00441	Superoxide dismutase [Cu-Zn] OS=Homo sapiens OX=9606 GN=SOD1 PE=1 SV=2	10	0.944	0.929	0.283	0.901	0.689	0.953414	0.971196	0.240476	0.923878	0.786096	-0.0831412	-0.106249	-1.82113	-0.150401	-0.537424	0.0207185	0.0126929	0.618928	0.0343853	0.104524	SOD1
P26885	Peptidyl-prolyl cis-trans isomerase FKBP2 OS=Homo sapiens OX=9606 GN=FKBP2 PE=1 SV=2	4	0.944	0.662	0.442	0.793	0.654	0.983022	0.951119	0.816916	0.958737	0.92056	-0.0831412	-0.595097	-1.17788	-0.334607	-0.612637	0.00743671	0.0217652	0.0878225	0.0183004	0.0359477	FKBP2
P09417	Dihydropteridine reductase OS=Homo sapiens OX=9606 GN=QDPR PE=1 SV=2	4	0.944	0.621	0.535	0.852	0.399	0.903873	0.978084	0.937676	0.974495	0.871102	-0.0831412	-0.687335	-0.902389	-0.231075	-1.32554	0.0438925	0.0096237	0.0279473	0.0112205	0.0599312	QDPR
Q9HB07	MYG1 exonuclease OS=Homo sapiens OX=9606 GN=MYG1 PE=1 SV=3	8	0.942	0.74	0.716	0.768	0.995	0.99529	0.949436	0.915277	0.922736	0.99685	-0.086201	-0.434403	-0.481969	-0.380822	-0.00723157	0.00205054	0.0225342	0.0384473	0.0349227	0.00136997	MYG1
P62913	60S ribosomal protein L11 OS=Homo sapiens OX=9606 GN=RPL11 PE=1 SV=2	9	0.94	1.207	1.307	1.966	2.621	0.950452	0.971196	0.998573	0.832885	0.76653	-0.0892673	0.271426	0.386259	0.975263	1.39012	0.0220698	0.0126929	0.00062006	0.0794151	0.115471	RPL11
Q92878	DNA repair protein RAD50 OS=Homo sapiens OX=9606 GN=RAD50 PE=1 SV=1	13	0.94	1.19	1.859	1.098	0.777	0.986724	0.892257	0.816916	0.964667	0.957892	-0.0892673	0.250962	0.894527	0.134878	-0.364013	0.00580435	0.0495101	0.0878225	0.0156225	0.0186835	RAD50
Q9NZN4	EH domain-containing protein 2 OS=Homo sapiens OX=9606 GN=EHD2 PE=1 SV=2	26	0.94	0.631	0.688	0.881	0.705	0.950452	0.829309	0.81219	0.915577	0.790959	-0.0892673	-0.664288	-0.53952	-0.182786	-0.504305	0.0220698	0.0812836	0.0903423	0.0383053	0.101846	EHD2
Q9BXY0	Protein MAK16 homolog OS=Homo sapiens OX=9606 GN=MAK16 PE=1 SV=2	2	0.94	0.624	0.696	1.257	1.187	0.894994	0.993658	0.998573	0.883323	0.884944	-0.0892673	-0.680382	-0.522841	0.329985	0.24732	0.0481798	0.00276288	0.00062006	0.0538805	0.053084	MAK16
Q8TDZ2	[F-actin]-monooxygenase MICAL1 OS=Homo sapiens OX=9606 GN=MICAL1 PE=1 SV=2	2	0.938	2.144	4.144	4.229	4.41	0.889165	0.220441	0.261054	0.199527	0.250092	-0.0923402	1.1003	2.05102	2.08032	2.14078	0.0510177	0.656708	0.583269	0.699999	0.6019	MICAL1
Q9NTI5	Sister chromatid cohesion protein PDS5 homolog B OS=Homo sapiens OX=9606 GN=PDS5B PE=1 SV=1	5	0.938	1.329	1.726	1.338	1.286	0.897308	0.812558	0.757983	0.869438	0.854427	-0.0923402	0.410341	0.787432	0.420078	0.362891	0.0470585	0.0901457	0.12034	0.0607614	0.0683251	PDS5B
P04843	Dolichyl-diphosphooligosaccharide--protein glycosyltransferase subunit 1 OS=Homo sapiens OX=9606 GN=RPN1 PE=1 SV=1	28	0.938	0.862	1.303	1.038	1.295	0.950452	0.947242	0.998573	0.958121	0.995998	-0.0923402	-0.21424	0.381837	0.0538064	0.372952	0.0220698	0.0235391	0.00062006	0.0185796	0.00174144	RPN1
P36969	Phospholipid hydroperoxide glutathione peroxidase OS=Homo sapiens OX=9606 GN=GPX4 PE=1 SV=3	3	0.938	0.799	0.505	0.768	0.72	0.923704	0.976865	0.888082	0.980378	0.969222	-0.0923402	-0.323733	-0.985645	-0.380822	-0.473931	0.0344673	0.0101655	0.0515467	0.00860646	0.0135769	GPX4
P01116	GTPase KRas OS=Homo sapiens OX=9606 GN=KRAS PE=1 SV=1	2	0.938	0.704	1.454	0.952	1.631	0.918791	0.989664	0.895265	0.987321	0.890969	-0.0923402	-0.506353	0.540027	-0.0709665	0.705757	0.0367833	0.0045122	0.0480483	0.00554176	0.0501374	KRAS
Q9P035	Very-long-chain (3R)-3-hydroxyacyl-CoA dehydratase 3 OS=Homo sapiens OX=9606 GN=HACD3 PE=1 SV=2	7	0.938	0.672	0.756	0.764	0.549	0.992177	0.936598	0.922003	0.919572	0.837268	-0.0923402	-0.573467	-0.403542	-0.388355	-0.865122	0.00341099	0.0284467	0.0352679	0.0364145	0.0771356	HACD3
P09382	Galectin-1 OS=Homo sapiens OX=9606 GN=LGALS1 PE=1 SV=2	14	0.937	0.629	0.458	0.829	1.266	0.950452	0.828103	0.553523	0.901036	0.989771	-0.093879	-0.668868	-1.12658	-0.270556	0.340277	0.0220698	0.0819156	0.256864	0.0452579	0.0044653	LGALS1
P45954	Short/branched chain specific acyl-CoA dehydrogenase, mitochondrial OS=Homo sapiens OX=9606 GN=ACADSB PE=1 SV=1	4	0.936	1.51	2.11	2.405	6.123	0.889165	0.752346	0.631876	0.550145	0.126493	-0.0954196	0.594549	1.07724	1.26604	2.61424	0.0510177	0.123583	0.199368	0.259523	0.897935	ACADSB
P12814	Alpha-actinin-1 OS=Homo sapiens OX=9606 GN=ACTN1 PE=1 SV=2	42	0.936	0.686	0.764	0.705	0.594	0.950452	0.86234	0.85162	0.83829	0.7055	-0.0954196	-0.54372	-0.388355	-0.504305	-0.751465	0.0220698	0.0643215	0.069754	0.0766056	0.151503	ACTN1
P50897	Palmitoyl-protein thioesterase 1 OS=Homo sapiens OX=9606 GN=PPT1 PE=1 SV=1	5	0.936	0.562	0.524	0.777	0.483	0.973063	0.912557	0.870546	0.955195	0.858665	-0.0954196	-0.831358	-0.932361	-0.364013	-1.0499	0.0118592	0.0397401	0.0602081	0.0199081	0.0661763	PPT1
Q96RL7	Vacuolar protein sorting-associated protein 13A OS=Homo sapiens OX=9606 GN=VPS13A PE=1 SV=2	4	0.936	0.378	0.725	0.524	2.518	0.895361	0.870045	0.951275	0.923911	0.671631	-0.0954196	-1.40354	-0.463947	-0.932361	1.33228	0.048002	0.0604582	0.0216939	0.0343697	0.172869	VPS13A
P49411	Elongation factor Tu, mitochondrial OS=Homo sapiens OX=9606 GN=TUFM PE=1 SV=2	25	0.935	1.978	2.634	2.588	2.319	0.950452	0.774271	0.796453	0.641371	0.82566	-0.0969617	0.984042	1.39726	1.37184	1.2135	0.0220698	0.111107	0.09884	0.192891	0.083199	TUFM
P48643	T-complex protein 1 subunit epsilon OS=Homo sapiens OX=9606 GN=CCT5 PE=1 SV=1	37	0.935	0.809	1.122	1.082	0.941	0.950452	0.918316	0.953631	0.974495	0.906307	-0.0969617	-0.305788	0.166073	0.1137	-0.0877334	0.0220698	0.0370077	0.0206195	0.0112205	0.0427248	CCT5
O00764	Pyridoxal kinase OS=Homo sapiens OX=9606 GN=PDXK PE=1 SV=1	15	0.935	0.767	0.766	1.126	1.051	0.950452	0.894046	0.851329	0.988754	0.933553	-0.0969617	-0.382702	-0.384584	0.171207	0.0717627	0.0220698	0.0486402	0.0699024	0.00491163	0.0298611	PDXK
O75947	ATP synthase subunit d, mitochondrial OS=Homo sapiens OX=9606 GN=ATP5PD PE=1 SV=3	11	0.935	0.6	0.391	0.684	0.566	0.963515	0.862077	0.661061	0.871815	0.781581	-0.0969617	-0.736966	-1.35476	-0.547932	-0.821126	0.0161415	0.0644537	0.179759	0.0595754	0.107026	ATP5PD
Q9ULV4	Coronin-1C OS=Homo sapiens OX=9606 GN=CORO1C PE=1 SV=1	15	0.934	1.045	2.32	1.661	1.217	0.96576	0.999476	0.851329	0.901036	0.983043	-0.0985055	0.0635029	1.21412	0.732052	0.283329	0.0151309	0.00022757	0.0699024	0.0452579	0.00742756	CORO1C
Q04446	1,4-alpha-glucan-branching enzyme OS=Homo sapiens OX=9606 GN=GBE1 PE=1 SV=3	16	0.934	0.701	0.901	1.029	0.982	0.966967	0.896602	0.905198	0.974774	0.957072	-0.0985055	-0.512514	-0.150401	0.041243	-0.0262051	0.0145883	0.0474002	0.0432563	0.0110959	0.0190554	GBE1
P60983	Glia maturation factor beta OS=Homo sapiens OX=9606 GN=GMFB PE=1 SV=2	10	0.933	1.204	0.87	1.101	1.127	0.955459	0.949012	0.928909	0.997223	0.989771	-0.100051	0.267835	-0.200913	0.138814	0.172488	0.0197881	0.0227282	0.0320268	0.00120752	0.0044653	GMFB
P54886	Delta-1-pyrroline-5-carboxylate synthase OS=Homo sapiens OX=9606 GN=ALDH18A1 PE=1 SV=2	23	0.933	1.065	0.926	1.101	0.974	0.964874	0.999476	0.915277	0.967975	0.926753	-0.100051	0.0908534	-0.110916	0.138814	-0.0380063	0.0155293	0.00022757	0.0384473	0.0141358	0.033036	ALDH18A1
P18754	Regulator of chromosome condensation OS=Homo sapiens OX=9606 GN=RCC1 PE=1 SV=1	15	0.933	0.839	0.681	0.904	0.615	0.999969	0.974541	0.90416	0.958183	0.884944	-0.100051	-0.253257	-0.554273	-0.145605	-0.701342	1.34344e-05	0.0111997	0.0437545	0.0185514	0.053084	RCC1
Q16881	Thioredoxin reductase 1, cytoplasmic OS=Homo sapiens OX=9606 GN=TXNRD1 PE=1 SV=3	31	0.933	0.74	0.654	0.681	0.547	0.95032	0.885116	0.787968	0.820941	0.659449	-0.100051	-0.434403	-0.612637	-0.554273	-0.870387	0.0221302	0.0529997	0.103492	0.0856881	0.180819	TXNRD1
Q99497	Parkinson disease protein 7 OS=Homo sapiens OX=9606 GN=PARK7 PE=1 SV=2	18	0.933	0.685	0.883	0.975	0.619	0.950421	0.862077	0.892482	0.941154	0.724336	-0.100051	-0.545824	-0.179515	-0.0365259	-0.691989	0.0220841	0.0644537	0.0494007	0.0263393	0.14006	PARK7
P06744	Glucose-6-phosphate isomerase OS=Homo sapiens OX=9606 GN=GPI PE=1 SV=4	39	0.933	0.675	0.788	0.8	1.141	0.950421	0.859086	0.863369	0.888405	0.957892	-0.100051	-0.567041	-0.343732	-0.321928	0.190299	0.0220841	0.0659635	0.0638038	0.0513889	0.0186835	GPI
P22102	Trifunctional purine biosynthetic protein adenosine-3 OS=Homo sapiens OX=9606 GN=GART PE=1 SV=1	30	0.932	1.018	1.421	0.866	0.977	0.95032	0.990378	0.981794	0.91273	0.916445	-0.101598	0.0257376	0.506907	-0.207561	-0.0335695	0.0221302	0.00419904	0.00797946	0.0396577	0.0378935	GART
P40926	Malate dehydrogenase, mitochondrial OS=Homo sapiens OX=9606 GN=MDH2 PE=1 SV=3	24	0.932	0.968	0.516	0.856	0.882	0.95032	0.976865	0.639984	0.912041	0.886173	-0.101598	-0.046921	-0.954557	-0.224317	-0.181149	0.0221302	0.0101655	0.193831	0.0399858	0.0524814	MDH2
O15372	Eukaryotic translation initiation factor 3 subunit H OS=Homo sapiens OX=9606 GN=EIF3H PE=1 SV=1	12	0.931	2.958	2.797	3.56	2.073	0.999969	0.278372	0.664695	0.319004	0.76653	-0.103147	1.56462	1.48388	1.83188	1.05172	1.34344e-05	0.555375	0.177378	0.496203	0.115471	EIF3H
P16615	Sarcoplasmic/endoplasmic reticulum calcium ATPase 2 OS=Homo sapiens OX=9606 GN=ATP2A2 PE=1 SV=1	41	0.931	1.258	1.406	1.28	1.605	0.95032	0.9563	0.984481	0.968914	0.94234	-0.103147	0.331132	0.491597	0.356144	0.682573	0.0221302	0.0194056	0.00679264	0.0137146	0.0257924	ATP2A2
Q96I99	Succinate--CoA ligase [GDP-forming] subunit beta, mitochondrial OS=Homo sapiens OX=9606 GN=SUCLG2 PE=1 SV=2	9	0.931	0.804	0.727	0.702	0.6	0.980387	0.996949	0.918495	0.93156	0.908329	-0.103147	-0.314733	-0.459973	-0.510457	-0.736966	0.00860234	0.00132705	0.0369232	0.0307891	0.0417569	SUCLG2
O43396	Thioredoxin-like protein 1 OS=Homo sapiens OX=9606 GN=TXNL1 PE=1 SV=3	11	0.931	0.488	0.602	0.822	0.809	0.983735	0.858878	0.910537	0.956126	0.972186	-0.103147	-1.03505	-0.732165	-0.28279	-0.305788	0.00712189	0.0660686	0.0407023	0.0194848	0.0122507	TXNL1
Q6PIU2	Neutral cholesterol ester hydrolase 1 OS=Homo sapiens OX=9606 GN=NCEH1 PE=1 SV=3	16	0.929	0.839	1.137	0.918	1.027	0.948343	0.934441	0.958757	0.923911	0.926753	-0.106249	-0.253257	0.185232	-0.123434	0.0384362	0.0230347	0.029448	0.0182914	0.0343697	0.033036	NCEH1
P42166	Lamina-associated polypeptide 2, isoform alpha OS=Homo sapiens OX=9606 GN=TMPO PE=1 SV=2	12	0.928	0.634	0.717	0.79	0.741	0.95032	0.847734	0.858695	0.890906	0.901604	-0.107803	-0.657445	-0.479955	-0.340075	-0.432455	0.0221302	0.0717406	0.0661612	0.050168	0.0449842	TMPO
P51610	Host cell factor 1 OS=Homo sapiens OX=9606 GN=HCFC1 PE=1 SV=2	16	0.928	0.606	0.572	0.828	1.699	0.996446	0.892257	0.877438	0.947616	0.842198	-0.107803	-0.72261	-0.805913	-0.272297	0.764686	0.0015464	0.0495101	0.0567837	0.0233677	0.0745856	HCFC1
Q9UI30	Multifunctional methyltransferase subunit TRM112-like protein OS=Homo sapiens OX=9606 GN=TRMT112 PE=1 SV=1	4	0.927	0.788	0.589	0.725	0.559	0.973063	0.996617	0.895265	0.941154	0.903086	-0.109359	-0.343732	-0.76366	-0.463947	-0.83908	0.0118592	0.00147191	0.0480483	0.0263393	0.0442707	TRMT112
P62937	Peptidyl-prolyl cis-trans isomerase A OS=Homo sapiens OX=9606 GN=PPIA PE=1 SV=2	15	0.927	0.595	0.523	0.697	0.566	0.94742	0.803309	0.652903	0.832885	0.678835	-0.109359	-0.749038	-0.935117	-0.520769	-0.821126	0.0234575	0.0951172	0.185152	0.0794151	0.168236	PPIA
O75874	Isocitrate dehydrogenase [NADP] cytoplasmic OS=Homo sapiens OX=9606 GN=IDH1 PE=1 SV=2	22	0.927	0.57	0.624	0.645	0.626	0.94742	0.774713	0.766946	0.788457	0.730525	-0.109359	-0.810966	-0.680382	-0.632629	-0.675765	0.0234575	0.110859	0.115235	0.103222	0.136365	IDH1
Q16181	Septin-7 OS=Homo sapiens OX=9606 GN=SEPTIN7 PE=1 SV=2	13	0.926	4.55	1.927	1.859	1.941	0.955231	0.164817	0.905312	0.871815	0.854488	-0.110916	2.18587	0.946357	0.894527	0.9568	0.0198917	0.782998	0.0432019	0.0595754	0.0682939	SEPTIN7
P49755	Transmembrane emp24 domain-containing protein 10 OS=Homo sapiens OX=9606 GN=TMED10 PE=1 SV=2	13	0.926	1.584	3.378	1.724	2.797	0.946339	0.870045	0.648479	0.88461	0.730525	-0.110916	0.663572	1.75617	0.78576	1.48388	0.0239532	0.0604582	0.188104	0.0532484	0.136365	TMED10
Q9Y305	Acyl-coenzyme A thioesterase 9, mitochondrial OS=Homo sapiens OX=9606 GN=ACOT9 PE=1 SV=2	19	0.925	4.346	4.532	5.475	6.74	0.993088	0.122961	0.342787	0.11776	0.119555	-0.112475	2.11969	2.18015	2.45286	2.75275	0.00301239	0.910232	0.464976	0.929003	0.922433	ACOT9
Q17R89	Rho GTPase-activating protein 44 OS=Homo sapiens OX=9606 GN=ARHGAP44 PE=1 SV=1	2	0.924	3.252	7.013	4.909	3.056	0.918791	0.119329	0.0980316	0.136703	0.680418	-0.114035	1.70133	2.81003	2.29543	1.61164	0.0367833	0.923254	1.00863	0.864224	0.167224	ARHGAP44
P63151	Serine/threonine-protein phosphatase 2A 55 kDa regulatory subunit B alpha isoform OS=Homo sapiens OX=9606 GN=PPP2R2A PE=1 SV=1	7	0.924	0.692	1.049	0.863	0.857	0.998754	0.954484	0.980295	0.956126	0.988412	-0.114035	-0.531156	0.0690147	-0.212568	-0.222633	0.00054161	0.0202314	0.00864301	0.0194848	0.00506209	PPP2R2A
P11216	Glycogen phosphorylase, brain form OS=Homo sapiens OX=9606 GN=PYGB PE=1 SV=5	61	0.923	0.784	0.974	0.826	0.779	0.94291	0.907965	0.919584	0.901036	0.837218	-0.115597	-0.351074	-0.0380063	-0.275786	-0.360305	0.0255299	0.0419307	0.0364084	0.0452579	0.0771613	PYGB
P55084	Trifunctional enzyme subunit beta, mitochondrial OS=Homo sapiens OX=9606 GN=HADHB PE=1 SV=3	19	0.921	3.605	2.906	1.99	2.042	0.952616	0.223986	0.747739	0.83829	0.879265	-0.118727	1.85	1.53903	0.992768	1.02998	0.0210823	0.649779	0.12625	0.0766056	0.0558801	HADHB
Q15366	Poly(rC)-binding protein 2 OS=Homo sapiens OX=9606 GN=PCBP2 PE=1 SV=1	10	0.921	0.759	1.121	0.807	0.936	0.948557	0.89111	0.953631	0.901907	0.921555	-0.118727	-0.397828	0.164786	-0.309359	-0.0954196	0.0229367	0.0500687	0.0206195	0.0448383	0.0354787	PCBP2
P14866	Heterogeneous nuclear ribonucleoprotein L OS=Homo sapiens OX=9606 GN=HNRNPL PE=1 SV=2	22	0.92	1.503	1.978	1.515	1.07	0.942254	0.885116	0.893192	0.923878	0.938357	-0.120294	0.587845	0.984042	0.599318	0.0976108	0.025832	0.0529997	0.0490553	0.0343853	0.027632	HNRNPL
P31943	Heterogeneous nuclear ribonucleoprotein H OS=Homo sapiens OX=9606 GN=HNRNPH1 PE=1 SV=4	12	0.92	0.846	0.853	0.841	0.667	0.941628	0.939289	0.87924	0.903898	0.76653	-0.120294	-0.24127	-0.229382	-0.249822	-0.584241	0.0261205	0.027201	0.0558928	0.0438805	0.115471	HNRNPH1
P46060	Ran GTPase-activating protein 1 OS=Homo sapiens OX=9606 GN=RANGAP1 PE=1 SV=1	9	0.92	0.566	0.769	1.061	1.343	0.998754	0.870045	0.937676	0.993831	0.917596	-0.120294	-0.821126	-0.378944	0.0854247	0.425459	0.00054161	0.0604582	0.0279473	0.00268759	0.0373487	RANGAP1
P40939	Trifunctional enzyme subunit alpha, mitochondrial OS=Homo sapiens OX=9606 GN=HADHA PE=1 SV=2	46	0.919	1.128	1.139	1.361	1.431	0.941063	0.987304	0.958757	0.947534	0.975745	-0.121863	0.173767	0.187768	0.444667	0.517024	0.0263811	0.00554895	0.0182914	0.0234054	0.0106637	HADHA
Q12931	Heat shock protein 75 kDa, mitochondrial OS=Homo sapiens OX=9606 GN=TRAP1 PE=1 SV=3	24	0.919	0.833	0.916	0.911	1.075	0.941063	0.929492	0.903065	0.923911	0.938357	-0.121863	-0.263612	-0.12658	-0.134477	0.104337	0.0263811	0.0317543	0.0442809	0.0343697	0.027632	TRAP1
P61019	Ras-related protein Rab-2A OS=Homo sapiens OX=9606 GN=RAB2A PE=1 SV=1	6	0.919	0.734	0.782	1.032	0.729	0.950452	0.891432	0.869615	0.955195	0.80433	-0.121863	-0.446148	-0.354759	0.045443	-0.456009	0.0220698	0.0499117	0.0606731	0.0199081	0.0945655	RAB2A
Q13158	FAS-associated death domain protein OS=Homo sapiens OX=9606 GN=FADD PE=1 SV=1	2	0.919	0.39	0.683	0.669	0.822	0.906516	0.923024	0.997423	0.968529	0.972186	-0.121863	-1.35845	-0.550043	-0.579922	-0.28279	0.0426246	0.0347871	0.00112071	0.0138875	0.0122507	FADD
P35080	Profilin-2 OS=Homo sapiens OX=9606 GN=PFN2 PE=1 SV=3	6	0.918	0.888	0.94	0.824	0.648	0.996446	0.988195	0.984481	0.946343	0.909266	-0.123434	-0.171368	-0.0892673	-0.279284	-0.625934	0.0015464	0.00515738	0.00679264	0.0239514	0.0413092	PFN2
Q03181	Peroxisome proliferator-activated receptor delta OS=Homo sapiens OX=9606 GN=PPARD PE=1 SV=1	2	0.917	10.048	41.358	8.671	8.172	0.936513	0.000260322	3.47632e-05	0.00495225	0.0263773	-0.125006	3.32884	5.37009	3.1162	3.03069	0.0284862	3.58449	4.45888	2.3052	1.57877	PPARD
Q9Y2Z0	Protein SGT1 homolog OS=Homo sapiens OX=9606 GN=SUGT1 PE=1 SV=3	5	0.916	3.305	4.188	1.948	3.096	0.92902	0.164943	0.422328	0.767705	0.682309	-0.12658	1.72465	2.06626	0.961994	1.63041	0.0319749	0.782666	0.37435	0.114806	0.166019	SUGT1
P11586	C-1-tetrahydrofolate synthase, cytoplasmic OS=Homo sapiens OX=9606 GN=MTHFD1 PE=1 SV=3	49	0.916	0.856	0.733	0.848	1.282	0.940422	0.943793	0.837142	0.906907	0.99262	-0.12658	-0.224317	-0.448115	-0.237864	0.358396	0.026677	0.0251231	0.0772007	0.0424374	0.00321694	MTHFD1
P26640	Valine--tRNA ligase OS=Homo sapiens OX=9606 GN=VARS1 PE=1 SV=4	38	0.916	0.665	0.872	0.794	0.833	0.940422	0.854262	0.888018	0.88461	0.868232	-0.12658	-0.588574	-0.1976	-0.332789	-0.263612	0.026677	0.0684087	0.0515782	0.0532484	0.0613643	VARS1
P41252	Isoleucine--tRNA ligase, cytoplasmic OS=Homo sapiens OX=9606 GN=IARS1 PE=1 SV=2	33	0.915	0.723	0.754	0.765	0.606	0.940389	0.876978	0.846453	0.871815	0.711128	-0.128156	-0.467932	-0.407364	-0.386468	-0.72261	0.0266924	0.0570115	0.0723974	0.0595754	0.148052	IARS1
Q9BQ67	Glutamate-rich WD repeat-containing protein 1 OS=Homo sapiens OX=9606 GN=GRWD1 PE=1 SV=1	7	0.915	0.538	0.608	0.418	0.173	0.965601	0.908977	0.903065	0.773851	0.511646	-0.128156	-0.894322	-0.717857	-1.25843	-2.53116	0.0152024	0.041447	0.0442809	0.111343	0.29103	GRWD1
O60841	Eukaryotic translation initiation factor 5B OS=Homo sapiens OX=9606 GN=EIF5B PE=1 SV=4	12	0.914	0.674	0.675	1.437	0.943	0.991459	0.966591	0.939234	0.892924	0.993607	-0.129734	-0.56918	-0.567041	0.52306	-0.0846703	0.00372502	0.0147572	0.0272261	0.0491857	0.00278554	EIF5B
P18859	ATP synthase-coupling factor 6, mitochondrial OS=Homo sapiens OX=9606 GN=ATP5PF PE=1 SV=1	5	0.914	0.328	0.234	0.335	0.353	0.939569	0.769606	0.567438	0.764247	0.815697	-0.129734	-1.60823	-2.09542	-1.57777	-1.50226	0.0270714	0.113732	0.246082	0.116766	0.0884709	ATP5PF
P20042	Eukaryotic translation initiation factor 2 subunit 2 OS=Homo sapiens OX=9606 GN=EIF2S2 PE=1 SV=2	17	0.913	2.801	0.833	1.482	0.397	0.956414	0.498082	0.905983	0.91273	0.584298	-0.131313	1.48594	-0.263612	0.567545	-1.33279	0.0193542	0.302699	0.04288	0.0396577	0.233365	EIF2S2
Q9NZM1	Myoferlin OS=Homo sapiens OX=9606 GN=MYOF PE=1 SV=1	104	0.913	1.253	1.492	1.334	1.625	0.939569	0.956618	0.970153	0.955672	0.938357	-0.131313	0.325386	0.577248	0.415759	0.70044	0.0270714	0.0192614	0.0131598	0.019691	0.027632	MYOF
Q15365	Poly(rC)-binding protein 1 OS=Homo sapiens OX=9606 GN=PCBP1 PE=1 SV=2	13	0.913	0.704	0.745	0.956	0.78	0.939569	0.870045	0.841179	0.931832	0.837268	-0.131313	-0.506353	-0.424688	-0.0649175	-0.358454	0.0270714	0.0604582	0.0751117	0.0306623	0.0771356	PCBP1
Q05086	Ubiquitin-protein ligase E3A OS=Homo sapiens OX=9606 GN=UBE3A PE=1 SV=4	4	0.912	1.389	0.963	0.528	0.993	0.901586	0.604116	0.89363	0.955195	0.82566	-0.132894	0.474047	-0.0543923	-0.92139	-0.0101344	0.0449928	0.21888	0.0488425	0.0199081	0.083199	UBE3A
Q8IVF2	Protein AHNAK2 OS=Homo sapiens OX=9606 GN=AHNAK2 PE=1 SV=2	72	0.912	0.762	1.225	0.934	1.261	0.939569	0.892257	0.980295	0.929011	0.988532	-0.132894	-0.392137	0.292782	-0.0985055	0.334568	0.0270714	0.0495101	0.00864301	0.031979	0.00500917	AHNAK2
O00151	PDZ and LIM domain protein 1 OS=Homo sapiens OX=9606 GN=PDLIM1 PE=1 SV=4	6	0.912	0.565	0.477	0.599	0.731	0.985263	0.908977	0.840514	0.901036	0.949054	-0.132894	-0.823677	-1.06794	-0.739372	-0.452057	0.00644784	0.041447	0.075455	0.0452579	0.0227092	PDLIM1
Q05397	Focal adhesion kinase 1 OS=Homo sapiens OX=9606 GN=PTK2 PE=1 SV=2	4	0.911	0.515	3.303	0.502	0.823	0.92902	0.903365	0.639984	0.861775	0.99515	-0.134477	-0.957356	1.72378	-0.994241	-0.281036	0.0319749	0.0441368	0.193831	0.0646059	0.00211153	PTK2
O43819	Protein SCO2 homolog, mitochondrial OS=Homo sapiens OX=9606 GN=SCO2 PE=1 SV=3	3	0.91	1.301	1.084	1.313	1.165	0.906516	0.825107	0.910188	0.871815	0.891201	-0.136062	0.379621	0.116365	0.392867	0.22033	0.0426246	0.08349	0.0408689	0.0595754	0.0500245	SCO2
Q15907	Ras-related protein Rab-11B OS=Homo sapiens OX=9606 GN=RAB11B PE=1 SV=4	2	0.91	0.673	0.733	1.235	2.002	0.939569	0.85648	0.83752	0.984132	0.884944	-0.136062	-0.571322	-0.448115	0.304511	1.00144	0.0270714	0.0672828	0.0770049	0.00694684	0.053084	RAB11B
O15498	Synaptobrevin homolog YKT6 OS=Homo sapiens OX=9606 GN=YKT6 PE=1 SV=1	3	0.908	0.816	0.861	0.721	0.728	0.935191	0.971196	0.994045	0.984132	0.999926	-0.139236	-0.293359	-0.215915	-0.471929	-0.45799	0.0290995	0.0126929	0.00259415	0.00694684	3.21422e-05	YKT6
P11498	Pyruvate carboxylase, mitochondrial OS=Homo sapiens OX=9606 GN=PC PE=1 SV=2	51	0.908	0.756	0.819	0.946	1.047	0.939569	0.889695	0.873839	0.929264	0.932513	-0.139236	-0.403542	-0.288065	-0.0800879	0.0662614	0.0270714	0.0507588	0.0585685	0.031861	0.0303449	PC
Q15717	ELAV-like protein 1 OS=Homo sapiens OX=9606 GN=ELAVL1 PE=1 SV=2	10	0.908	0.729	0.766	0.684	0.577	0.968	0.905976	0.874472	0.856133	0.786096	-0.139236	-0.456009	-0.384584	-0.547932	-0.793357	0.0141249	0.0428835	0.0582542	0.0674586	0.104524	ELAVL1
P42126	Enoyl-CoA delta isomerase 1, mitochondrial OS=Homo sapiens OX=9606 GN=ECI1 PE=1 SV=1	7	0.908	0.712	0.443	0.802	0.855	0.997657	0.954152	0.816916	0.929011	0.957337	-0.139236	-0.490051	-1.17462	-0.318326	-0.226004	0.00101869	0.0203825	0.0878225	0.031979	0.0189354	ECI1
P49748	Very long-chain specific acyl-CoA dehydrogenase, mitochondrial OS=Homo sapiens OX=9606 GN=ACADVL PE=1 SV=1	20	0.906	1.214	0.909	0.945	1.145	0.939569	0.971196	0.904435	0.929011	0.964554	-0.142417	0.279768	-0.137648	-0.0816138	0.195348	0.0270714	0.0126929	0.0436226	0.031979	0.0156733	ACADVL
P55060	Exportin-2 OS=Homo sapiens OX=9606 GN=CSE1L PE=1 SV=3	41	0.906	0.827	1.109	1.153	0.872	0.93851	0.926773	0.949882	0.996257	0.884944	-0.142417	-0.274041	0.149259	0.205393	-0.1976	0.0275611	0.0330266	0.0223301	0.00162866	0.053084	CSE1L
Q9Y570	Protein phosphatase methylesterase 1 OS=Homo sapiens OX=9606 GN=PPME1 PE=1 SV=3	9	0.906	0.669	0.643	0.693	0.594	0.999969	0.949436	0.915827	0.923911	0.891201	-0.142417	-0.579922	-0.637109	-0.529073	-0.751465	1.34344e-05	0.0225342	0.0381866	0.0343697	0.0500245	PPME1
P08240	Signal recognition particle receptor subunit alpha OS=Homo sapiens OX=9606 GN=SRPRA PE=1 SV=2	6	0.906	0.568	0.858	0.904	0.829	0.940422	0.958844	0.986756	0.956126	0.989771	-0.142417	-0.816037	-0.22095	-0.145605	-0.270556	0.026677	0.0182521	0.00579013	0.0194848	0.0044653	SRPRA
Q9H2M9	Rab3 GTPase-activating protein non-catalytic subunit OS=Homo sapiens OX=9606 GN=RAB3GAP2 PE=1 SV=1	4	0.905	0.749	0.716	0.737	0.569	0.92902	0.990301	0.960405	0.974495	0.930135	-0.14401	-0.416962	-0.481969	-0.440263	-0.813499	0.0319749	0.00423264	0.0175454	0.0112205	0.0314542	RAB3GAP2
Q8N3C0	Activating signal cointegrator 1 complex subunit 3 OS=Homo sapiens OX=9606 GN=ASCC3 PE=1 SV=3	3	0.904	1.173	1.644	1.703	3.668	0.983022	0.867723	0.876679	0.81646	0.390152	-0.145605	0.230203	0.71721	0.768078	1.87499	0.00743671	0.0616191	0.0571592	0.0880653	0.408767	ASCC3
P31939	Bifunctional purine biosynthesis protein ATIC OS=Homo sapiens OX=9606 GN=ATIC PE=1 SV=3	42	0.904	0.763	1.245	0.988	0.867	0.938429	0.892257	0.984481	0.946343	0.883186	-0.145605	-0.390245	0.316146	-0.0174171	-0.205896	0.0275985	0.0495101	0.00679264	0.0239514	0.0539479	ATIC
Q96TA1	Protein Niban 2 OS=Homo sapiens OX=9606 GN=NIBAN2 PE=1 SV=3	27	0.904	0.694	0.778	0.771	0.745	0.938429	0.867723	0.858783	0.876283	0.817702	-0.145605	-0.526992	-0.362158	-0.375197	-0.424688	0.0275985	0.0616191	0.0661164	0.0573556	0.0874051	NIBAN2
O95197	Reticulon-3 OS=Homo sapiens OX=9606 GN=RTN3 PE=1 SV=2	3	0.903	2.64	4.199	4.249	4.559	0.992177	0.371283	0.346263	0.203908	0.286607	-0.147202	1.40054	2.07005	2.08712	2.18872	0.00341099	0.430294	0.460593	0.690566	0.542713	RTN3
O43324	Eukaryotic translation elongation factor 1 epsilon-1 OS=Homo sapiens OX=9606 GN=EEF1E1 PE=1 SV=1	8	0.903	0.606	0.598	0.745	0.599	0.983089	0.87041	0.873646	0.91273	0.875412	-0.147202	-0.72261	-0.741783	-0.424688	-0.739372	0.0074072	0.0602759	0.0586644	0.0396577	0.0577876	EEF1E1
P09104	Gamma-enolase OS=Homo sapiens OX=9606 GN=ENO2 PE=1 SV=3	23	0.903	0.547	0.682	0.669	0.629	0.938429	0.739246	0.807001	0.810484	0.731555	-0.147202	-0.870387	-0.552156	-0.579922	-0.668868	0.0275985	0.131211	0.0931259	0.0912555	0.135753	ENO2
Q99460	26S proteasome non-ATPase regulatory subunit 1 OS=Homo sapiens OX=9606 GN=PSMD1 PE=1 SV=2	25	0.902	0.742	0.785	0.706	0.628	0.937381	0.885116	0.863369	0.838972	0.753711	-0.148801	-0.430509	-0.349235	-0.50226	-0.671164	0.0280841	0.0529997	0.0638038	0.0762526	0.122795	PSMD1
Q96DB5	Regulator of microtubule dynamics protein 1 OS=Homo sapiens OX=9606 GN=RMDN1 PE=1 SV=1	3	0.901	0.691	0.775	0.76	0.573	0.939569	0.999476	0.989615	0.999949	0.946074	-0.150401	-0.533242	-0.367732	-0.395929	-0.803393	0.0270714	0.00022757	0.00453352	2.19763e-05	0.024075	RMDN1
P06493	Cyclin-dependent kinase 1 OS=Homo sapiens OX=9606 GN=CDK1 PE=1 SV=3	13	0.9	0.618	1.198	1.132	1.128	0.936217	0.83046	0.977224	0.987328	0.957892	-0.152003	-0.694321	0.260628	0.178874	0.173767	0.0286234	0.0806812	0.010006	0.00553866	0.0186835	CDK1
P07919	Cytochrome b-c1 complex subunit 6, mitochondrial OS=Homo sapiens OX=9606 GN=UQCRH PE=1 SV=2	3	0.899	2.746	0.959	2.289	2.332	0.939569	0.358947	0.881562	0.680119	0.788371	-0.153607	1.45733	-0.0603973	1.19472	1.22157	0.0270714	0.44497	0.0547473	0.167415	0.10327	UQCRH
Q9H0U3	Magnesium transporter protein 1 OS=Homo sapiens OX=9606 GN=MAGT1 PE=1 SV=1	4	0.899	1.8	2.002	1.92	1.759	0.936217	0.561313	0.769414	0.757042	0.854427	-0.153607	0.847997	1.00144	0.941106	0.814755	0.0286234	0.250795	0.11384	0.12088	0.0683251	MAGT1
O00116	Alkyldihydroxyacetonephosphate synthase, peroxisomal OS=Homo sapiens OX=9606 GN=AGPS PE=1 SV=1	8	0.899	1.214	0.871	0.881	1.505	0.936217	0.870045	0.979989	0.996928	0.901604	-0.153607	0.279768	-0.199255	-0.182786	0.589763	0.0286234	0.0604582	0.00877873	0.00133616	0.0449842	AGPS
P27797	Calreticulin OS=Homo sapiens OX=9606 GN=CALR PE=1 SV=1	27	0.899	1.204	0.996	1.016	1.394	0.936217	0.971196	0.925239	0.951279	0.986574	-0.153607	0.267835	-0.00578235	0.0229004	0.479231	0.0286234	0.0126929	0.0337459	0.0216921	0.00587044	CALR
Q15125	3-beta-hydroxysteroid-Delta(8),Delta(7)-isomerase OS=Homo sapiens OX=9606 GN=EBP PE=1 SV=3	2	0.899	1.193	1.026	1	1.106	0.931306	0.880014	0.979989	0.954667	0.951425	-0.153607	0.254594	0.0370307	0	0.145351	0.0309075	0.0555103	0.00877873	0.0201483	0.0216254	EBP
P17858	ATP-dependent 6-phosphofructokinase, liver type OS=Homo sapiens OX=9606 GN=PFKL PE=1 SV=6	17	0.899	0.968	0.716	0.694	0.592	0.936011	0.976865	0.825792	0.832171	0.71988	-0.153607	-0.046921	-0.481969	-0.526992	-0.756331	0.0287188	0.0101655	0.0831295	0.0797875	0.14274	PFKL
Q00610	Clathrin heavy chain 1 OS=Homo sapiens OX=9606 GN=CLTC PE=1 SV=5	85	0.899	0.874	1.286	1.127	1.221	0.936187	0.950166	0.993072	0.989214	0.975558	-0.153607	-0.194295	0.362891	0.172488	0.288063	0.0286374	0.0222004	0.00301905	0.00470994	0.0107467	CLTC
O14744	Protein arginine N-methyltransferase 5 OS=Homo sapiens OX=9606 GN=PRMT5 PE=1 SV=4	11	0.899	0.696	1.024	0.626	0.521	0.999969	0.969447	0.952602	0.91273	0.87121	-0.153607	-0.522841	0.0342157	-0.675765	-0.940645	1.34344e-05	0.0134758	0.0210887	0.0396577	0.0598769	PRMT5
P46734	Dual specificity mitogen-activated protein kinase kinase 3 OS=Homo sapiens OX=9606 GN=MAP2K3 PE=1 SV=2	6	0.899	0.384	0.97	0.765	1.096	0.939569	0.831314	0.99933	0.959192	0.954345	-0.153607	-1.38082	-0.0439433	-0.386468	0.132248	0.0270714	0.080235	0.00029102	0.0180943	0.0202948	MAP2K3
P37802	Transgelin-2 OS=Homo sapiens OX=9606 GN=TAGLN2 PE=1 SV=3	22	0.897	0.835	0.936	1.233	1.795	0.935191	0.930747	0.905983	0.984295	0.914636	-0.15682	-0.260152	-0.0954196	0.302173	0.843984	0.0290995	0.0311686	0.04288	0.00687489	0.0387515	TAGLN2
P15151	Poliovirus receptor OS=Homo sapiens OX=9606 GN=PVR PE=1 SV=2	4	0.897	0.682	1.863	4.217	7.641	0.918791	0.977278	0.625778	0.19363	0.246534	-0.15682	-0.552156	0.897628	2.07622	2.93376	0.0367833	0.00998209	0.203579	0.713028	0.608123	PVR
Q6P996	Pyridoxal-dependent decarboxylase domain-containing protein 1 OS=Homo sapiens OX=9606 GN=PDXDC1 PE=1 SV=2	5	0.897	0.671	0.575	0.573	0.268	0.95032	0.977278	0.915277	0.896489	0.710555	-0.15682	-0.575615	-0.798366	-0.803393	-1.8997	0.0221302	0.00998209	0.0384473	0.0474552	0.148402	PDXDC1
Q8NBJ5	Procollagen galactosyltransferase 1 OS=Homo sapiens OX=9606 GN=COLGALT1 PE=1 SV=1	13	0.897	0.667	0.657	1.539	3.699	0.996446	0.894046	0.853917	0.892924	0.463129	-0.15682	-0.584241	-0.606035	0.621993	1.88714	0.0015464	0.0486402	0.0685842	0.0491857	0.334298	COLGALT1
Q9Y5A9	YTH domain-containing family protein 2 OS=Homo sapiens OX=9606 GN=YTHDF2 PE=1 SV=2	4	0.897	0.655	0.596	1.402	1.169	0.935191	0.990378	0.926497	0.871815	0.921555	-0.15682	-0.610433	-0.746616	0.487486	0.225275	0.0290995	0.00419904	0.0331559	0.0595754	0.0354787	YTHDF2
Q12888	TP53-binding protein 1 OS=Homo sapiens OX=9606 GN=TP53BP1 PE=1 SV=2	10	0.897	0.649	0.537	0.81	0.635	0.956414	0.973145	0.877438	0.977194	0.929096	-0.15682	-0.62371	-0.897006	-0.304006	-0.655172	0.0193542	0.0118223	0.0567837	0.0100191	0.0319393	TP53BP1
O43237	Cytoplasmic dynein 1 light intermediate chain 2 OS=Homo sapiens OX=9606 GN=DYNC1LI2 PE=1 SV=1	9	0.896	0.74	0.913	0.778	0.736	0.984698	0.990378	0.994543	0.958714	0.960389	-0.158429	-0.434403	-0.131313	-0.362158	-0.442222	0.00669683	0.00419904	0.00237644	0.0183112	0.0175527	DYNC1LI2
P61758	Prefoldin subunit 3 OS=Homo sapiens OX=9606 GN=VBP1 PE=1 SV=4	2	0.896	0.576	0.175	0.533	0.411	0.928321	0.96519	0.373039	0.904271	0.862167	-0.158429	-0.795859	-2.51457	-0.907793	-1.28279	0.032302	0.0153874	0.428245	0.0437014	0.0644084	VBP1
Q9BVP2	Guanine nucleotide-binding protein-like 3 OS=Homo sapiens OX=9606 GN=GNL3 PE=1 SV=2	11	0.895	0.943	0.725	0.685	0.597	0.999969	0.973275	0.939234	0.91273	0.897092	-0.16004	-0.0846703	-0.463947	-0.545824	-0.744197	1.34344e-05	0.0117643	0.0272261	0.0396577	0.0471628	GNL3
O94905	Erlin-2 OS=Homo sapiens OX=9606 GN=ERLIN2 PE=1 SV=1	10	0.895	0.835	1.157	1.23	1.671	0.999969	0.976865	0.979761	0.946343	0.884944	-0.16004	-0.260152	0.210389	0.298658	0.740712	1.34344e-05	0.0101655	0.00887974	0.0239514	0.053084	ERLIN2
P33993	DNA replication licensing factor MCM7 OS=Homo sapiens OX=9606 GN=MCM7 PE=1 SV=4	25	0.895	0.726	1.077	1.406	0.971	0.940422	0.885116	0.94737	0.937242	0.919001	-0.16004	-0.461959	0.107018	0.491597	-0.0424568	0.026677	0.0529997	0.0234806	0.0281482	0.0366842	MCM7
Q10713	Mitochondrial-processing peptidase subunit alpha OS=Homo sapiens OX=9606 GN=PMPCA PE=1 SV=2	5	0.893	0.798	0.86	0.661	0.837	0.938429	0.987304	0.979989	0.923911	0.990393	-0.163268	-0.325539	-0.217591	-0.597278	-0.2567	0.0275985	0.00554895	0.00877873	0.0343697	0.00419255	PMPCA
P32322	Pyrroline-5-carboxylate reductase 1, mitochondrial OS=Homo sapiens OX=9606 GN=PYCR1 PE=1 SV=2	8	0.893	0.772	0.675	0.703	0.77	0.999969	0.978985	0.922488	0.91273	0.921555	-0.163268	-0.373327	-0.567041	-0.508403	-0.37707	1.34344e-05	0.00922378	0.0350392	0.0396577	0.0354787	PYCR1
P78371	T-complex protein 1 subunit beta OS=Homo sapiens OX=9606 GN=CCT2 PE=1 SV=4	38	0.893	0.708	0.804	0.755	0.816	0.931216	0.870045	0.870143	0.871815	0.857582	-0.163268	-0.498179	-0.314733	-0.405451	-0.293359	0.0309495	0.0604582	0.0604093	0.0595754	0.0667244	CCT2
Q9BW91	ADP-ribose pyrophosphatase, mitochondrial OS=Homo sapiens OX=9606 GN=NUDT9 PE=1 SV=1	2	0.892	0.67	0.637	0.791	0.661	0.918791	0.98479	0.998573	0.956126	0.994118	-0.164884	-0.577767	-0.650635	-0.33825	-0.597278	0.0367833	0.00665646	0.00062006	0.0194848	0.0025622	NUDT9
P63096	Guanine nucleotide-binding protein G(i) subunit alpha-1 OS=Homo sapiens OX=9606 GN=GNAI1 PE=1 SV=2	4	0.891	0.739	0.816	0.668	0.43	0.93851	0.988566	0.979761	0.946343	0.891469	-0.166503	-0.436354	-0.293359	-0.58208	-1.21759	0.0275611	0.00499421	0.00887974	0.0239514	0.0498937	GNAI1
P52895	Aldo-keto reductase family 1 member C2 OS=Homo sapiens OX=9606 GN=AKR1C2 PE=1 SV=3	6	0.891	0.667	0.885	0.873	1.014	0.929487	0.8552	0.892971	0.91273	0.923521	-0.166503	-0.584241	-0.176251	-0.195946	0.0200577	0.0317569	0.0679322	0.0491624	0.0396577	0.0345533	AKR1C2
P47813	Eukaryotic translation initiation factor 1A, X-chromosomal OS=Homo sapiens OX=9606 GN=EIF1AX PE=1 SV=2	7	0.891	0.608	0.544	1.96	3.05	0.996446	0.870045	0.820067	0.817972	0.548585	-0.166503	-0.717857	-0.878321	0.970854	1.60881	0.0015464	0.0604582	0.0861507	0.0872617	0.260756	EIF1AX
Q8WVJ2	NudC domain-containing protein 2 OS=Homo sapiens OX=9606 GN=NUDCD2 PE=1 SV=1	4	0.891	0.598	0.422	0.85	0.896	0.939569	0.956064	0.870796	0.960337	0.949737	-0.166503	-0.741783	-1.24469	-0.234465	-0.158429	0.0270714	0.0195129	0.0600834	0.0175762	0.0223968	NUDCD2
O43684	Mitotic checkpoint protein BUB3 OS=Homo sapiens OX=9606 GN=BUB3 PE=1 SV=1	8	0.89	1.704	1.975	2.297	2.069	0.996446	0.761124	0.816916	0.653847	0.742739	-0.168123	0.768925	0.981853	1.19975	1.04893	0.0015464	0.118545	0.0878225	0.184524	0.129164	BUB3
P14618	Pyruvate kinase PKM OS=Homo sapiens OX=9606 GN=PKM PE=1 SV=4	56	0.89	0.608	0.654	0.679	0.574	0.929304	0.812711	0.787968	0.819324	0.687451	-0.168123	-0.717857	-0.612637	-0.558517	-0.800877	0.0318421	0.0900641	0.103492	0.0865444	0.162758	PKM
P10809	60 kDa heat shock protein, mitochondrial OS=Homo sapiens OX=9606 GN=HSPD1 PE=1 SV=2	53	0.89	0.52	0.698	0.782	1.198	0.929103	0.690567	0.816916	0.88274	0.972186	-0.168123	-0.943416	-0.518701	-0.354759	0.260628	0.031936	0.160794	0.0878225	0.0541674	0.0122507	HSPD1
P06396	Gelsolin OS=Homo sapiens OX=9606 GN=GSN PE=1 SV=1	25	0.889	0.708	1.268	1.157	1.094	0.92902	0.870045	0.988138	0.996928	0.948581	-0.169745	-0.498179	0.342555	0.210389	0.129613	0.0319749	0.0604582	0.00518243	0.00133616	0.0229254	GSN
P53007	Tricarboxylate transport protein, mitochondrial OS=Homo sapiens OX=9606 GN=SLC25A1 PE=1 SV=2	7	0.888	1.78	2.182	2.019	2.201	0.963793	0.736937	0.801094	0.764247	0.743428	-0.171368	0.831877	1.12565	1.01364	1.13816	0.0160162	0.13257	0.0963163	0.116766	0.128761	SLC25A1
Q14692	Ribosome biogenesis protein BMS1 homolog OS=Homo sapiens OX=9606 GN=BMS1 PE=1 SV=1	3	0.888	0.772	1.096	0.807	0.662	0.924224	0.956643	0.89363	0.987328	0.99685	-0.171368	-0.373327	0.132248	-0.309359	-0.595097	0.0342229	0.0192501	0.0488425	0.00553866	0.00136997	BMS1
Q9NX46	ADP-ribose glycohydrolase ARH3 OS=Homo sapiens OX=9606 GN=ADPRS PE=1 SV=1	2	0.888	0.739	0.643	0.559	0.602	0.940422	0.988195	0.964434	0.923911	0.968106	-0.171368	-0.436354	-0.637109	-0.83908	-0.732165	0.026677	0.00515738	0.0157277	0.0343697	0.0140769	ADPRS
Q5GLZ8	Probable E3 ubiquitin-protein ligase HERC4 OS=Homo sapiens OX=9606 GN=HERC4 PE=1 SV=1	8	0.888	0.706	0.784	0.867	0.829	0.989299	0.988607	0.972129	0.991268	0.974914	-0.171368	-0.50226	-0.351074	-0.205896	-0.270556	0.00467235	0.00497641	0.0122762	0.00380899	0.0110338	HERC4
P53794	Sodium/myo-inositol cotransporter OS=Homo sapiens OX=9606 GN=SLC5A3 PE=1 SV=2	2	0.887	3.32	4.395	3.347	2.626	0.924224	0.177202	0.472785	0.32655	0.706881	-0.172994	1.73118	2.13586	1.74287	1.39287	0.0342229	0.75153	0.325336	0.486051	0.150654	SLC5A3
Q16658	Fascin OS=Homo sapiens OX=9606 GN=FSCN1 PE=1 SV=3	26	0.887	0.866	1.164	0.838	0.606	0.928003	0.949436	0.965101	0.90301	0.711128	-0.172994	-0.207561	0.219091	-0.254978	-0.72261	0.0324506	0.0225342	0.0154273	0.0443075	0.148052	FSCN1
Q13428	Treacle protein OS=Homo sapiens OX=9606 GN=TCOF1 PE=1 SV=3	6	0.886	5.53	6.119	3.642	1.676	0.918791	0.019854	0.1861	0.278621	0.828136	-0.174621	2.46728	2.6133	1.86473	0.745022	0.0367833	1.70215	0.730254	0.554985	0.0818986	TCOF1
Q9BZE1	39S ribosomal protein L37, mitochondrial OS=Homo sapiens OX=9606 GN=MRPL37 PE=1 SV=2	4	0.886	1.46	1.521	1.856	1.431	0.997657	0.828103	0.893192	0.806665	0.90291	-0.174621	0.545968	0.60502	0.892197	0.517024	0.00101869	0.0819156	0.0490553	0.0933068	0.0443557	MRPL37
Q10472	Polypeptide N-acetylgalactosaminyltransferase 1 OS=Homo sapiens OX=9606 GN=GALNT1 PE=1 SV=1	3	0.886	0.837	0.46	1.739	0.472	0.925966	0.955176	0.934593	0.753566	0.930423	-0.174621	-0.2567	-1.12029	0.798258	-1.08314	0.0334051	0.0199166	0.0293775	0.122879	0.0313194	GALNT1
P36915	Guanine nucleotide-binding protein-like 1 OS=Homo sapiens OX=9606 GN=GNL1 PE=1 SV=2	4	0.886	0.528	0.551	0.621	0.526	0.939569	0.925036	0.915277	0.923911	0.918733	-0.174621	-0.92139	-0.859876	-0.687335	-0.926865	0.0270714	0.0338414	0.0384473	0.0343697	0.0368108	GNL1
Q9UMX0	Ubiquilin-1 OS=Homo sapiens OX=9606 GN=UBQLN1 PE=1 SV=2	5	0.886	0.509	0.564	0.527	0.555	0.999969	0.867723	0.889131	0.862151	0.881703	-0.174621	-0.974262	-0.826233	-0.924125	-0.84944	1.34344e-05	0.0616191	0.0510342	0.0644167	0.0546779	UBQLN1
Q92841	Probable ATP-dependent RNA helicase DDX17 OS=Homo sapiens OX=9606 GN=DDX17 PE=1 SV=2	21	0.885	1.796	2.576	1.783	2.555	0.925646	0.825107	0.807022	0.873393	0.785327	-0.176251	0.844787	1.36513	0.834307	1.35332	0.0335552	0.08349	0.0931144	0.0587901	0.104949	DDX17
P46459	Vesicle-fusing ATPase OS=Homo sapiens OX=9606 GN=NSF PE=1 SV=3	17	0.885	0.809	0.553	0.607	0.571	0.94291	0.957265	0.787968	0.839478	0.844723	-0.176251	-0.305788	-0.854649	-0.720232	-0.808437	0.0255299	0.0189678	0.103492	0.0759904	0.0732857	NSF
P16949	Stathmin OS=Homo sapiens OX=9606 GN=STMN1 PE=1 SV=3	6	0.885	0.728	0.931	1.959	0.967	0.925646	0.880441	0.906248	0.848166	0.955253	-0.176251	-0.45799	-0.103147	0.970117	-0.0484122	0.0335552	0.0552995	0.0427529	0.071519	0.0198816	STMN1
Q9Y5P6	Mannose-1-phosphate guanyltransferase beta OS=Homo sapiens OX=9606 GN=GMPPB PE=1 SV=2	3	0.885	0.586	0.427	0.566	0.503	0.939569	0.956618	0.870019	0.905042	0.905056	-0.176251	-0.771027	-1.22769	-0.821126	-0.99137	0.0270714	0.0192614	0.0604711	0.0433312	0.0433244	GMPPB
Q8IX12	Cell division cycle and apoptosis regulator protein 1 OS=Homo sapiens OX=9606 GN=CCAR1 PE=1 SV=2	6	0.885	0.488	0.529	0.621	0.523	0.965221	0.884896	0.885807	0.91273	0.900656	-0.176251	-1.03505	-0.91866	-0.687335	-0.935117	0.0153731	0.053108	0.0526607	0.0396577	0.0454412	CCAR1
O15042	U2 snRNP-associated SURP motif-containing protein OS=Homo sapiens OX=9606 GN=U2SURP PE=1 SV=2	3	0.884	1.041	1.585	2.305	0.368	0.943829	0.892257	0.804578	0.411749	0.849654	-0.177882	0.0579701	0.664483	1.20477	-1.44222	0.0251067	0.0495101	0.0944317	0.385368	0.070758	U2SURP
P29401	Transketolase OS=Homo sapiens OX=9606 GN=TKT PE=1 SV=3	48	0.884	0.817	1.166	1.154	1.243	0.925646	0.921176	0.965656	0.996257	0.982553	-0.177882	-0.291592	0.221568	0.206643	0.313826	0.0335552	0.0356575	0.0151777	0.00162866	0.00764402	TKT
Q9BYN0	Sulfiredoxin-1 OS=Homo sapiens OX=9606 GN=SRXN1 PE=1 SV=2	6	0.883	0.8	2.393	3.747	1.294	0.980854	0.974541	0.739829	0.306705	0.923521	-0.179515	-0.321928	1.25882	1.90574	0.371838	0.00839566	0.0111997	0.130869	0.513278	0.0345533	SRXN1
Q13409	Cytoplasmic dynein 1 intermediate chain 2 OS=Homo sapiens OX=9606 GN=DYNC1I2 PE=1 SV=3	13	0.883	0.783	0.53	0.746	0.488	0.991854	0.957653	0.817715	0.91273	0.786096	-0.179515	-0.352916	-0.915936	-0.422752	-1.03505	0.00355213	0.0187917	0.0873979	0.0396577	0.104524	DYNC1I2
Q9Y333	U6 snRNA-associated Sm-like protein LSm2 OS=Homo sapiens OX=9606 GN=LSM2 PE=1 SV=1	5	0.883	0.519	0.836	0.873	0.918	0.999969	0.879384	0.996118	0.99283	0.999753	-0.179515	-0.946194	-0.258425	-0.195946	-0.123434	1.34344e-05	0.0558215	0.00168936	0.00312512	0.000107459	LSM2
Q9NUU7	ATP-dependent RNA helicase DDX19A OS=Homo sapiens OX=9606 GN=DDX19A PE=1 SV=1	3	0.882	1.13	0.699	0.737	0.537	0.986474	0.878675	0.946033	0.942492	0.883186	-0.181149	0.176323	-0.516636	-0.440263	-0.897006	0.00591452	0.0561717	0.0240938	0.0257223	0.0539479	DDX19A
P39656	Dolichyl-diphosphooligosaccharide--protein glycosyltransferase 48 kDa subunit OS=Homo sapiens OX=9606 GN=DDOST PE=1 SV=4	15	0.882	0.851	1.121	0.939	0.979	0.925264	0.941624	0.953631	0.929011	0.917267	-0.181149	-0.232769	0.164786	-0.0908029	-0.0306192	0.0337342	0.0261223	0.0206195	0.031979	0.0375043	DDOST
Q9NYZ3	G2 and S phase-expressed protein 1 OS=Homo sapiens OX=9606 GN=GTSE1 PE=1 SV=3	2	0.881	0.603	0.911		0.501	0.912266	0.974541	0.877438		0.992299	-0.182786	-0.72977	-0.134477	#VALUE!	-0.997117	0.0398784	0.0111997	0.0567837	#VALUE!	0.00335737	GTSE1
Q71UI9	Histone H2A.V OS=Homo sapiens OX=9606 GN=H2AZ2 PE=1 SV=3	4	0.881	0.563	0.861	0.754	0.478	0.924224	0.762181	0.883669	0.871815	0.559678	-0.182786	-0.828793	-0.215915	-0.407364	-1.06492	0.0342229	0.117942	0.0537103	0.0595754	0.252061	H2AZ2
Q9NTJ3	Structural maintenance of chromosomes protein 4 OS=Homo sapiens OX=9606 GN=SMC4 PE=1 SV=2	4	0.88	2.804	8.496	0.747	1.238	0.925646	0.243488	0.0225373	0.995331	0.890969	-0.184425	1.48749	3.08678	-0.42082	0.308011	0.0335552	0.613523	1.6471	0.00203246	0.0501374	SMC4
Q16778	Histone H2B type 2-E OS=Homo sapiens OX=9606 GN=H2BC21 PE=1 SV=3	3	0.88	0.983	1.04	0.939	1.014	0.924224	0.982024	0.937088	0.929011	0.923521	-0.184425	-0.0247367	0.0565835	-0.0908029	0.0200577	0.0342229	0.00787798	0.0282198	0.031979	0.0345533	H2BC21
P11233	Ras-related protein Ral-A OS=Homo sapiens OX=9606 GN=RALA PE=1 SV=1	4	0.88	0.928	1.28	1.172	1.039	0.935191	0.94127	0.935039	0.929011	0.970846	-0.184425	-0.107803	0.356144	0.228973	0.0551957	0.0290995	0.0262858	0.0291703	0.031979	0.0128496	RALA
P11274	Breakpoint cluster region protein OS=Homo sapiens OX=9606 GN=BCR PE=1 SV=2	2	0.88	0.765	0.837	0.755	0.824	0.929487	0.956618	0.949882	0.99864	0.972186	-0.184425	-0.386468	-0.2567	-0.405451	-0.279284	0.0317569	0.0192614	0.0223301	0.000591129	0.0122507	BCR
P85037	Forkhead box protein K1 OS=Homo sapiens OX=9606 GN=FOXK1 PE=1 SV=1	7	0.88	0.712	1.261	0.637	0.308	0.939569	0.988195	0.937676	0.91623	0.788371	-0.184425	-0.490051	0.334568	-0.650635	-1.699	0.0270714	0.00515738	0.0279473	0.0379955	0.10327	FOXK1
P06733	Alpha-enolase OS=Homo sapiens OX=9606 GN=ENO1 PE=1 SV=2	50	0.88	0.632	0.945	0.717	0.9	0.924224	0.829419	0.908902	0.848433	0.891469	-0.184425	-0.662004	-0.0816138	-0.479955	-0.152003	0.0342229	0.081226	0.041483	0.0713823	0.0498937	ENO1
Q96CN7	Isochorismatase domain-containing protein 1 OS=Homo sapiens OX=9606 GN=ISOC1 PE=1 SV=3	4	0.88	0.458	0.829	0.842	0.481	0.927801	0.919408	0.95531	0.981008	0.923521	-0.184425	-1.12658	-0.270556	-0.248108	-1.05589	0.0325451	0.0364917	0.0198558	0.00832724	0.0345533	ISOC1
P14927	Cytochrome b-c1 complex subunit 7 OS=Homo sapiens OX=9606 GN=UQCRB PE=1 SV=2	8	0.879	2.865	2.269	2.11	2.507	0.98864	0.210195	0.75878	0.698591	0.673797	-0.186065	1.51854	1.18206	1.07724	1.32596	0.00496181	0.677377	0.119884	0.155777	0.171471	UQCRB
P54136	Arginine--tRNA ligase, cytoplasmic OS=Homo sapiens OX=9606 GN=RARS1 PE=1 SV=2	31	0.879	0.797	0.715	0.861	0.681	0.924013	0.91577	0.825792	0.91273	0.7812	-0.186065	-0.327348	-0.483985	-0.215915	-0.554273	0.0343219	0.0382134	0.0831295	0.0396577	0.107238	RARS1
P41240	Tyrosine-protein kinase CSK OS=Homo sapiens OX=9606 GN=CSK PE=1 SV=1	6	0.879	0.592	0.642	0.758	0.81	0.94291	0.956643	0.920186	0.955195	0.980083	-0.186065	-0.756331	-0.639355	-0.39973	-0.304006	0.0255299	0.0192501	0.0361246	0.0199081	0.00873706	CSK
P48507	Glutamate--cysteine ligase regulatory subunit OS=Homo sapiens OX=9606 GN=GCLM PE=1 SV=1	5	0.879	0.519	0.567	0.569	0.591	0.99602	0.870045	0.895265	0.88461	0.904772	-0.186065	-0.946194	-0.818579	-0.813499	-0.75877	0.00173183	0.0604582	0.0480483	0.0532484	0.0434609	GCLM
Q96ST3	Paired amphipathic helix protein Sin3a OS=Homo sapiens OX=9606 GN=SIN3A PE=1 SV=2	2	0.878	1.075	0.931	1.399	0.318	0.948328	0.890247	0.950497	0.901036	0.831593	-0.187707	0.104337	-0.103147	0.484396	-1.6529	0.0230416	0.0504893	0.022049	0.0452579	0.0800889	SIN3A
Q9NSD9	Phenylalanine--tRNA ligase beta subunit OS=Homo sapiens OX=9606 GN=FARSB PE=1 SV=3	14	0.878	0.671	0.697	0.632	0.459	0.92902	0.859533	0.831665	0.779464	0.535598	-0.187707	-0.575615	-0.520769	-0.662004	-1.12343	0.0319749	0.0657373	0.0800514	0.108204	0.271161	FARSB
Q9Y3F4	Serine-threonine kinase receptor-associated protein OS=Homo sapiens OX=9606 GN=STRAP PE=1 SV=1	15	0.877	0.907	1.594	0.661	0.78	0.92902	0.966591	0.948633	0.832171	0.890969	-0.189351	-0.140826	0.672652	-0.597278	-0.358454	0.0319749	0.0147572	0.0229017	0.0797875	0.0501374	STRAP
Q9H2K8	Serine/threonine-protein kinase TAO3 OS=Homo sapiens OX=9606 GN=TAOK3 PE=1 SV=2	2	0.877	0.58	0.464	0.59	0.417	0.926206	0.988607	0.939234	0.946343	0.910343	-0.189351	-0.785875	-1.1078	-0.761213	-1.26188	0.0332923	0.00497641	0.0272261	0.0239514	0.0407952	TAOK3
Q9UBS4	DnaJ homolog subfamily B member 11 OS=Homo sapiens OX=9606 GN=DNAJB11 PE=1 SV=1	4	0.876	0.903	1.508	0.805	0.535	0.941063	0.956643	0.895265	0.973361	0.909673	-0.190997	-0.147202	0.592636	-0.312939	-0.902389	0.0263811	0.0192501	0.0480483	0.011726	0.0411147	DNAJB11
P50502	Hsc70-interacting protein OS=Homo sapiens OX=9606 GN=ST13 PE=1 SV=2	12	0.876	0.815	1.43	1.024	1.138	0.921002	0.921661	0.980471	0.951224	0.972186	-0.190997	-0.295128	0.516015	0.0342157	0.186501	0.0357393	0.0354287	0.00856537	0.0217174	0.0122507	ST13
Q16775	Hydroxyacylglutathione hydrolase, mitochondrial OS=Homo sapiens OX=9606 GN=HAGH PE=1 SV=2	7	0.876	0.588	0.543	0.571	0.54	0.959174	0.949436	0.891646	0.898227	0.920094	-0.190997	-0.766112	-0.880976	-0.808437	-0.888969	0.0181027	0.0225342	0.0498075	0.0466141	0.0361676	HAGH
Q14204	Cytoplasmic dynein 1 heavy chain 1 OS=Homo sapiens OX=9606 GN=DYNC1H1 PE=1 SV=5	166	0.875	0.748	0.811	0.834	0.709	0.919075	0.885116	0.870796	0.901907	0.791116	-0.192645	-0.41889	-0.302226	-0.261881	-0.496142	0.0366491	0.0529997	0.0600834	0.0448383	0.10176	DYNC1H1
P24844	Myosin regulatory light polypeptide 9 OS=Homo sapiens OX=9606 GN=MYL9 PE=1 SV=4	3	0.875	0.365	0.284	0.61	0.476	0.99602	0.787027	0.656429	0.91273	0.867979	-0.192645	-1.45403	-1.81604	-0.713119	-1.07097	0.00173183	0.10401	0.182812	0.0396577	0.0614908	MYL9
P22695	Cytochrome b-c1 complex subunit 2, mitochondrial OS=Homo sapiens OX=9606 GN=UQCRC2 PE=1 SV=3	18	0.874	0.829	0.675	0.902	1.023	0.91758	0.929492	0.816916	0.922736	0.925609	-0.194295	-0.270556	-0.567041	-0.148801	0.0328061	0.0373559	0.0317543	0.0878225	0.0349227	0.0335723	UQCRC2
P09960	Leukotriene A-4 hydrolase OS=Homo sapiens OX=9606 GN=LTA4H PE=1 SV=2	23	0.874	0.746	0.695	0.707	0.522	0.918791	0.885116	0.816916	0.839287	0.631851	-0.194295	-0.422752	-0.524915	-0.500218	-0.937878	0.0367833	0.0529997	0.0878225	0.0760893	0.199385	LTA4H
P46940	Ras GTPase-activating-like protein IQGAP1 OS=Homo sapiens OX=9606 GN=IQGAP1 PE=1 SV=1	92	0.874	0.683	0.879	0.867	0.724	0.918791	0.862077	0.890018	0.91273	0.8004	-0.194295	-0.550043	-0.186065	-0.205896	-0.465938	0.0367833	0.0644537	0.0506014	0.0396577	0.0966929	IQGAP1
Q9UBT2	SUMO-activating enzyme subunit 2 OS=Homo sapiens OX=9606 GN=UBA2 PE=1 SV=2	22	0.874	0.572	0.66	0.614	0.769	0.935191	0.825107	0.825792	0.796904	0.891201	-0.194295	-0.805913	-0.599462	-0.703689	-0.378944	0.0290995	0.08349	0.0831295	0.098594	0.0500245	UBA2
P27986	Phosphatidylinositol 3-kinase regulatory subunit alpha OS=Homo sapiens OX=9606 GN=PIK3R1 PE=1 SV=2	2	0.874	0.568	0.51	0.536	0.611	0.936217	0.969447	0.939234	0.925083	0.972186	-0.194295	-0.816037	-0.971431	-0.899695	-0.710756	0.0286234	0.0134758	0.0272261	0.0338191	0.0122507	PIK3R1
Q15084	Protein disulfide-isomerase A6 OS=Homo sapiens OX=9606 GN=PDIA6 PE=1 SV=1	21	0.873	0.555	0.598	0.576	0.683	0.918428	0.752346	0.746669	0.713072	0.782878	-0.195946	-0.84944	-0.741783	-0.795859	-0.550043	0.0369549	0.123583	0.126872	0.146867	0.106306	PDIA6
P13489	Ribonuclease inhibitor OS=Homo sapiens OX=9606 GN=RNH1 PE=1 SV=2	18	0.872	0.973	0.447	0.714	0.576	0.917169	0.978762	0.534924	0.846421	0.700233	-0.1976	-0.0394883	-1.16165	-0.486004	-0.795859	0.0375507	0.00932311	0.271708	0.0724135	0.154757	RNH1
Q9HD20	Manganese-transporting ATPase 13A1 OS=Homo sapiens OX=9606 GN=ATP13A1 PE=1 SV=2	7	0.872	0.893	0.86	1.073	1.408	0.95032	0.963371	0.990302	0.937271	0.911491	-0.1976	-0.163268	-0.217591	0.10165	0.493647	0.0221302	0.0162066	0.00423245	0.0281349	0.0402475	ATP13A1
O75436	Vacuolar protein sorting-associated protein 26A OS=Homo sapiens OX=9606 GN=VPS26A PE=1 SV=2	7	0.872	0.854	0.755	0.747	0.609	0.998742	0.970922	0.959065	0.946945	0.921555	-0.1976	-0.227692	-0.405451	-0.42082	-0.715486	0.000546803	0.0128158	0.0181518	0.0236753	0.0354787	VPS26A
Q9Y696	Chloride intracellular channel protein 4 OS=Homo sapiens OX=9606 GN=CLIC4 PE=1 SV=4	12	0.872	0.66	0.932	0.968	1.038	0.970558	0.936598	0.989702	0.999949	0.98526	-0.1976	-0.599462	-0.101598	-0.046921	0.0538064	0.0129784	0.0284467	0.0044957	2.19763e-05	0.00644928	CLIC4
P00390	Glutathione reductase, mitochondrial OS=Homo sapiens OX=9606 GN=GSR PE=1 SV=2	19	0.871	0.709	1.197	1.114	0.855	0.924224	0.871157	0.979761	0.974495	0.91022	-0.199255	-0.496142	0.259423	0.155749	-0.226004	0.0342229	0.0599033	0.00887974	0.0112205	0.0408538	GSR
Q99848	Probable rRNA-processing protein EBP2 OS=Homo sapiens OX=9606 GN=EBNA1BP2 PE=1 SV=2	3	0.871	0.707	0.824	0.801	0.752	0.944319	0.998747	0.979996	0.988695	0.979442	-0.199255	-0.500218	-0.279284	-0.320126	-0.411195	0.0248811	0.000544616	0.00877583	0.00493765	0.00902117	EBNA1BP2
P55010	Eukaryotic translation initiation factor 5 OS=Homo sapiens OX=9606 GN=EIF5 PE=1 SV=2	10	0.871	0.574	0.739	0.878	0.945	0.939569	0.8552	0.887449	0.941154	0.972186	-0.199255	-0.800877	-0.436354	-0.187707	-0.0816138	0.0270714	0.0679322	0.0518566	0.0263393	0.0122507	EIF5
Q9BYK8	Helicase with zinc finger domain 2 OS=Homo sapiens OX=9606 GN=HELZ2 PE=1 SV=6	4	0.871	0.521	0.898	0.531	0.391	0.924224	0.999476	0.898435	0.96617	0.955253	-0.199255	-0.940645	-0.155213	-0.913216	-1.35476	0.0342229	0.00022757	0.0465132	0.0149466	0.0198816	HELZ2
Q9C005	Protein dpy-30 homolog OS=Homo sapiens OX=9606 GN=DPY30 PE=1 SV=1	2	0.871	0.514	0.942	0.706	1.241	0.946919	0.943821	0.944049	0.981595	0.908329	-0.199255	-0.96016	-0.086201	-0.50226	0.311503	0.0236871	0.0251105	0.0250055	0.00806751	0.0417569	DPY30
Q96A65	Exocyst complex component 4 OS=Homo sapiens OX=9606 GN=EXOC4 PE=1 SV=1	2	0.87	3.039	5.885	1.829	2.74	0.923704	0.151476	0.0480678	0.454271	0.546085	-0.200913	1.6036	2.55704	0.871055	1.45418	0.0344673	0.819656	1.31815	0.342685	0.26274	EXOC4
Q9H173	Nucleotide exchange factor SIL1 OS=Homo sapiens OX=9606 GN=SIL1 PE=1 SV=1	2	0.87	2.254	2.309	0.887	0.217	0.93851	0.396928	0.628443	0.953241	0.760156	-0.200913	1.17249	1.20727	-0.172994	-2.20423	0.0275611	0.401289	0.201734	0.0207973	0.119097	SIL1
Q9Y2T2	AP-3 complex subunit mu-1 OS=Homo sapiens OX=9606 GN=AP3M1 PE=1 SV=1	5	0.87	0.995	0.721	0.854	0.63	0.999969	0.949436	0.957778	0.984295	0.921555	-0.200913	-0.00723157	-0.471929	-0.227692	-0.666576	1.34344e-05	0.0225342	0.0187352	0.00687489	0.0354787	AP3M1
Q9NRN7	L-aminoadipate-semialdehyde dehydrogenase-phosphopantetheinyl transferase OS=Homo sapiens OX=9606 GN=AASDHPPT PE=1 SV=2	5	0.87	0.653	0.697	0.87	0.736	0.965221	0.974541	0.934593	0.993831	0.965473	-0.200913	-0.614845	-0.520769	-0.200913	-0.442222	0.0153731	0.0111997	0.0293775	0.00268759	0.0152597	AASDHPPT
P16152	Carbonyl reductase [NADPH] 1 OS=Homo sapiens OX=9606 GN=CBR1 PE=1 SV=3	17	0.87	0.626	0.544	0.741	0.588	0.91505	0.825107	0.677166	0.862151	0.701555	-0.200913	-0.675765	-0.878321	-0.432455	-0.766112	0.038555	0.08349	0.169305	0.0644167	0.153938	CBR1
P98179	RNA-binding protein 3 OS=Homo sapiens OX=9606 GN=RBM3 PE=1 SV=1	8	0.87	0.379	0.718	1.386	1.585	0.97845	0.629188	0.877438	0.919572	0.875984	-0.200913	-1.39973	-0.477944	0.470927	0.664483	0.00946135	0.20122	0.0567837	0.0364145	0.057504	RBM3
P55735	Protein SEC13 homolog OS=Homo sapiens OX=9606 GN=SEC13 PE=1 SV=3	6	0.869	0.856	0.368	0.685	0.383	0.953484	0.978985	0.695829	0.888254	0.672555	-0.202572	-0.224317	-1.44222	-0.545824	-1.38458	0.0206867	0.00922378	0.157498	0.051463	0.172272	SEC13
P13861	cAMP-dependent protein kinase type II-alpha regulatory subunit OS=Homo sapiens OX=9606 GN=PRKAR2A PE=1 SV=2	7	0.868	0.62	1.432	0.76	0.748	0.991012	0.956064	0.877535	0.955195	0.951425	-0.204233	-0.68966	0.518031	-0.395929	-0.41889	0.00392129	0.0195129	0.0567357	0.0199081	0.0216254	PRKAR2A
Q02040	A-kinase anchor protein 17A OS=Homo sapiens OX=9606 GN=AKAP17A PE=1 SV=2	2	0.867	0.972	2.633	4.353	6.139	0.917835	0.828103	0.431585	0.184043	0.356458	-0.205896	-0.0409718	1.39671	2.12201	2.618	0.0372356	0.0819156	0.364934	0.73508	0.447992	AKAP17A
Q9NVD7	Alpha-parvin OS=Homo sapiens OX=9606 GN=PARVA PE=1 SV=1	3	0.867	0.733	0.874	0.855	0.738	0.95032	0.993969	0.988562	0.991672	0.975558	-0.205896	-0.448115	-0.194295	-0.226004	-0.438307	0.0221302	0.00262713	0.00499616	0.00363211	0.0107467	PARVA
Q9P0L0	Vesicle-associated membrane protein-associated protein A OS=Homo sapiens OX=9606 GN=VAPA PE=1 SV=3	9	0.867	0.54	0.404	0.701	0.422	0.950452	0.831249	0.707966	0.892157	0.707186	-0.205896	-0.888969	-1.30757	-0.512514	-1.24469	0.0220698	0.0802689	0.149988	0.0495588	0.150467	VAPA
P49756	RNA-binding protein 25 OS=Homo sapiens OX=9606 GN=RBM25 PE=1 SV=3	5	0.866	1.161	4.469	5.187	1.807	0.939569	0.861102	0.349805	0.119113	0.714644	-0.207561	0.215368	2.15995	2.3749	0.853597	0.0270714	0.0649456	0.456174	0.92404	0.14591	RBM25
Q16555	Dihydropyrimidinase-related protein 2 OS=Homo sapiens OX=9606 GN=DPYSL2 PE=1 SV=1	37	0.866	1.086	0.903	1.015	0.865	0.907768	0.99388	0.895796	0.950887	0.882382	-0.207561	0.119024	-0.147202	0.0214797	-0.209228	0.042025	0.00266621	0.0477908	0.021871	0.0543433	DPYSL2
P47897	Glutamine--tRNA ligase OS=Homo sapiens OX=9606 GN=QARS1 PE=1 SV=1	26	0.866	0.743	0.765	0.763	0.681	0.906516	0.885116	0.853917	0.871815	0.8004	-0.207561	-0.428566	-0.386468	-0.390245	-0.554273	0.0426246	0.0529997	0.0685842	0.0595754	0.0966929	QARS1
P51149	Ras-related protein Rab-7a OS=Homo sapiens OX=9606 GN=RAB7A PE=1 SV=1	12	0.866	0.659	0.674	0.571	0.92	0.924224	0.862077	0.825792	0.767705	0.933781	-0.207561	-0.60165	-0.56918	-0.808437	-0.120294	0.0342229	0.0644537	0.0831295	0.114806	0.0297551	RAB7A
P55072	Transitional endoplasmic reticulum ATPase OS=Homo sapiens OX=9606 GN=VCP PE=1 SV=4	50	0.866	0.619	0.706	0.717	0.569	0.907768	0.822153	0.818252	0.849578	0.6817	-0.207561	-0.691989	-0.50226	-0.479955	-0.813499	0.042025	0.0850473	0.0871127	0.0707966	0.166406	VCP
Q9UK76	Jupiter microtubule associated homolog 1 OS=Homo sapiens OX=9606 GN=JPT1 PE=1 SV=3	3	0.865	1.637	2.961	1.842	1.404	0.929014	0.72805	0.457921	0.71043	0.82566	-0.209228	0.711054	1.56608	0.881273	0.489543	0.0319778	0.137839	0.339209	0.148479	0.083199	JPT1
P62140	Serine/threonine-protein phosphatase PP1-beta catalytic subunit OS=Homo sapiens OX=9606 GN=PPP1CB PE=1 SV=3	7	0.865	1.132	0.691	0.778	0.526	0.906516	0.986471	0.825792	0.884428	0.701555	-0.209228	0.178874	-0.533242	-0.362158	-0.926865	0.0426246	0.0059156	0.0831295	0.0533377	0.153938	PPP1CB
Q8WW12	PEST proteolytic signal-containing nuclear protein OS=Homo sapiens OX=9606 GN=PCNP PE=1 SV=2	3	0.864	3.062	1.827	1.626	1.09	0.950452	0.172267	0.873646	0.832171	0.936876	-0.210897	1.61447	0.869477	0.701327	0.124328	0.0220698	0.763797	0.0586644	0.0797875	0.0283178	PCNP
O75521	Enoyl-CoA delta isomerase 2 OS=Homo sapiens OX=9606 GN=ECI2 PE=1 SV=4	11	0.864	0.766	0.436	0.689	0.611	0.97225	0.992609	0.856483	0.929011	0.917572	-0.210897	-0.384584	-1.1976	-0.537424	-0.710756	0.0122219	0.00322184	0.0672814	0.031979	0.0373599	ECI2
Q92499	ATP-dependent RNA helicase DDX1 OS=Homo sapiens OX=9606 GN=DDX1 PE=1 SV=2	24	0.864	0.629	0.782	0.778	0.675	0.906516	0.828103	0.861401	0.881914	0.781665	-0.210897	-0.668868	-0.354759	-0.362158	-0.567041	0.0426246	0.0819156	0.0647946	0.0545736	0.106979	DDX1
Q9UGP4	LIM domain-containing protein 1 OS=Homo sapiens OX=9606 GN=LIMD1 PE=1 SV=1	2	0.863	3.878	5.286	5.403	3.258	0.937381	0.0244492	0.0578754	0.0331859	0.370312	-0.212568	1.95531	2.40218	2.43376	1.70399	0.0280841	1.61174	1.23751	1.47905	0.431432	LIMD1
P09525	Annexin A4 OS=Homo sapiens OX=9606 GN=ANXA4 PE=1 SV=4	13	0.863	0.947	1.049	1.171	1.003	0.952409	0.996153	0.972448	0.980378	0.98312	-0.212568	-0.0785637	0.0690147	0.227741	0.00432161	0.0211766	0.00167406	0.0121335	0.00860646	0.00739367	ANXA4
P62829	60S ribosomal protein L23 OS=Homo sapiens OX=9606 GN=RPL23 PE=1 SV=1	12	0.863	0.921	1.139	1.348	1.454	0.906516	0.969972	0.958757	0.951279	0.972186	-0.212568	-0.118727	0.187768	0.43082	0.540027	0.0426246	0.0132409	0.0182914	0.0216921	0.0122507	RPL23
Q9Y4E8	Ubiquitin carboxyl-terminal hydrolase 15 OS=Homo sapiens OX=9606 GN=USP15 PE=1 SV=3	2	0.862	2.246	1.284		0.01	0.925646	0.20779	0.776628		9.69811e-17	-0.21424	1.16736	0.360645	#VALUE!		0.0335552	0.682375	0.109787	#VALUE!	16.0133	USP15
Q04637	Eukaryotic translation initiation factor 4 gamma 1 OS=Homo sapiens OX=9606 GN=EIF4G1 PE=1 SV=4	36	0.86	1.409	1.966	1.2	1.088	0.903347	0.91577	0.894703	0.993831	0.941944	-0.217591	0.494672	0.975263	0.263034	0.121679	0.0441456	0.0382134	0.0483213	0.00268759	0.025975	EIF4G1
P05026	Sodium/potassium-transporting ATPase subunit beta-1 OS=Homo sapiens OX=9606 GN=ATP1B1 PE=1 SV=1	11	0.86	1.318	1.45	2.13	2.336	0.939569	0.91577	0.946203	0.805082	0.758963	-0.217591	0.39835	0.536053	1.09085	1.22404	0.0270714	0.0382134	0.0240155	0.09416	0.119779	ATP1B1
P61457	Pterin-4-alpha-carbinolamine dehydratase OS=Homo sapiens OX=9606 GN=PCBD1 PE=1 SV=2	3	0.86	0.672	1.134	1.016	1.098	0.996446	0.974541	0.931025	0.967975	0.968106	-0.217591	-0.573467	0.181421	0.0229004	0.134878	0.0015464	0.0111997	0.0310389	0.0141358	0.0140769	PCBD1
P02786	Transferrin receptor protein 1 OS=Homo sapiens OX=9606 GN=TFRC PE=1 SV=2	35	0.859	1.204	1.315	1.337	1.017	0.902992	0.971196	0.998573	0.955195	0.924258	-0.21927	0.267835	0.395063	0.418999	0.0243197	0.0443163	0.0126929	0.00062006	0.0199081	0.0342066	TFRC
A8MXV4	Nucleoside diphosphate-linked moiety X motif 19 OS=Homo sapiens OX=9606 GN=NUDT19 PE=1 SV=1	9	0.859	0.67	1.014	0.81	0.897	0.999969	0.971196	0.958757	0.971911	0.989771	-0.21927	-0.577767	0.0200577	-0.304006	-0.15682	1.34344e-05	0.0126929	0.0182914	0.0123737	0.0044653	NUDT19
Q9BRQ8	Ferroptosis suppressor protein 1 OS=Homo sapiens OX=9606 GN=AIFM2 PE=1 SV=1	4	0.859	0.645	0.797	0.809	1.072	0.940389	0.984835	0.984025	0.991357	0.938357	-0.21927	-0.632629	-0.327348	-0.305788	0.100305	0.0266924	0.00663665	0.00699367	0.00376999	0.027632	AIFM2
P21281	V-type proton ATPase subunit B, brain isoform OS=Homo sapiens OX=9606 GN=ATP6V1B2 PE=1 SV=3	16	0.858	0.71	0.95	0.564	0.467	0.901586	0.870045	0.911137	0.696648	0.542312	-0.22095	-0.494109	-0.0740006	-0.826233	-1.09851	0.0449928	0.0604582	0.0404165	0.156986	0.265751	ATP6V1B2
Q8N684	Cleavage and polyadenylation specificity factor subunit 7 OS=Homo sapiens OX=9606 GN=CPSF7 PE=1 SV=1	5	0.858	0.7	0.737	0.772	0.737	0.999969	0.988195	0.944526	0.952834	0.949737	-0.22095	-0.514573	-0.440263	-0.373327	-0.440263	1.34344e-05	0.00515738	0.0247862	0.020983	0.0223968	CPSF7
P43686	26S proteasome regulatory subunit 6B OS=Homo sapiens OX=9606 GN=PSMC4 PE=1 SV=2	24	0.858	0.654	1.198	1.119	1.237	0.901342	0.8552	0.979761	0.987328	0.980798	-0.22095	-0.612637	0.260628	0.16221	0.306846	0.0451105	0.0679322	0.00887974	0.00553866	0.00842048	PSMC4
P25325	3-mercaptopyruvate sulfurtransferase OS=Homo sapiens OX=9606 GN=MPST PE=1 SV=3	9	0.857	1.754	2.684	1.666	0.905	0.986474	0.801712	0.654461	0.851541	0.999926	-0.222633	0.810649	1.42438	0.736388	-0.14401	0.00591452	0.0959815	0.184116	0.0697945	3.21422e-05	MPST
P05787	Keratin, type II cytoskeletal 8 OS=Homo sapiens OX=9606 GN=KRT8 PE=1 SV=7	51	0.857	1.503	2.264	2.592	3.011	0.899879	0.885116	0.858695	0.639564	0.696475	-0.222633	0.587845	1.17887	1.37407	1.59024	0.0458158	0.0529997	0.0661612	0.194116	0.157094	KRT8
P17301	Integrin alpha-2 OS=Homo sapiens OX=9606 GN=ITGA2 PE=1 SV=1	10	0.857	0.696	0.799	0.569	0.575	0.99602	0.974541	0.984025	0.88461	0.901475	-0.222633	-0.522841	-0.323733	-0.813499	-0.798366	0.00173183	0.0111997	0.00699367	0.0532484	0.0450465	ITGA2
Q9Y394	Dehydrogenase/reductase SDR family member 7 OS=Homo sapiens OX=9606 GN=DHRS7 PE=1 SV=1	9	0.857	0.537	0.443	0.68	0.76	0.959867	0.846776	0.783896	0.898288	0.949054	-0.222633	-0.897006	-1.17462	-0.556393	-0.395929	0.0177887	0.0722312	0.105741	0.0465843	0.0227092	DHRS7
Q969V3	Nicalin OS=Homo sapiens OX=9606 GN=NCLN PE=1 SV=2	4	0.856	0.709	0.62	0.606	0.786	0.940389	0.99347	0.936705	0.93156	0.989231	-0.224317	-0.496142	-0.68966	-0.72261	-0.347399	0.0266924	0.00284534	0.0283973	0.0307891	0.00470219	NCLN
Q9UBN7	Histone deacetylase 6 OS=Homo sapiens OX=9606 GN=HDAC6 PE=1 SV=2	3	0.855	0.619	0.814	0.702	0.728	0.937381	0.99347	0.981046	0.976168	0.975134	-0.226004	-0.691989	-0.296899	-0.510457	-0.45799	0.0280841	0.00284534	0.00831061	0.0104754	0.0109358	HDAC6
P49189	4-trimethylaminobutyraldehyde dehydrogenase OS=Homo sapiens OX=9606 GN=ALDH9A1 PE=1 SV=3	8	0.855	0.548	0.609	0.645	0.66	0.997657	0.885116	0.915277	0.91273	0.925609	-0.226004	-0.867752	-0.715486	-0.632629	-0.599462	0.00101869	0.0529997	0.0384473	0.0396577	0.0335723	ALDH9A1
O00159	Unconventional myosin-Ic OS=Homo sapiens OX=9606 GN=MYO1C PE=1 SV=4	31	0.854	0.979	1.068	1.314	0.768	0.906516	0.980392	0.941008	0.959271	0.828578	-0.227692	-0.0306192	0.0949116	0.393965	-0.380822	0.0426246	0.00860005	0.0264069	0.0180585	0.0816664	MYO1C
Q9BT78	COP9 signalosome complex subunit 4 OS=Homo sapiens OX=9606 GN=COPS4 PE=1 SV=1	15	0.854	0.717	0.771	0.913	0.708	0.964185	0.946146	0.938535	0.961911	0.921234	-0.227692	-0.479955	-0.375197	-0.131313	-0.498179	0.0158395	0.024042	0.0275497	0.016865	0.03563	COPS4
Q9NVE7	4'-phosphopantetheine phosphatase OS=Homo sapiens OX=9606 GN=PANK4 PE=1 SV=1	4	0.854	0.689	0.765	0.647	0.714	0.950452	0.991292	0.965653	0.923878	0.969222	-0.227692	-0.537424	-0.386468	-0.628162	-0.486004	0.0220698	0.00379831	0.0151791	0.0343853	0.0135769	PANK4
Q96H79	Zinc finger CCCH-type antiviral protein 1-like OS=Homo sapiens OX=9606 GN=ZC3HAV1L PE=1 SV=2	7	0.853	1.023	0.921	0.839	0.745	0.955525	0.920445	0.990642	0.989214	0.972186	-0.229382	0.0328061	-0.118727	-0.253257	-0.424688	0.0197581	0.0360021	0.00408343	0.00470994	0.0122507	ZC3HAV1L
P52597	Heterogeneous nuclear ribonucleoprotein F OS=Homo sapiens OX=9606 GN=HNRNPF PE=1 SV=3	15	0.853	0.891	0.609	1.109	0.834	0.92321	0.965435	0.778087	0.977194	0.873713	-0.229382	-0.166503	-0.715486	0.149259	-0.261881	0.0346996	0.015277	0.108972	0.0100191	0.058631	HNRNPF
P10644	cAMP-dependent protein kinase type I-alpha regulatory subunit OS=Homo sapiens OX=9606 GN=PRKAR1A PE=1 SV=1	6	0.852	0.664	0.838	0.773	0.582	0.966337	0.97626	0.979761	0.959271	0.920094	-0.231075	-0.590745	-0.254978	-0.37146	-0.780909	0.0148714	0.0104347	0.00887974	0.0180585	0.0361676	PRKAR1A
Q9NVH1	DnaJ homolog subfamily C member 11 OS=Homo sapiens OX=9606 GN=DNAJC11 PE=1 SV=2	4	0.852	0.624	0.541	0.828	0.428	0.925646	0.992609	0.995878	0.929011	0.904772	-0.231075	-0.680382	-0.8863	-0.272297	-1.22432	0.0335552	0.00322184	0.00179408	0.031979	0.0434609	DNAJC11
P52294	Importin subunit alpha-5 OS=Homo sapiens OX=9606 GN=KPNA1 PE=1 SV=3	5	0.85	0.72	0.384	0.6	0.604	0.955231	0.990378	0.816916	0.938666	0.972186	-0.234465	-0.473931	-1.38082	-0.736966	-0.72738	0.0198917	0.00419904	0.0878225	0.0274888	0.0122507	KPNA1
Q9Y673	Dolichyl-phosphate beta-glucosyltransferase OS=Homo sapiens OX=9606 GN=ALG5 PE=1 SV=1	3	0.849	0.805	0.583	0.724	0.404	0.933774	0.941624	0.96846	0.99864	0.910641	-0.236164	-0.312939	-0.778432	-0.465938	-1.30757	0.029758	0.0261223	0.0139184	0.000591129	0.0406528	ALG5
Q4G0N4	NAD kinase 2, mitochondrial OS=Homo sapiens OX=9606 GN=NADK2 PE=1 SV=2	7	0.848	0.864	0.78	1.028	0.808	0.952975	0.969447	0.979761	0.956126	0.994807	-0.237864	-0.210897	-0.358454	0.0398403	-0.307573	0.0209184	0.0134758	0.00887974	0.0194848	0.00226111	NADK2
P54727	UV excision repair protein RAD23 homolog B OS=Homo sapiens OX=9606 GN=RAD23B PE=1 SV=1	7	0.848	0.731	1.513	2.572	1.339	0.979751	0.966591	0.890018	0.612239	0.910641	-0.237864	-0.452057	0.597412	1.36289	0.421156	0.00888438	0.0147572	0.0506014	0.213079	0.0406528	RAD23B
Q9Y5X3	Sorting nexin-5 OS=Homo sapiens OX=9606 GN=SNX5 PE=1 SV=1	3	0.848	0.543	0.454	0.724	1.095	0.950452	0.949436	0.883797	0.967975	0.950375	-0.237864	-0.880976	-1.13924	-0.465938	0.130931	0.0220698	0.0225342	0.0536476	0.0141358	0.0221051	SNX5
Q8N556	Actin filament-associated protein 1 OS=Homo sapiens OX=9606 GN=AFAP1 PE=1 SV=2	4	0.847	1.44	1.946	1.581	0.994	0.956224	0.785049	0.838433	0.851616	0.956221	-0.239566	0.526069	0.960512	0.660837	-0.00868224	0.0194403	0.105103	0.0765314	0.0697562	0.0194416	AFAP1
P07195	L-lactate dehydrogenase B chain OS=Homo sapiens OX=9606 GN=LDHB PE=1 SV=2	29	0.847	0.929	1.311	0.96	1.122	0.890775	0.971196	0.998573	0.934194	0.951425	-0.239566	-0.106249	0.390668	-0.0588937	0.166073	0.0502322	0.0126929	0.00062006	0.0295632	0.0216254	LDHB
P41214	Eukaryotic translation initiation factor 2D OS=Homo sapiens OX=9606 GN=EIF2D PE=1 SV=3	3	0.847	0.605	2.089	0.99	9.859	0.958747	0.963391	0.815301	0.973361	0.110645	-0.239566	-0.724993	1.06281	-0.0144996	3.30144	0.0182961	0.0161976	0.088682	0.011726	0.956067	EIF2D
P68036	Ubiquitin-conjugating enzyme E2 L3 OS=Homo sapiens OX=9606 GN=UBE2L3 PE=1 SV=1	12	0.847	0.595	0.499	0.802	0.254	0.893093	0.822153	0.674874	0.901036	0.243963	-0.239566	-0.749038	-1.00289	-0.318326	-1.9771	0.0491033	0.0850473	0.170777	0.0452579	0.612676	UBE2L3
P00491	Purine nucleoside phosphorylase OS=Homo sapiens OX=9606 GN=PNP PE=1 SV=2	16	0.846	0.575	0.552	0.531	0.399	0.889165	0.803309	0.734564	0.721134	0.588111	-0.24127	-0.798366	-0.85726	-0.913216	-1.32554	0.0510177	0.0951172	0.13397	0.141984	0.230541	PNP
Q14152	Eukaryotic translation initiation factor 3 subunit A OS=Homo sapiens OX=9606 GN=EIF3A PE=1 SV=1	39	0.846	0.562	0.78	0.854	0.768	0.889165	0.761912	0.860915	0.911197	0.828578	-0.24127	-0.831358	-0.358454	-0.227692	-0.380822	0.0510177	0.118095	0.06504	0.0403877	0.0816664	EIF3A
O95232	Luc7-like protein 3 OS=Homo sapiens OX=9606 GN=LUC7L3 PE=1 SV=2	6	0.845	0.858	2.892	3.254	1.532	0.956414	0.951291	0.666245	0.392225	0.85487	-0.242977	-0.22095	1.53207	1.70221	0.615416	0.0193542	0.0216864	0.176366	0.406465	0.0681	LUC7L3
Q13033	Striatin-3 OS=Homo sapiens OX=9606 GN=STRN3 PE=1 SV=3	3	0.845	0.619	0.642	0.631	0.308	0.946919	0.996949	0.989615	0.946506	0.824126	-0.242977	-0.691989	-0.639355	-0.664288	-1.699	0.0236871	0.00132705	0.00453352	0.0238767	0.0840066	STRN3
O14950	Myosin regulatory light chain 12B OS=Homo sapiens OX=9606 GN=MYL12B PE=1 SV=2	4	0.845	0.491	0.296	0.458	0.322	0.888057	0.633272	0.262137	0.494126	0.280426	-0.242977	-1.02621	-1.75633	-1.12658	-1.63487	0.0515594	0.19841	0.581471	0.306163	0.552182	MYL12B
Q99598	Translin-associated protein X OS=Homo sapiens OX=9606 GN=TSNAX PE=1 SV=1	4	0.844	0.409	0.742	0.729	0.732	0.957361	0.885116	0.990805	0.991268	0.993579	-0.244685	-1.28983	-0.430509	-0.456009	-0.450084	0.0189241	0.0529997	0.00401165	0.00380899	0.00279753	TSNAX
P62879	Guanine nucleotide-binding protein G(I)/G(S)/G(T) subunit beta-2 OS=Homo sapiens OX=9606 GN=GNB2 PE=1 SV=3	8	0.843	1.181	1.427	0.865	1.167	0.956021	0.964294	0.950497	0.937271	0.964469	-0.246395	0.240009	0.512985	-0.209228	0.222805	0.0195325	0.0157904	0.022049	0.0281349	0.0157119	GNB2
P12270	Nucleoprotein TPR OS=Homo sapiens OX=9606 GN=TPR PE=1 SV=3	23	0.843	0.577	0.719	0.644	0.473	0.939315	0.854262	0.845851	0.817627	0.59535	-0.246395	-0.793357	-0.475936	-0.634867	-1.08009	0.0271887	0.0684087	0.0727063	0.0874449	0.225228	TPR
P63104	14-3-3 protein zeta/delta OS=Homo sapiens OX=9606 GN=YWHAZ PE=1 SV=1	20	0.842	2.183	2.088	1.595	1.91	0.882733	0.681601	0.877438	0.91273	0.899526	-0.248108	1.12631	1.06212	0.673556	0.933573	0.0541708	0.16647	0.0567837	0.0396577	0.0459861	YWHAZ
Q9P015	39S ribosomal protein L15, mitochondrial OS=Homo sapiens OX=9606 GN=MRPL15 PE=1 SV=1	3	0.842	1.132	1.58	1.612	2.37	0.935191	0.832731	0.670326	0.796904	0.579023	-0.248108	0.178874	0.659925	0.688852	1.24489	0.0290995	0.0794953	0.173714	0.098594	0.237304	MRPL15
Q15393	Splicing factor 3B subunit 3 OS=Homo sapiens OX=9606 GN=SF3B3 PE=1 SV=4	28	0.842	1.047	1.647	1.51	1.335	0.880892	0.997505	0.940794	0.923911	0.98312	-0.248108	0.0662614	0.719841	0.594549	0.41684	0.0550774	0.00108477	0.0265055	0.0343697	0.00739367	SF3B3
Q96GQ5	RUS family member 1 OS=Homo sapiens OX=9606 GN=RUSF1 PE=1 SV=2	2	0.842	0.551	0.931	1.209	1.193	0.938429	0.99034	0.935039	0.896489	0.875984	-0.248108	-0.859876	-0.103147	0.273814	0.254594	0.0275985	0.00421549	0.0291703	0.0474552	0.057504	RUSF1
P62070	Ras-related protein R-Ras2 OS=Homo sapiens OX=9606 GN=RRAS2 PE=1 SV=1	2	0.841	0.896	0.688	1.04	0.922	0.939569	0.894046	0.998573	0.923911	0.934098	-0.249822	-0.158429	-0.53952	0.0565835	-0.117161	0.0270714	0.0486402	0.00062006	0.0343697	0.0296074	RRAS2
Q9NVI7	ATPase family AAA domain-containing protein 3A OS=Homo sapiens OX=9606 GN=ATAD3A PE=1 SV=2	3	0.841	0.88	0.892	0.994	0.854	0.997657	0.973607	0.987646	0.967975	0.988532	-0.249822	-0.184425	-0.164884	-0.00868224	-0.227692	0.00101869	0.0116165	0.00539875	0.0141358	0.00500917	ATAD3A
Q15005	Signal peptidase complex subunit 2 OS=Homo sapiens OX=9606 GN=SPCS2 PE=1 SV=3	5	0.841	0.88	0.85	0.82	0.86	0.989031	0.962708	0.982751	0.976297	0.98151	-0.249822	-0.184425	-0.234465	-0.286304	-0.217591	0.00479003	0.0165055	0.00755642	0.0104182	0.00810533	SPCS2
Q9Y262	Eukaryotic translation initiation factor 3 subunit L OS=Homo sapiens OX=9606 GN=EIF3L PE=1 SV=1	21	0.841	0.718	0.81	0.912	1.004	0.891992	0.885116	0.876679	0.923911	0.938357	-0.249822	-0.477944	-0.304006	-0.132894	0.00575927	0.0496389	0.0529997	0.0571592	0.0343697	0.027632	EIF3L
P35998	26S proteasome regulatory subunit 7 OS=Homo sapiens OX=9606 GN=PSMC2 PE=1 SV=3	17	0.841	0.598	0.748	1.026	0.753	0.902876	0.825107	0.858783	0.94934	0.849654	-0.249822	-0.741783	-0.41889	0.0370307	-0.409278	0.0443719	0.08349	0.0661164	0.022578	0.070758	PSMC2
P46782	40S ribosomal protein S5 OS=Homo sapiens OX=9606 GN=RPS5 PE=1 SV=4	12	0.84	1.969	2.066	3.692	4.156	0.879212	0.776015	0.877535	0.313061	0.463467	-0.251539	0.977463	1.04684	1.8844	2.0552	0.0559064	0.11013	0.0567357	0.504371	0.333981	RPS5
O95810	Caveolae-associated protein 2 OS=Homo sapiens OX=9606 GN=CAVIN2 PE=1 SV=3	6	0.84	0.849	0.787	1.109	2.36	0.880393	0.940722	0.863369	0.984132	0.814651	-0.251539	-0.236164	-0.345564	0.149259	1.23879	0.0553234	0.0265386	0.0638038	0.00694684	0.0890285	CAVIN2
Q8N392	Rho GTPase-activating protein 18 OS=Homo sapiens OX=9606 GN=ARHGAP18 PE=1 SV=3	3	0.84	0.823	0.703	0.552	0.225	0.950452	0.957265	0.998573	0.923911	0.711128	-0.251539	-0.281036	-0.508403	-0.85726	-2.152	0.0220698	0.0189678	0.00062006	0.0343697	0.148052	ARHGAP18
Q9BQP7	Mitochondrial genome maintenance exonuclease 1 OS=Homo sapiens OX=9606 GN=MGME1 PE=1 SV=1	3	0.84	0.66	0.584	0.548	0.626	0.939569	0.988195	0.987646	0.925362	0.984237	-0.251539	-0.599462	-0.77596	-0.867752	-0.675765	0.0270714	0.00515738	0.00539875	0.0336881	0.00690051	MGME1
Q8TCS8	Polyribonucleotide nucleotidyltransferase 1, mitochondrial OS=Homo sapiens OX=9606 GN=PNPT1 PE=1 SV=2	15	0.839	1.104	0.808	0.862	1.213	0.991012	0.929492	0.968026	0.988335	0.94234	-0.253257	0.14274	-0.307573	-0.21424	0.27858	0.00392129	0.0317543	0.0141131	0.00509602	0.0257924	PNPT1
Q1KMD3	Heterogeneous nuclear ribonucleoprotein U-like protein 2 OS=Homo sapiens OX=9606 GN=HNRNPUL2 PE=1 SV=1	17	0.839	0.809	1.446	1.576	1.808	0.941063	0.969447	0.926497	0.894502	0.849654	-0.253257	-0.305788	0.532068	0.656268	0.854395	0.0263811	0.0134758	0.0331559	0.0484189	0.070758	HNRNPUL2
Q9Y2V2	Calcium-regulated heat-stable protein 1 OS=Homo sapiens OX=9606 GN=CARHSP1 PE=1 SV=2	4	0.839	0.411	0.494	0.64	0.51	0.941063	0.673151	0.835307	0.871815	0.843814	-0.253257	-1.28279	-1.01742	-0.643856	-0.971431	0.0263811	0.171888	0.0781537	0.0595754	0.0737535	CARHSP1
Q7L2H7	Eukaryotic translation initiation factor 3 subunit M OS=Homo sapiens OX=9606 GN=EIF3M PE=1 SV=1	12	0.838	0.472	0.518	0.546	0.56	0.936217	0.776399	0.812785	0.789947	0.828578	-0.254978	-1.08314	-0.948976	-0.873027	-0.836501	0.0286234	0.109915	0.0900243	0.102402	0.0816664	EIF3M
P07910	Heterogeneous nuclear ribonucleoproteins C1/C2 OS=Homo sapiens OX=9606 GN=HNRNPC PE=1 SV=4	16	0.837	0.689	0.764	0.88	0.854	0.874959	0.863557	0.851329	0.91524	0.875984	-0.2567	-0.537424	-0.388355	-0.184425	-0.227692	0.0580125	0.063709	0.0699024	0.038465	0.057504	HNRNPC
Q14315	Filamin-C OS=Homo sapiens OX=9606 GN=FLNC PE=1 SV=3	2	0.837	0.671	0.758	0.555	0.319	0.964142	0.99034	0.958757	0.91273	0.787563	-0.2567	-0.575615	-0.39973	-0.84944	-1.64837	0.0158591	0.00421549	0.0182914	0.0396577	0.103714	FLNC
P49023	Paxillin OS=Homo sapiens OX=9606 GN=PXN PE=1 SV=3	4	0.837	0.43	0.442	0.566	0.346	0.939569	0.91577	0.936705	0.9483	0.885134	-0.2567	-1.21759	-1.17788	-0.821126	-1.53116	0.0270714	0.0382134	0.0283973	0.0230544	0.0529911	PXN
P49790	Nuclear pore complex protein Nup153 OS=Homo sapiens OX=9606 GN=NUP153 PE=1 SV=2	3	0.836	1.579	1.361	0.671	0.01	0.935191	0.628664	0.839828	0.966612	9.69811e-17	-0.258425	0.659011	0.444667	-0.575615		0.0290995	0.201581	0.0758098	0.0147477	16.0133	NUP153
Q92900	Regulator of nonsense transcripts 1 OS=Homo sapiens OX=9606 GN=UPF1 PE=1 SV=2	14	0.836	0.743	0.507	0.897	1.024	0.970558	0.974541	0.870143	0.941154	0.990393	-0.258425	-0.428566	-0.979942	-0.15682	0.0342157	0.0129784	0.0111997	0.0604093	0.0263393	0.00419255	UPF1
Q9NQX3	Gephyrin OS=Homo sapiens OX=9606 GN=GPHN PE=1 SV=1	2	0.835	1.096	3.755	0.984	0.496	0.939569	0.847734	0.170054	0.888405	0.938357	-0.260152	0.132248	1.90881	-0.0232698	-1.01159	0.0270714	0.0717406	0.769412	0.0513889	0.027632	GPHN
P84103	Serine/arginine-rich splicing factor 3 OS=Homo sapiens OX=9606 GN=SRSF3 PE=1 SV=1	5	0.835	0.846	1.626	2.013	3.435	0.872381	0.943063	0.944049	0.831819	0.612603	-0.260152	-0.24127	0.701327	1.00935	1.78031	0.0592938	0.0254594	0.0250055	0.0799711	0.212821	SRSF3
Q9NRD1	F-box only protein 6 OS=Homo sapiens OX=9606 GN=FBXO6 PE=1 SV=1	2	0.835	0.505	1.259	1.023	0.994	0.936217	0.992609	0.769414	0.871815	0.904772	-0.260152	-0.985645	0.332278	0.0328061	-0.00868224	0.0286234	0.00322184	0.11384	0.0595754	0.0434609	FBXO6
Q14166	Tubulin--tyrosine ligase-like protein 12 OS=Homo sapiens OX=9606 GN=TTLL12 PE=1 SV=2	20	0.834	0.475	0.521	0.617	0.549	0.88588	0.665537	0.711181	0.800279	0.737984	-0.261881	-1.074	-0.940645	-0.696658	-0.865122	0.0526252	0.176828	0.14802	0.0967586	0.131953	TTLL12
Q9H299	SH3 domain-binding glutamic acid-rich-like protein 3 OS=Homo sapiens OX=9606 GN=SH3BGRL3 PE=1 SV=1	5	0.834	0.443	0.525	0.929	0.73	0.871686	0.681105	0.742405	0.927964	0.817815	-0.261881	-1.17462	-0.929611	-0.106249	-0.454032	0.0596398	0.166786	0.129359	0.0324691	0.0873447	SH3BGRL3
O43399	Tumor protein D54 OS=Homo sapiens OX=9606 GN=TPD52L2 PE=1 SV=2	6	0.833	0.671	0.546	0.436	0.355	0.975271	0.950166	0.883797	0.779464	0.723961	-0.263612	-0.575615	-0.873027	-1.1976	-1.49411	0.0108749	0.0222004	0.0536476	0.108204	0.140285	TPD52L2
P60709	Actin, cytoplasmic 1 OS=Homo sapiens OX=9606 GN=ACTB PE=1 SV=1	3	0.832	0.765	0.706	1	1.75	0.871103	0.892257	0.818064	0.946343	0.921555	-0.265345	-0.386468	-0.50226	0	0.807355	0.0599306	0.0495101	0.0872127	0.0239514	0.0354787	ACTB
P00367	Glutamate dehydrogenase 1, mitochondrial OS=Homo sapiens OX=9606 GN=GLUD1 PE=1 SV=2	17	0.832	0.746	0.653	0.723	0.71	0.876645	0.891404	0.807001	0.871815	0.811237	-0.265345	-0.422752	-0.614845	-0.467932	-0.494109	0.0571763	0.0499256	0.0931259	0.0595754	0.0908523	GLUD1
P51812	Ribosomal protein S6 kinase alpha-3 OS=Homo sapiens OX=9606 GN=RPS6KA3 PE=1 SV=1	5	0.832	0.709	0.73	0.755	0.516	0.963515	0.992985	0.946203	0.95527	0.908329	-0.265345	-0.496142	-0.454032	-0.405451	-0.954557	0.0161415	0.0030572	0.0240155	0.0198738	0.0417569	RPS6KA3
Q96GQ7	Probable ATP-dependent RNA helicase DDX27 OS=Homo sapiens OX=9606 GN=DDX27 PE=1 SV=2	6	0.831	3.659	3.256	0.996	0.567	0.976082	0.138534	0.542456	0.964422	0.921555	-0.26708	1.87145	1.7031	-0.00578235	-0.818579	0.0105139	0.858444	0.265636	0.0157328	0.0354787	DDX27
Q01130	Serine/arginine-rich splicing factor 2 OS=Homo sapiens OX=9606 GN=SRSF2 PE=1 SV=4	6	0.831	0.786	0.778	1.034	0.84	0.918791	0.950166	0.883797	0.991638	0.946074	-0.26708	-0.347399	-0.362158	0.0482362	-0.251539	0.0367833	0.0222004	0.0536476	0.00364701	0.024075	SRSF2
Q9P2I0	Cleavage and polyadenylation specificity factor subunit 2 OS=Homo sapiens OX=9606 GN=CPSF2 PE=1 SV=2	3	0.831	0.773	1.683	1.619	1.36	0.939569	0.971196	0.74057	0.782202	0.871651	-0.26708	-0.37146	0.751035	0.695103	0.443607	0.0270714	0.0126929	0.130434	0.106681	0.0596572	CPSF2
P51148	Ras-related protein Rab-5C OS=Homo sapiens OX=9606 GN=RAB5C PE=1 SV=2	6	0.831	0.758	0.702	0.795	0.679	0.906516	0.918283	0.851329	0.903872	0.841405	-0.26708	-0.39973	-0.510457	-0.330973	-0.558517	0.0426246	0.0370234	0.0699024	0.043893	0.0749951	RAB5C
Q8TCD5	5'(3')-deoxyribonucleotidase, cytosolic type OS=Homo sapiens OX=9606 GN=NT5C PE=1 SV=2	4	0.831	0.397	0.674	0.721	0.768	0.964874	0.847734	0.96846	0.987328	0.998645	-0.26708	-1.33279	-0.56918	-0.471929	-0.380822	0.0155293	0.0717406	0.0139184	0.00553866	0.000588814	NT5C
Q8NFV4	Protein ABHD11 OS=Homo sapiens OX=9606 GN=ABHD11 PE=1 SV=1	3	0.83	1.618	1.017	2.34	2.327	0.936217	0.573236	0.85162	0.574669	0.642725	-0.268817	0.694212	0.0243197	1.22651	1.21847	0.0286234	0.241666	0.069754	0.240582	0.191975	ABHD11
O75844	CAAX prenyl protease 1 homolog OS=Homo sapiens OX=9606 GN=ZMPSTE24 PE=1 SV=2	7	0.83	0.749	1.074	0.915	0.983	0.999969	0.987304	0.94209	0.999949	0.975745	-0.268817	-0.416962	0.102994	-0.128156	-0.0247367	1.34344e-05	0.00554895	0.0259075	2.19763e-05	0.0106637	ZMPSTE24
Q9NY33	Dipeptidyl peptidase 3 OS=Homo sapiens OX=9606 GN=DPP3 PE=1 SV=2	22	0.83	0.569	1.047	0.612	0.54	0.885886	0.795428	0.941485	0.790427	0.736401	-0.268817	-0.813499	0.0662614	-0.708396	-0.888969	0.0526223	0.0993991	0.0261868	0.102138	0.132885	DPP3
Q86UP2	Kinectin OS=Homo sapiens OX=9606 GN=KTN1 PE=1 SV=1	36	0.829	0.82	1.153	1.033	1.28	0.866904	0.921788	0.962233	0.956126	0.991355	-0.270556	-0.286304	0.205393	0.0468403	0.356144	0.0620291	0.0353692	0.0167199	0.0194848	0.00377097	KTN1
Q13636	Ras-related protein Rab-31 OS=Homo sapiens OX=9606 GN=RAB31 PE=1 SV=1	6	0.829	0.551	0.439	0.556	0.45	0.984698	0.89459	0.816916	0.882311	0.82566	-0.270556	-0.859876	-1.18771	-0.846843	-1.152	0.00669683	0.0483762	0.0878225	0.0543784	0.083199	RAB31
O60493	Sorting nexin-3 OS=Homo sapiens OX=9606 GN=SNX3 PE=1 SV=3	3	0.828	0.665	0.507	0.653	0.524	0.98067	0.976865	0.875113	0.923911	0.904772	-0.272297	-0.588574	-0.979942	-0.614845	-0.932361	0.00847689	0.0101655	0.0579358	0.0343697	0.0434609	SNX3
Q9Y295	Developmentally-regulated GTP-binding protein 1 OS=Homo sapiens OX=9606 GN=DRG1 PE=1 SV=1	5	0.828	0.58	0.421	0.807	0.393	0.975127	0.941624	0.825792	0.974495	0.874911	-0.272297	-0.785875	-1.24811	-0.309359	-1.3474	0.0109388	0.0261223	0.0831295	0.0112205	0.058036	DRG1
Q7LBR1	Charged multivesicular body protein 1b OS=Homo sapiens OX=9606 GN=CHMP1B PE=1 SV=1	2	0.827	1.481	5.286	1.944	2.348	0.941063	0.789636	0.279917	0.75226	0.767746	-0.274041	0.566572	2.40218	0.959028	1.23143	0.0263811	0.102573	0.55297	0.123632	0.114783	CHMP1B
P49915	GMP synthase [glutamine-hydrolyzing] OS=Homo sapiens OX=9606 GN=GMPS PE=1 SV=1	22	0.827	0.689	0.574	0.814	0.598	0.862089	0.867723	0.746991	0.894729	0.7812	-0.274041	-0.537424	-0.800877	-0.296899	-0.741783	0.0644477	0.0616191	0.126685	0.0483085	0.107238	GMPS
Q13509	Tubulin beta-3 chain OS=Homo sapiens OX=9606 GN=TUBB3 PE=1 SV=2	13	0.825	0.578	0.821	0.757	0.837	0.894608	0.829309	0.88971	0.88461	0.889083	-0.277534	-0.790859	-0.284546	-0.401635	-0.2567	0.0483673	0.0812836	0.0507518	0.0532484	0.0510579	TUBB3
P62191	26S proteasome regulatory subunit 4 OS=Homo sapiens OX=9606 GN=PSMC1 PE=1 SV=1	22	0.825	0.562	0.908	1.011	1.123	0.872123	0.77851	0.90498	0.946343	0.961137	-0.277534	-0.831358	-0.139236	0.015783	0.167358	0.0594221	0.108736	0.0433612	0.0239514	0.0172146	PSMC1
P21796	Voltage-dependent anion-selective channel protein 1 OS=Homo sapiens OX=9606 GN=VDAC1 PE=1 SV=2	29	0.824	1.328	1.428	1.326	1.451	0.860956	0.939446	0.980295	0.956126	0.973149	-0.279284	0.409255	0.513996	0.407081	0.537048	0.0650192	0.027128	0.00864301	0.0194848	0.0118208	VDAC1
Q8IVS2	Malonyl-CoA-acyl carrier protein transacylase, mitochondrial OS=Homo sapiens OX=9606 GN=MCAT PE=1 SV=2	2	0.824	1.085	0.312	0.866	1.054	0.93851	0.807862	0.853961	0.91273	0.90291	-0.279284	0.117695	-1.68038	-0.207561	0.0758749	0.0275611	0.092663	0.0685619	0.0396577	0.0443557	MCAT
Q9Y2U8	Inner nuclear membrane protein Man1 OS=Homo sapiens OX=9606 GN=LEMD3 PE=1 SV=2	3	0.824	0.781	0.45	0.864	0.472	0.950452	0.974541	0.895265	0.957588	0.917207	-0.279284	-0.356606	-1.152	-0.210897	-1.08314	0.0220698	0.0111997	0.0480483	0.0188213	0.0375328	LEMD3
P61201	COP9 signalosome complex subunit 2 OS=Homo sapiens OX=9606 GN=COPS2 PE=1 SV=1	9	0.824	0.664	0.634	0.726	0.528	0.974912	0.9563	0.926497	0.937271	0.876627	-0.279284	-0.590745	-0.657445	-0.461959	-0.92139	0.0110344	0.0194056	0.0331559	0.0281349	0.057185	COPS2
Q9Y490	Talin-1 OS=Homo sapiens OX=9606 GN=TLN1 PE=1 SV=3	76	0.824	0.625	0.681	0.784	0.643	0.860956	0.825107	0.807001	0.883323	0.743428	-0.279284	-0.678072	-0.554273	-0.351074	-0.637109	0.0650192	0.08349	0.0931259	0.0538805	0.128761	TLN1
Q15424	Scaffold attachment factor B1 OS=Homo sapiens OX=9606 GN=SAFB PE=1 SV=4	4	0.824	0.602	0.467	0.578	0.213	0.860956	0.809511	0.567438	0.717502	0.0884015	-0.279284	-0.732165	-1.09851	-0.790859	-2.23107	0.0650192	0.0917773	0.246082	0.144177	1.05354	SAFB
P55795	Heterogeneous nuclear ribonucleoprotein H2 OS=Homo sapiens OX=9606 GN=HNRNPH2 PE=1 SV=1	3	0.824	0.593	0.427	0.714	0.673	0.952616	0.960187	0.873826	0.956126	0.969222	-0.279284	-0.753896	-1.22769	-0.486004	-0.571322	0.0210823	0.0176444	0.0585749	0.0194848	0.0135769	HNRNPH2
O75821	Eukaryotic translation initiation factor 3 subunit G OS=Homo sapiens OX=9606 GN=EIF3G PE=1 SV=2	9	0.824	0.481	0.604	0.593	0.565	0.939569	0.822153	0.877438	0.84075	0.841799	-0.279284	-1.05589	-0.72738	-0.753896	-0.823677	0.0270714	0.0850473	0.0567837	0.075333	0.0747917	EIF3G
Q9UHB9	Signal recognition particle subunit SRP68 OS=Homo sapiens OX=9606 GN=SRP68 PE=1 SV=2	9	0.823	1.011	1.033	0.741	0.387	0.975271	0.953691	0.98495	0.929011	0.719458	-0.281036	0.015783	0.0468403	-0.432455	-1.36959	0.0108749	0.0205923	0.00658596	0.031979	0.142994	SRP68
P78527	DNA-dependent protein kinase catalytic subunit OS=Homo sapiens OX=9606 GN=PRKDC PE=1 SV=3	143	0.823	0.944	1.251	1.062	1.004	0.860956	0.973275	0.984481	0.966612	0.922071	-0.281036	-0.0831412	0.323082	0.0867838	0.00575927	0.0650192	0.0117643	0.00679264	0.0147477	0.0352357	PRKDC
P53618	Coatomer subunit beta OS=Homo sapiens OX=9606 GN=COPB1 PE=1 SV=3	25	0.823	0.879	1.038	0.631	0.736	0.859893	0.95124	0.937088	0.779464	0.818817	-0.281036	-0.186065	0.0538064	-0.664288	-0.442222	0.0655557	0.0217101	0.0282198	0.108204	0.0868134	COPB1
Q9NP72	Ras-related protein Rab-18 OS=Homo sapiens OX=9606 GN=RAB18 PE=1 SV=1	2	0.823	0.594	0.441	0.742	0.507	0.950452	0.976865	0.911515	0.984295	0.936546	-0.281036	-0.751465	-1.18115	-0.430509	-0.979942	0.0220698	0.0101655	0.0402363	0.00687489	0.028471	RAB18
Q6DD88	Atlastin-3 OS=Homo sapiens OX=9606 GN=ATL3 PE=1 SV=1	17	0.823	0.567	0.753	0.731	0.602	0.935191	0.854262	0.888445	0.901036	0.854427	-0.281036	-0.818579	-0.409278	-0.452057	-0.732165	0.0290995	0.0684087	0.0513693	0.0452579	0.0683251	ATL3
P07203	Glutathione peroxidase 1 OS=Homo sapiens OX=9606 GN=GPX1 PE=1 SV=4	2	0.823	0.565	0.526	0.504	0.708	0.952616	0.980075	0.972106	0.902187	0.99515	-0.281036	-0.823677	-0.926865	-0.988504	-0.498179	0.0210823	0.00874082	0.0122866	0.0447032	0.00211153	GPX1
Q9Y281	Cofilin-2 OS=Homo sapiens OX=9606 GN=CFL2 PE=1 SV=1	5	0.823	0.525	0.51	0.342	0.4	0.979751	0.881552	0.870753	0.606033	0.797194	-0.281036	-0.929611	-0.971431	-1.54793	-1.32193	0.00888438	0.0547521	0.060105	0.217504	0.098436	CFL2
Q7L014	Probable ATP-dependent RNA helicase DDX46 OS=Homo sapiens OX=9606 GN=DDX46 PE=1 SV=2	19	0.822	0.871	1.344	0.948	3.141	0.935191	0.974541	0.978735	0.95494	0.588111	-0.28279	-0.199255	0.426533	-0.077041	1.65122	0.0290995	0.0111997	0.00933488	0.0200237	0.230541	DDX46
P62195	26S proteasome regulatory subunit 8 OS=Homo sapiens OX=9606 GN=PSMC5 PE=1 SV=1	21	0.822	0.629	0.716	0.704	0.619	0.858512	0.83625	0.837643	0.83829	0.723961	-0.28279	-0.668868	-0.481969	-0.506353	-0.691989	0.0662537	0.0776637	0.0769408	0.0766056	0.140285	PSMC5
P38606	V-type proton ATPase catalytic subunit A OS=Homo sapiens OX=9606 GN=ATP6V1A PE=1 SV=2	16	0.822	0.628	0.634	0.665	0.642	0.952975	0.895378	0.854727	0.884428	0.892461	-0.28279	-0.671164	-0.657445	-0.588574	-0.639355	0.0209184	0.0479937	0.0681724	0.0533377	0.0494108	ATP6V1A
P21266	Glutathione S-transferase Mu 3 OS=Homo sapiens OX=9606 GN=GSTM3 PE=1 SV=3	5	0.822	0.52	0.751	0.705	0.905	0.966349	0.919135	0.946203	0.938604	0.989771	-0.28279	-0.943416	-0.413115	-0.504305	-0.14401	0.0148662	0.0366207	0.0240155	0.0275178	0.0044653	GSTM3
Q86X55	Histone-arginine methyltransferase CARM1 OS=Homo sapiens OX=9606 GN=CARM1 PE=1 SV=3	5	0.821	0.798	0.692	0.751	0.653	0.979716	0.992609	0.945655	0.946343	0.921555	-0.284546	-0.325539	-0.531156	-0.413115	-0.614845	0.00889969	0.00322184	0.0242673	0.0239514	0.0354787	CARM1
Q9Y221	60S ribosome subunit biogenesis protein NIP7 homolog OS=Homo sapiens OX=9606 GN=NIP7 PE=1 SV=1	4	0.821	0.642	0.717	0.744	0.658	0.985215	0.971196	0.935039	0.946985	0.930135	-0.284546	-0.639355	-0.479955	-0.426625	-0.603841	0.00646889	0.0126929	0.0291703	0.0236569	0.0314542	NIP7
P09234	U1 small nuclear ribonucleoprotein C OS=Homo sapiens OX=9606 GN=SNRPC PE=1 SV=1	3	0.821	0.638	0.517	0.613	0.494	0.980387	0.971196	0.877535	0.911765	0.901535	-0.284546	-0.648372	-0.951764	-0.706041	-1.01742	0.00860234	0.0126929	0.0567357	0.0401172	0.0450174	SNRPC
P06576	ATP synthase subunit beta, mitochondrial OS=Homo sapiens OX=9606 GN=ATP5F1B PE=1 SV=3	29	0.821	0.584	0.614	0.644	0.837	0.857771	0.78726	0.757983	0.787806	0.871102	-0.284546	-0.77596	-0.703689	-0.634867	-0.2567	0.0666284	0.103882	0.12034	0.103581	0.0599312	ATP5F1B
Q9Y3D6	Mitochondrial fission 1 protein OS=Homo sapiens OX=9606 GN=FIS1 PE=1 SV=2	3	0.821	0.503	1.165	0.611	0.81	0.975127	0.885116	0.944643	0.911197	0.975745	-0.284546	-0.99137	0.22033	-0.710756	-0.304006	0.0109388	0.0529997	0.0247324	0.0403877	0.0106637	FIS1
P62081	40S ribosomal protein S7 OS=Homo sapiens OX=9606 GN=RPS7 PE=1 SV=1	15	0.82	0.542	1.133	1.056	1.546	0.855427	0.735485	0.957778	0.965134	0.955253	-0.286304	-0.883635	0.180148	0.0786098	0.62854	0.0678169	0.133426	0.0187352	0.0154124	0.0198816	RPS7
Q9NPA0	ER membrane protein complex subunit 7 OS=Homo sapiens OX=9606 GN=EMC7 PE=1 SV=1	3	0.819	0.83	0.863	0.735	1.725	0.959174	0.971196	0.98495	0.976937	0.87121	-0.288065	-0.268817	-0.212568	-0.444184	0.786596	0.0181027	0.0126929	0.00658596	0.0101334	0.0598769	EMC7
O14737	Programmed cell death protein 5 OS=Homo sapiens OX=9606 GN=PDCD5 PE=1 SV=3	6	0.818	0.721	0.467	0.536	0.37	0.896149	0.917318	0.695927	0.779464	0.644117	-0.289827	-0.471929	-1.09851	-0.899695	-1.4344	0.04762	0.0374799	0.157437	0.108204	0.191035	PDCD5
Q9P2J5	Leucine--tRNA ligase, cytoplasmic OS=Homo sapiens OX=9606 GN=LARS1 PE=1 SV=2	44	0.818	0.666	0.719	0.753	0.591	0.85263	0.854468	0.827156	0.871815	0.703021	-0.289827	-0.586406	-0.475936	-0.409278	-0.75877	0.0692396	0.068304	0.0824125	0.0595754	0.153032	LARS1
Q8NB90	ATPase family protein 2 homolog OS=Homo sapiens OX=9606 GN=SPATA5 PE=1 SV=3	3	0.818	0.32	1.033	0.614	0.659	0.939569	0.82152	0.86908	0.956126	0.99685	-0.289827	-1.64386	0.0468403	-0.703689	-0.60165	0.0270714	0.0853818	0.0609401	0.0194848	0.00136997	SPATA5
Q53GQ0	Very-long-chain 3-oxoacyl-CoA reductase OS=Homo sapiens OX=9606 GN=HSD17B12 PE=1 SV=2	11	0.817	0.877	0.812	0.798	1.498	0.931216	0.977278	0.902731	0.91273	0.930423	-0.291592	-0.189351	-0.300448	-0.325539	0.583038	0.0309495	0.00998209	0.0444415	0.0396577	0.0313194	HSD17B12
Q9Y5J1	U3 small nucleolar RNA-associated protein 18 homolog OS=Homo sapiens OX=9606 GN=UTP18 PE=1 SV=3	3	0.817	0.83	1.182	0.988	0.894	0.939569	0.87041	0.837643	0.929011	0.93682	-0.291592	-0.268817	0.24123	-0.0174171	-0.161653	0.0270714	0.0602759	0.0769408	0.031979	0.0283437	UTP18
P05388	60S acidic ribosomal protein P0 OS=Homo sapiens OX=9606 GN=RPLP0 PE=1 SV=1	23	0.817	0.746	0.571	0.629	0.553	0.851355	0.885116	0.711181	0.779464	0.664981	-0.291592	-0.422752	-0.808437	-0.668868	-0.854649	0.0698894	0.0529997	0.14802	0.108204	0.177191	RPLP0
P33992	DNA replication licensing factor MCM5 OS=Homo sapiens OX=9606 GN=MCM5 PE=1 SV=5	17	0.817	0.721	1.028	0.884	0.795	0.883831	0.884174	0.937676	0.91273	0.872508	-0.291592	-0.471929	0.0398403	-0.177882	-0.330973	0.0536306	0.0534622	0.0279473	0.0396577	0.0592304	MCM5
P30085	UMP-CMP kinase OS=Homo sapiens OX=9606 GN=CMPK1 PE=1 SV=3	11	0.817	0.37	0.532	0.61	0.667	0.935191	0.594431	0.836816	0.854138	0.890091	-0.291592	-1.4344	-0.910502	-0.713119	-0.584241	0.0290995	0.225899	0.0773698	0.068472	0.0505654	CMPK1
P49458	Signal recognition particle 9 kDa protein OS=Homo sapiens OX=9606 GN=SRP9 PE=1 SV=2	3	0.816	0.786	0.242	0.474	3.327	0.978505	0.996949	0.477329	0.824641	0.655734	-0.293359	-0.347399	-2.04692	-1.07704	1.73422	0.00943674	0.00132705	0.321182	0.0837349	0.183272	SRP9
Q9UPN3	Microtubule-actin cross-linking factor 1, isoforms 1/2/3/5 OS=Homo sapiens OX=9606 GN=MACF1 PE=1 SV=4	28	0.816	0.627	0.737	0.66	0.539	0.952083	0.892257	0.935039	0.901036	0.865364	-0.293359	-0.673463	-0.440263	-0.599462	-0.891643	0.0213253	0.0495101	0.0291703	0.0452579	0.0628011	MACF1
P68371	Tubulin beta-4B chain OS=Homo sapiens OX=9606 GN=TUBB4B PE=1 SV=1	2	0.816	0.594	0.664	0.787	0.726	0.85131	0.801279	0.795825	0.883472	0.800534	-0.293359	-0.751465	-0.590745	-0.345564	-0.461959	0.0699124	0.0962162	0.0991823	0.0538073	0.09662	TUBB4B
Q8WXA9	Splicing regulatory glutamine/lysine-rich protein 1 OS=Homo sapiens OX=9606 GN=SREK1 PE=1 SV=1	3	0.816	0.515	9.689	0.666	1	0.940389	0.976865	0.00736811	0.984132	0.82566	-0.293359	-0.957356	3.27635	-0.586406	0	0.0266924	0.0101655	2.13264	0.00694684	0.083199	SREK1
Q6P3W7	SCY1-like protein 2 OS=Homo sapiens OX=9606 GN=SCYL2 PE=1 SV=1	3	0.816	0.333	0.154	0.409	0.297	0.85131	0.359608	0.107782	0.463933	0.275511	-0.293359	-1.58641	-2.699	-1.28983	-1.75147	0.0699124	0.444171	0.967453	0.333545	0.559861	SCYL2
Q9Y2T3	Guanine deaminase OS=Homo sapiens OX=9606 GN=GDA PE=1 SV=1	21	0.815	0.846	0.827	0.719	0.658	0.849391	0.939418	0.876679	0.85058	0.759708	-0.295128	-0.24127	-0.274041	-0.475936	-0.603841	0.0708923	0.0271409	0.0571592	0.0702846	0.119353	GDA
O43252	Bifunctional 3'-phosphoadenosine 5'-phosphosulfate synthase 1 OS=Homo sapiens OX=9606 GN=PAPSS1 PE=1 SV=2	10	0.815	0.741	0.594	1.078	0.769	0.97225	0.998747	0.895533	0.946343	0.959732	-0.295128	-0.432455	-0.751465	0.108357	-0.378944	0.0122219	0.000544616	0.0479186	0.0239514	0.0178498	PAPSS1
Q9NTJ5	Phosphatidylinositol-3-phosphatase SAC1 OS=Homo sapiens OX=9606 GN=SACM1L PE=1 SV=2	11	0.815	0.605	0.704	0.778	0.842	0.986724	0.949436	0.943682	0.964667	0.989771	-0.295128	-0.724993	-0.506353	-0.362158	-0.248108	0.00580435	0.0225342	0.0251742	0.0156225	0.0044653	SACM1L
O00629	Importin subunit alpha-3 OS=Homo sapiens OX=9606 GN=KPNA4 PE=1 SV=1	5	0.814	0.781	0.613	0.682	0.55	0.97225	0.974541	0.943682	0.96615	0.936546	-0.296899	-0.356606	-0.706041	-0.552156	-0.862496	0.0122219	0.0111997	0.0251742	0.0149555	0.028471	KPNA4
Q8NEW0	Zinc transporter 7 OS=Homo sapiens OX=9606 GN=SLC30A7 PE=2 SV=1	3	0.814	0.767	1.419	6.149	22.713	0.973398	0.996153	0.916999	0.0860658	0.00797286	-0.296899	-0.382702	0.504875	2.62035	4.50545	0.0117097	0.00167406	0.0376309	1.06517	2.09839	SLC30A7
Q12797	Aspartyl/asparaginyl beta-hydroxylase OS=Homo sapiens OX=9606 GN=ASPH PE=1 SV=3	13	0.814	0.649	0.49	0.556	0.535	0.872123	0.858737	0.670326	0.772818	0.770054	-0.296899	-0.62371	-1.02915	-0.846843	-0.902389	0.0594221	0.0661396	0.173714	0.111923	0.113479	ASPH
Q9BUR5	MICOS complex subunit MIC26 OS=Homo sapiens OX=9606 GN=APOO PE=1 SV=1	6	0.813	1.018	0.971	1.073	0.968	0.989031	0.907047	0.990805	0.947534	0.994649	-0.298673	0.0257376	-0.0424568	0.10165	-0.046921	0.00479003	0.0423703	0.00401165	0.0234054	0.00233027	APOO
Q99714	3-hydroxyacyl-CoA dehydrogenase type-2 OS=Homo sapiens OX=9606 GN=HSD17B10 PE=1 SV=3	17	0.813	0.727	0.567	0.616	0.63	0.847197	0.880014	0.706841	0.765871	0.732205	-0.298673	-0.459973	-0.818579	-0.698998	-0.666576	0.0720156	0.0555103	0.150678	0.115845	0.135367	HSD17B10
P62495	Eukaryotic peptide chain release factor subunit 1 OS=Homo sapiens OX=9606 GN=ETF1 PE=1 SV=3	13	0.813	0.678	0.868	0.701	0.576	0.847197	0.86234	0.89363	0.843494	0.729056	-0.298673	-0.560643	-0.204233	-0.512514	-0.795859	0.0720156	0.0643215	0.0488425	0.0739181	0.137239	ETF1
Q8TEA8	D-aminoacyl-tRNA deacylase 1 OS=Homo sapiens OX=9606 GN=DTD1 PE=1 SV=2	3	0.812	1.537	4.584	5.011	4.617	0.939569	0.545529	0.190618	0.107167	0.213532	-0.300448	0.620117	2.19661	2.3251	2.20696	0.0270714	0.263182	0.719836	0.969941	0.670537	DTD1
P08574	Cytochrome c1, heme protein, mitochondrial OS=Homo sapiens OX=9606 GN=CYC1 PE=1 SV=3	7	0.812	1.2	0.952	1.133	1.248	0.967607	0.912176	0.994386	0.973361	0.954173	-0.300448	0.263034	-0.0709665	0.180148	0.319618	0.0143012	0.0399214	0.00244493	0.011726	0.0203727	CYC1
Q9BRA2	Thioredoxin domain-containing protein 17 OS=Homo sapiens OX=9606 GN=TXNDC17 PE=1 SV=1	7	0.812	0.734	0.574	0.689	0.617	0.94291	0.971468	0.890018	0.91273	0.885065	-0.300448	-0.446148	-0.800877	-0.537424	-0.696658	0.0255299	0.0125713	0.0506014	0.0396577	0.0530247	TXNDC17
Q9Y6G9	Cytoplasmic dynein 1 light intermediate chain 1 OS=Homo sapiens OX=9606 GN=DYNC1LI1 PE=1 SV=3	4	0.811	0.617	0.684	0.636	0.919	0.975271	0.976865	0.958757	0.946985	0.949877	-0.302226	-0.696658	-0.547932	-0.652901	-0.121863	0.0108749	0.0101655	0.0182914	0.0236569	0.0223326	DYNC1LI1
Q9H2U2	Inorganic pyrophosphatase 2, mitochondrial OS=Homo sapiens OX=9606 GN=PPA2 PE=1 SV=2	8	0.811	0.614	0.976	0.891	1.364	0.983022	0.95465	0.986738	0.99978	0.921555	-0.302226	-0.703689	-0.0350469	-0.166503	0.447844	0.00743671	0.0201557	0.00579795	9.57229e-05	0.0354787	PPA2
P12931	Proto-oncogene tyrosine-protein kinase Src OS=Homo sapiens OX=9606 GN=SRC PE=1 SV=3	2	0.811	0.448	2.517	1.001	0.514	0.939569	0.972401	0.291485	0.946343	0.932771	-0.302226	-1.15843	1.33171	0.00144197	-0.96016	0.0270714	0.0121546	0.535384	0.0239514	0.030225	SRC
P17844	Probable ATP-dependent RNA helicase DDX5 OS=Homo sapiens OX=9606 GN=DDX5 PE=1 SV=1	17	0.81	0.845	0.676	0.92	0.852	0.845315	0.939229	0.804578	0.923911	0.875984	-0.304006	-0.242977	-0.564905	-0.120294	-0.231075	0.0729816	0.0272285	0.0944317	0.0343697	0.057504	DDX5
Q96A49	Synapse-associated protein 1 OS=Homo sapiens OX=9606 GN=SYAP1 PE=1 SV=1	10	0.81	0.517	0.575	0.491	0.663	0.94291	0.835685	0.877438	0.814567	0.922071	-0.304006	-0.951764	-0.798366	-1.02621	-0.592919	0.0255299	0.0779574	0.0567837	0.0890733	0.0352357	SYAP1
Q9GZT8	NIF3-like protein 1 OS=Homo sapiens OX=9606 GN=NIF3L1 PE=1 SV=2	4	0.81	0.448	0.432	0.549	0.513	0.963515	0.884174	0.870546	0.907378	0.910343	-0.304006	-1.15843	-1.2109	-0.865122	-0.962969	0.0161415	0.0534622	0.0602081	0.0422115	0.0407952	NIF3L1
Q9BRR6	ADP-dependent glucokinase OS=Homo sapiens OX=9606 GN=ADPGK PE=1 SV=1	7	0.809	0.667	0.847	1.028	1.269	0.999969	0.976865	0.979989	0.958183	0.921555	-0.305788	-0.584241	-0.239566	0.0398403	0.343692	1.34344e-05	0.0101655	0.00877873	0.0185514	0.0354787	ADPGK
P22059	Oxysterol-binding protein 1 OS=Homo sapiens OX=9606 GN=OSBP PE=1 SV=1	3	0.809	0.658	0.646	0.525	0.373	0.978191	0.990378	0.979761	0.91273	0.875984	-0.305788	-0.603841	-0.630394	-0.929611	-1.42275	0.00957625	0.00419904	0.00887974	0.0396577	0.057504	OSBP
Q14444	Caprin-1 OS=Homo sapiens OX=9606 GN=CAPRIN1 PE=1 SV=2	6	0.808	2.451	1.989	3.184	1.457	0.980387	0.28054	0.776886	0.404895	0.910641	-0.307573	1.29337	0.992043	1.67084	0.543001	0.00860234	0.552005	0.109643	0.392657	0.0406528	CAPRIN1
P56385	ATP synthase subunit e, mitochondrial OS=Homo sapiens OX=9606 GN=ATP5ME PE=1 SV=2	2	0.804	1.473	1.73	2.237	2.349	0.976082	0.821633	0.861401	0.674803	0.775453	-0.314733	0.558757	0.790772	1.16157	1.23205	0.0105139	0.085322	0.0647946	0.170823	0.110445	ATP5ME
Q16822	Phosphoenolpyruvate carboxykinase [GTP], mitochondrial OS=Homo sapiens OX=9606 GN=PCK2 PE=1 SV=4	4	0.804	0.699	0.324	0.319	0.427	0.976082	0.999476	0.825792	0.768941	0.908329	-0.314733	-0.516636	-1.62593	-1.64837	-1.22769	0.0105139	0.00022757	0.0831295	0.114107	0.0417569	PCK2
P46926	Glucosamine-6-phosphate isomerase 1 OS=Homo sapiens OX=9606 GN=GNPDA1 PE=1 SV=1	3	0.804	0.581	0.671	0.559	0.408	0.984698	0.93335	0.935039	0.884428	0.805202	-0.314733	-0.78339	-0.575615	-0.83908	-1.29336	0.00669683	0.0299554	0.0291703	0.0533377	0.0940949	GNPDA1
P50148	Guanine nucleotide-binding protein G(q) subunit alpha OS=Homo sapiens OX=9606 GN=GNAQ PE=1 SV=4	3	0.804	0.523	0.792	0.752	0.953	0.97632	0.934441	0.998573	0.994305	0.925609	-0.314733	-0.935117	-0.336428	-0.411195	-0.0694519	0.0104079	0.029448	0.00062006	0.00248018	0.0335723	GNAQ
Q9H936	Mitochondrial glutamate carrier 1 OS=Homo sapiens OX=9606 GN=SLC25A22 PE=1 SV=1	7	0.803	0.792	1.896	1.317	2.271	0.974912	0.992609	0.823793	0.91273	0.767462	-0.316528	-0.336428	0.922959	0.397255	1.18333	0.0110344	0.00322184	0.0841818	0.0396577	0.114943	SLC25A22
Q92747	Actin-related protein 2/3 complex subunit 1A OS=Homo sapiens OX=9606 GN=ARPC1A PE=1 SV=2	4	0.803	0.606	0.707	0.631	0.349	0.975758	0.971172	0.958757	0.92882	0.807848	-0.316528	-0.72261	-0.500218	-0.664288	-1.5187	0.0106578	0.0127037	0.0182914	0.0320683	0.0926702	ARPC1A
O96013	Serine/threonine-protein kinase PAK 4 OS=Homo sapiens OX=9606 GN=PAK4 PE=1 SV=1	2	0.802	0.829	0.858	0.714	0.493	0.95032	0.921661	0.942309	0.994709	0.93858	-0.318326	-0.270556	-0.22095	-0.486004	-1.02034	0.0221302	0.0354287	0.0258066	0.0023038	0.0275286	PAK4
P54920	Alpha-soluble NSF attachment protein OS=Homo sapiens OX=9606 GN=NAPA PE=1 SV=3	15	0.802	0.545	0.509	0.581	0.591	0.935191	0.847734	0.817715	0.848347	0.884944	-0.318326	-0.875672	-0.974262	-0.78339	-0.75877	0.0290995	0.0717406	0.0873979	0.0714266	0.053084	NAPA
P57105	Synaptojanin-2-binding protein OS=Homo sapiens OX=9606 GN=SYNJ2BP PE=1 SV=2	2	0.801	0.617	0.576	0.701	0.929	0.962971	0.976865	0.944526	0.978552	0.936876	-0.320126	-0.696658	-0.795859	-0.512514	-0.106249	0.0163867	0.0101655	0.0247862	0.00941605	0.0283178	SYNJ2BP
O95786	Antiviral innate immune response receptor RIG-I OS=Homo sapiens OX=9606 GN=DDX58 PE=1 SV=2	10	0.801	0.482	0.719	0.506	0.568	0.976082	0.871157	0.945655	0.856022	0.910938	-0.320126	-1.05289	-0.475936	-0.982791	-0.816037	0.0105139	0.0599033	0.0242673	0.0675151	0.040511	DDX58
P23368	NAD-dependent malic enzyme, mitochondrial OS=Homo sapiens OX=9606 GN=ME2 PE=1 SV=1	11	0.8	0.65	0.586	0.638	0.769	0.963515	0.949436	0.905117	0.91273	0.952253	-0.321928	-0.621488	-0.771027	-0.648372	-0.378944	0.0161415	0.0225342	0.0432952	0.0396577	0.0212477	ME2
P35232	Prohibitin OS=Homo sapiens OX=9606 GN=PHB PE=1 SV=1	23	0.799	1.124	1.25	1.284	2.143	0.833726	0.987304	0.984481	0.967975	0.857582	-0.323733	0.168642	0.321928	0.360645	1.09963	0.0789767	0.00554895	0.00679264	0.0141358	0.0667244	PHB
P09543	2',3'-cyclic-nucleotide 3'-phosphodiesterase OS=Homo sapiens OX=9606 GN=CNP PE=1 SV=2	4	0.799	1.121	0.756	0.641	0.494	0.956414	0.870045	0.979761	0.952133	0.931252	-0.323733	0.164786	-0.403542	-0.641604	-1.01742	0.0193542	0.0604582	0.00887974	0.0213023	0.0309327	CNP
Q9UNM6	26S proteasome non-ATPase regulatory subunit 13 OS=Homo sapiens OX=9606 GN=PSMD13 PE=1 SV=2	16	0.799	0.964	0.973	0.833	0.764	0.880892	0.990378	0.935626	0.919572	0.889083	-0.323733	-0.0528949	-0.0394883	-0.263612	-0.388355	0.0550774	0.00419904	0.0288975	0.0364145	0.0510579	PSMD13
Q9UDW1	Cytochrome b-c1 complex subunit 9 OS=Homo sapiens OX=9606 GN=UQCR10 PE=1 SV=3	3	0.798	1.432	1.337	1.328	1.18	0.999969	0.77851	0.883669	0.907378	0.939709	-0.325539	0.518031	0.418999	0.409255	0.238787	1.34344e-05	0.108736	0.0537103	0.0422115	0.0270068	UQCR10
Q9NV70	Exocyst complex component 1 OS=Homo sapiens OX=9606 GN=EXOC1 PE=1 SV=4	2	0.798	0.71	0.745	0.871	1.038	0.939569	0.91577	0.934108	0.91273	0.909266	-0.325539	-0.494109	-0.424688	-0.199255	0.0538064	0.0270714	0.0382134	0.0296027	0.0396577	0.0413092	EXOC1
P62847	40S ribosomal protein S24 OS=Homo sapiens OX=9606 GN=RPS24 PE=1 SV=1	5	0.798	0.658	0.964	0.903	0.799	0.833726	0.848749	0.915277	0.923878	0.854427	-0.325539	-0.603841	-0.0528949	-0.147202	-0.323733	0.0789767	0.0712209	0.0384473	0.0343853	0.0683251	RPS24
P10619	Lysosomal protective protein OS=Homo sapiens OX=9606 GN=CTSA PE=1 SV=2	3	0.798	0.609	0.742	0.747	0.34	0.976634	0.971468	0.979761	0.993831	0.825196	-0.325539	-0.715486	-0.430509	-0.42082	-1.55639	0.010268	0.0125713	0.00887974	0.00268759	0.083443	CTSA
P60903	Protein S100-A10 OS=Homo sapiens OX=9606 GN=S100A10 PE=1 SV=2	7	0.798	0.456	0.604	1.015	1.238	0.833726	0.557622	0.746669	0.950887	0.981478	-0.325539	-1.13289	-0.72738	0.0214797	0.308011	0.0789767	0.25366	0.126872	0.021871	0.00811961	S100A10
P30046	D-dopachrome decarboxylase OS=Homo sapiens OX=9606 GN=DDT PE=1 SV=3	6	0.798	0.329	0.258	0.667	0.905	0.830634	0.328858	0.279917	0.832171	0.923521	-0.325539	-1.60384	-1.95456	-0.584241	-0.14401	0.0805903	0.482991	0.55297	0.0797875	0.0345533	DDT
O75165	DnaJ homolog subfamily C member 13 OS=Homo sapiens OX=9606 GN=DNAJC13 PE=1 SV=5	6	0.797	0.464	0.572	0.801	1.311	0.94291	0.921661	0.95024	0.977194	0.854427	-0.327348	-1.1078	-0.805913	-0.320126	0.390668	0.0255299	0.0354287	0.0221667	0.0100191	0.0683251	DNAJC13
Q9NZ01	Very-long-chain enoyl-CoA reductase OS=Homo sapiens OX=9606 GN=TECR PE=1 SV=1	7	0.796	2.059	5.2	3.432	2.387	0.97225	0.598347	0.221814	0.309183	0.669757	-0.32916	1.04194	2.37851	1.77905	1.2552	0.0122219	0.223047	0.654011	0.509784	0.174083	TECR
P48047	ATP synthase subunit O, mitochondrial OS=Homo sapiens OX=9606 GN=ATP5PO PE=1 SV=1	14	0.796	1.093	1.384	1.278	2.012	0.830634	0.992609	0.988148	0.969645	0.884944	-0.32916	0.128293	0.468844	0.353888	1.00863	0.0805903	0.00322184	0.0051782	0.0133872	0.053084	ATP5PO
Q99627	COP9 signalosome complex subunit 8 OS=Homo sapiens OX=9606 GN=COPS8 PE=1 SV=1	4	0.796	0.629	0.533	0.63	0.632	0.96576	0.956643	0.876679	0.91273	0.917267	-0.32916	-0.668868	-0.907793	-0.666576	-0.662004	0.0151309	0.0192501	0.0571592	0.0396577	0.0375043	COPS8
P12268	Inosine-5'-monophosphate dehydrogenase 2 OS=Homo sapiens OX=9606 GN=IMPDH2 PE=1 SV=2	21	0.796	0.521	0.588	0.649	0.587	0.830634	0.692087	0.733789	0.791921	0.701555	-0.32916	-0.940645	-0.766112	-0.62371	-0.768568	0.0805903	0.159839	0.134429	0.101318	0.153938	IMPDH2
Q96N66	Lysophospholipid acyltransferase 7 OS=Homo sapiens OX=9606 GN=MBOAT7 PE=1 SV=2	5	0.795	3.989	4.205	3.156	2.333	0.996446	0.0899768	0.239404	0.384328	0.729056	-0.330973	1.99603	2.07211	1.6581	1.22219	0.0015464	1.04587	0.620869	0.415298	0.137239	MBOAT7
Q9Y3E5	Peptidyl-tRNA hydrolase 2, mitochondrial OS=Homo sapiens OX=9606 GN=PTRH2 PE=1 SV=1	9	0.793	0.62	0.785	0.731	1.778	0.929103	0.885116	0.937676	0.912525	0.854427	-0.334607	-0.68966	-0.349235	-0.452057	0.830255	0.031936	0.0529997	0.0279473	0.039755	0.0683251	PTRH2
Q8TDX7	Serine/threonine-protein kinase Nek7 OS=Homo sapiens OX=9606 GN=NEK7 PE=1 SV=1	4	0.793	0.587	0.631	0.692	0.763	0.984698	0.969109	0.937698	0.931832	0.972186	-0.334607	-0.768568	-0.664288	-0.531156	-0.390245	0.00669683	0.0136273	0.0279371	0.0306623	0.0122507	NEK7
P02792	Ferritin light chain OS=Homo sapiens OX=9606 GN=FTL PE=1 SV=2	4	0.793	0.483	0.268	0.438	0.212	0.950452	0.854262	0.539322	0.787806	0.510105	-0.334607	-1.0499	-1.8997	-1.191	-2.23786	0.0220698	0.0684087	0.268152	0.103581	0.292341	FTL
P30740	Leukocyte elastase inhibitor OS=Homo sapiens OX=9606 GN=SERPINB1 PE=1 SV=1	12	0.792	0.621	0.805	0.656	0.654	0.953484	0.936598	0.984025	0.917207	0.923521	-0.336428	-0.687335	-0.312939	-0.608232	-0.612637	0.0206867	0.0284467	0.00699367	0.0375328	0.0345533	SERPINB1
P04406	Glyceraldehyde-3-phosphate dehydrogenase OS=Homo sapiens OX=9606 GN=GAPDH PE=1 SV=3	38	0.792	0.549	0.847	0.756	1.059	0.825672	0.742583	0.877438	0.871815	0.936546	-0.336428	-0.865122	-0.239566	-0.403542	0.0827026	0.0831925	0.129255	0.0567837	0.0595754	0.028471	GAPDH
Q53H96	Pyrroline-5-carboxylate reductase 3 OS=Homo sapiens OX=9606 GN=PYCR3 PE=1 SV=3	2	0.791			0.531	0.542	0.983022			0.91273	0.93858	-0.33825	#VALUE!	#VALUE!	-0.913216	-0.883635	0.00743671	#VALUE!	#VALUE!	0.0396577	0.0275286	PYCR3
Q9Y697	Cysteine desulfurase, mitochondrial OS=Homo sapiens OX=9606 GN=NFS1 PE=1 SV=3	5	0.791	3.683	5.95	1.614	1.469	0.983022	0.0994395	0.23764	0.853841	0.894909	-0.33825	1.88088	2.57289	0.690641	0.554834	0.00743671	1.00244	0.62408	0.0686232	0.0482211	NFS1
Q16891	MICOS complex subunit MIC60 OS=Homo sapiens OX=9606 GN=IMMT PE=1 SV=1	26	0.791	1.028	1.603	1.389	0.984	0.833726	0.992609	0.946203	0.946343	0.918733	-0.33825	0.0398403	0.680774	0.474047	-0.0232698	0.0789767	0.00322184	0.0240155	0.0239514	0.0368108	IMMT
P06737	Glycogen phosphorylase, liver form OS=Homo sapiens OX=9606 GN=PYGL PE=1 SV=4	36	0.791	0.818	0.777	0.829	0.636	0.824381	0.921484	0.858697	0.901036	0.736896	-0.33825	-0.289827	-0.364013	-0.270556	-0.652901	0.0838723	0.0355123	0.0661598	0.0452579	0.132594	PYGL
Q13151	Heterogeneous nuclear ribonucleoprotein A0 OS=Homo sapiens OX=9606 GN=HNRNPA0 PE=1 SV=1	10	0.791	0.656	1.007	1.247	0.654	0.909914	0.885116	0.958757	0.951279	0.87121	-0.33825	-0.608232	0.0100637	0.318461	-0.612637	0.0409996	0.0529997	0.0182914	0.0216921	0.0598769	HNRNPA0
Q9NR30	Nucleolar RNA helicase 2 OS=Homo sapiens OX=9606 GN=DDX21 PE=1 SV=5	21	0.79	1.028	0.95	0.835	0.849	0.875224	0.997505	0.930026	0.923911	0.921555	-0.340075	0.0398403	-0.0740006	-0.260152	-0.236164	0.0578805	0.00108477	0.0315047	0.0343697	0.0354787	DDX21
Q6ZMG9	Ceramide synthase 6 OS=Homo sapiens OX=9606 GN=CERS6 PE=1 SV=1	2	0.789	1.062	0.885	1.16	0.994	0.943829	0.776015	0.905198	0.806903	0.901604	-0.341903	0.0867838	-0.176251	0.214125	-0.00868224	0.0251067	0.11013	0.0432563	0.0931787	0.0449842	CERS6
P48556	26S proteasome non-ATPase regulatory subunit 8 OS=Homo sapiens OX=9606 GN=PSMD8 PE=1 SV=2	10	0.789	0.698	0.961	0.682	0.739	0.953484	0.940213	0.989615	0.905042	0.924489	-0.341903	-0.518701	-0.0573917	-0.552156	-0.436354	0.0206867	0.0267738	0.00453352	0.0433312	0.0340983	PSMD8
P08133	Annexin A6 OS=Homo sapiens OX=9606 GN=ANXA6 PE=1 SV=3	37	0.789	0.66	0.809	1.072	1.061	0.822803	0.849485	0.870753	0.969601	0.936546	-0.341903	-0.599462	-0.305788	0.100305	0.0854247	0.084704	0.0708445	0.060105	0.0134069	0.028471	ANXA6
Q04917	14-3-3 protein eta OS=Homo sapiens OX=9606 GN=YWHAH PE=1 SV=4	13	0.789	0.623	2.751	3.009	3.847	0.891867	0.859533	0.784871	0.64571	0.554328	-0.341903	-0.682696	1.45996	1.58928	1.94373	0.0497	0.0657373	0.105202	0.189963	0.256233	YWHAH
Q14573	Inositol 1,4,5-trisphosphate receptor type 3 OS=Homo sapiens OX=9606 GN=ITPR3 PE=1 SV=2	9	0.788	1.062	1.002	0.931	0.897	0.999969	0.905875	0.984481	0.993831	0.991355	-0.343732	0.0867838	0.00288251	-0.103147	-0.15682	1.34344e-05	0.0429318	0.00679264	0.00268759	0.00377097	ITPR3
Q6AI12	Ankyrin repeat domain-containing protein 40 OS=Homo sapiens OX=9606 GN=ANKRD40 PE=1 SV=2	2	0.788	0.673	1.279	2.678	2.251	0.984698	0.990378	0.928842	0.500848	0.731175	-0.343732	-0.571322	0.355016	1.42116	1.17057	0.00669683	0.00419904	0.0320581	0.300294	0.135979	ANKRD40
O60884	DnaJ homolog subfamily A member 2 OS=Homo sapiens OX=9606 GN=DNAJA2 PE=1 SV=1	11	0.788	0.659	0.812	0.646	0.379	0.974912	0.965435	0.972129	0.91273	0.770054	-0.343732	-0.60165	-0.300448	-0.630394	-1.39973	0.0110344	0.015277	0.0122762	0.0396577	0.113479	DNAJA2
Q6PKG0	La-related protein 1 OS=Homo sapiens OX=9606 GN=LARP1 PE=1 SV=2	17	0.788	0.579	0.649	0.714	0.594	0.906516	0.859533	0.87924	0.901036	0.872508	-0.343732	-0.788365	-0.62371	-0.486004	-0.751465	0.0426246	0.0657373	0.0558928	0.0452579	0.0592304	LARP1
P29966	Myristoylated alanine-rich C-kinase substrate OS=Homo sapiens OX=9606 GN=MARCKS PE=1 SV=4	4	0.787	3.413	4.91	2.935	4.84	0.950452	0.179198	0.0647605	0.427024	0.202167	-0.345564	1.77104	2.29572	1.55336	2.27501	0.0220698	0.746666	1.18869	0.369548	0.69429	MARCKS
Q10570	Cleavage and polyadenylation specificity factor subunit 1 OS=Homo sapiens OX=9606 GN=CPSF1 PE=1 SV=2	6	0.787	0.801	1.034	0.981	2.303	0.964874	0.969972	0.954296	0.942609	0.742128	-0.345564	-0.320126	0.0482362	-0.027675	1.20351	0.0155293	0.0132409	0.020317	0.0256685	0.129521	CPSF1
O15371	Eukaryotic translation initiation factor 3 subunit D OS=Homo sapiens OX=9606 GN=EIF3D PE=1 SV=1	19	0.787	0.708	0.927	0.788	0.685	0.909914	0.918283	0.940591	0.913437	0.884944	-0.345564	-0.498179	-0.109359	-0.343732	-0.545824	0.0409996	0.0370234	0.0265992	0.0393215	0.053084	EIF3D
O75400	Pre-mRNA-processing factor 40 homolog A OS=Homo sapiens OX=9606 GN=PRPF40A PE=1 SV=2	4	0.787	0.693	0.919	0.812	0.844	0.986474	0.997321	0.999343	0.976168	0.98151	-0.345564	-0.529073	-0.121863	-0.300448	-0.244685	0.00591452	0.00116486	0.000285218	0.0104754	0.00810533	PRPF40A
P10155	60 kDa SS-A/Ro ribonucleoprotein OS=Homo sapiens OX=9606 GN=RO60 PE=1 SV=2	10	0.787	0.601	0.913	0.818	0.421	0.956414	0.927557	0.985593	0.971975	0.810356	-0.345564	-0.734563	-0.131313	-0.289827	-1.24811	0.0193542	0.0326596	0.00630254	0.0123447	0.0913241	RO60
P24752	Acetyl-CoA acetyltransferase, mitochondrial OS=Homo sapiens OX=9606 GN=ACAT1 PE=1 SV=1	21	0.787	0.575	0.664	0.857	1.143	0.817305	0.778082	0.795825	0.91273	0.957892	-0.345564	-0.798366	-0.590745	-0.222633	0.192825	0.0876158	0.108975	0.0991823	0.0396577	0.0186835	ACAT1
Q16740	ATP-dependent Clp protease proteolytic subunit, mitochondrial OS=Homo sapiens OX=9606 GN=CLPP PE=1 SV=1	5	0.787	0.494	0.311	0.629	0.591	0.990093	0.911984	0.759901	0.923911	0.926705	-0.345564	-1.01742	-1.68501	-0.668868	-0.75877	0.00432393	0.0400126	0.119243	0.0343697	0.0330584	CLPP
Q04941	Proteolipid protein 2 OS=Homo sapiens OX=9606 GN=PLP2 PE=1 SV=1	2	0.786	2.986	1.639	2.271	2.693	0.999969	0.278372	0.817715	0.639371	0.618015	-0.347399	1.57821	0.712816	1.18333	1.42921	1.34344e-05	0.555375	0.0873979	0.194247	0.209001	PLP2
Q9Y2B0	Protein canopy homolog 2 OS=Homo sapiens OX=9606 GN=CNPY2 PE=1 SV=1	8	0.786	0.733	0.409	0.671	0.633	0.861698	0.928036	0.712557	0.870789	0.871651	-0.347399	-0.448115	-1.28983	-0.575615	-0.659723	0.0646451	0.032435	0.14718	0.0600869	0.0596572	CNPY2
P17174	Aspartate aminotransferase, cytoplasmic OS=Homo sapiens OX=9606 GN=GOT1 PE=1 SV=3	6	0.785	0.486	0.413	0.401	0.378	0.976082	0.870434	0.796453	0.747781	0.790959	-0.349235	-1.04097	-1.27579	-1.31833	-1.40354	0.0105139	0.0602643	0.09884	0.126226	0.101846	GOT1
Q9UNF1	Melanoma-associated antigen D2 OS=Homo sapiens OX=9606 GN=MAGED2 PE=1 SV=2	7	0.784	2.957	2.763	1.514	1.276	0.990905	0.247818	0.700049	0.871815	0.908329	-0.351074	1.56413	1.46624	0.598365	0.351628	0.00396782	0.605867	0.154871	0.0595754	0.0417569	MAGED2
O00762	Ubiquitin-conjugating enzyme E2 C OS=Homo sapiens OX=9606 GN=UBE2C PE=1 SV=1	2	0.784	2.457	2.117	2.276	0.347	0.956021	0.358947	0.610235	0.564693	0.882254	-0.351074	1.2969	1.08202	1.1865	-1.52699	0.0195325	0.44497	0.214503	0.248188	0.0544062	UBE2C
Q96KR1	Zinc finger RNA-binding protein OS=Homo sapiens OX=9606 GN=ZFR PE=1 SV=2	7	0.784	2.384	2.993	4.586	1.782	0.950452	0.351522	0.575665	0.124652	0.726474	-0.351074	1.25338	1.58159	2.19724	0.833497	0.0220698	0.454047	0.23983	0.904301	0.13878	ZFR
P59998	Actin-related protein 2/3 complex subunit 4 OS=Homo sapiens OX=9606 GN=ARPC4 PE=1 SV=3	7	0.784	0.89	0.825	0.702	0.604	0.813549	0.9563	0.877438	0.856133	0.786096	-0.351074	-0.168123	-0.277534	-0.510457	-0.72738	0.0896161	0.0194056	0.0567837	0.0674586	0.104524	ARPC4
Q96KG9	N-terminal kinase-like protein OS=Homo sapiens OX=9606 GN=SCYL1 PE=1 SV=1	3	0.784	0.684	3.967	1.037	0.989	0.95032	0.976865	0.321665	0.939476	0.932771	-0.351074	-0.547932	1.98805	0.0524159	-0.0159576	0.0221302	0.0101655	0.492596	0.0271142	0.030225	SCYL1
P45877	Peptidyl-prolyl cis-trans isomerase C OS=Homo sapiens OX=9606 GN=PPIC PE=1 SV=1	4	0.783	0.691	0.631	0.699	0.588	0.966349	0.969972	0.925141	0.929011	0.908329	-0.352916	-0.533242	-0.664288	-0.516636	-0.766112	0.0148662	0.0132409	0.0337921	0.031979	0.0417569	PPIC
P09972	Fructose-bisphosphate aldolase C OS=Homo sapiens OX=9606 GN=ALDOC PE=1 SV=2	10	0.783	0.573	0.747	0.806	0.823	0.813462	0.778082	0.842613	0.890906	0.862167	-0.352916	-0.803393	-0.42082	-0.311148	-0.281036	0.0896626	0.108975	0.0743716	0.050168	0.0644084	ALDOC
Q9UKK9	ADP-sugar pyrophosphatase OS=Homo sapiens OX=9606 GN=NUDT5 PE=1 SV=1	6	0.783	0.514	0.279	0.575	0.29	0.975758	0.888259	0.560441	0.895107	0.731175	-0.352916	-0.96016	-1.84166	-0.798366	-1.78588	0.0106578	0.0514606	0.25147	0.0481249	0.135979	NUDT5
P54852	Epithelial membrane protein 3 OS=Homo sapiens OX=9606 GN=EMP3 PE=1 SV=1	3	0.782	1.134	0.447	0.971	0.303	0.985263	0.892257	0.89363	0.964667	0.786096	-0.354759	0.181421	-1.16165	-0.0424568	-1.72261	0.00644784	0.0495101	0.0488425	0.0156225	0.104524	EMP3
O43592	Exportin-T OS=Homo sapiens OX=9606 GN=XPOT PE=1 SV=2	13	0.782	0.915	0.823	0.646	0.524	0.902992	0.988607	0.914963	0.856407	0.79089	-0.354759	-0.128156	-0.281036	-0.630394	-0.932361	0.0443163	0.00497641	0.0385964	0.06732	0.101884	XPOT
O95861	3'(2'),5'-bisphosphate nucleotidase 1 OS=Homo sapiens OX=9606 GN=BPNT1 PE=1 SV=1	3	0.782	0.774	0.561	0.551	0.403	0.976082	0.983366	0.926497	0.91273	0.862996	-0.354759	-0.369595	-0.833927	-0.859876	-1.31115	0.0105139	0.00728493	0.0331559	0.0396577	0.0639915	BPNT1
Q53H12	Acylglycerol kinase, mitochondrial OS=Homo sapiens OX=9606 GN=AGK PE=1 SV=2	2	0.782	0.69	0.594	0.646	0.631	0.991854	0.986488	0.907147	0.923911	0.936876	-0.354759	-0.535332	-0.751465	-0.630394	-0.664288	0.00355213	0.00590809	0.0423225	0.0343697	0.0283178	AGK
P27708	CAD protein OS=Homo sapiens OX=9606 GN=CAD PE=1 SV=3	51	0.781	0.78	0.631	0.769	0.644	0.810077	0.90567	0.77023	0.873665	0.743709	-0.356606	-0.358454	-0.664288	-0.378944	-0.634867	0.0914737	0.0430301	0.113379	0.058655	0.128597	CAD
Q15121	Astrocytic phosphoprotein PEA-15 OS=Homo sapiens OX=9606 GN=PEA15 PE=1 SV=2	2	0.78	0.291	0.498	0.413	0.557	0.956697	0.774425	0.943682	0.871815	0.955601	-0.358454	-1.78091	-1.00578	-1.27579	-0.844251	0.0192256	0.111021	0.0251742	0.0595754	0.0197234	PEA15
Q9Y277	Voltage-dependent anion-selective channel protein 3 OS=Homo sapiens OX=9606 GN=VDAC3 PE=1 SV=1	18	0.779	1.256	1.303	1.471	1.699	0.845194	0.956469	0.998573	0.928895	0.926845	-0.360305	0.328836	0.381837	0.556797	0.764686	0.0730435	0.0193291	0.00062006	0.0320335	0.0329927	VDAC3
P05556	Integrin beta-1 OS=Homo sapiens OX=9606 GN=ITGB1 PE=1 SV=2	21	0.779	0.974	1.318	2.014	2.04	0.808471	0.978985	0.99914	0.820941	0.879285	-0.360305	-0.0380063	0.39835	1.01006	1.02857	0.0923357	0.00922378	0.000373468	0.0856881	0.0558702	ITGB1
O75915	PRA1 family protein 3 OS=Homo sapiens OX=9606 GN=ARL6IP5 PE=1 SV=1	6	0.779	0.678	0.885	0.908	0.628	0.99602	0.980075	0.998573	0.994709	0.918733	-0.360305	-0.560643	-0.176251	-0.139236	-0.671164	0.00173183	0.00874082	0.00062006	0.0023038	0.0368108	ARL6IP5
Q8N163	Cell cycle and apoptosis regulator protein 2 OS=Homo sapiens OX=9606 GN=CCAR2 PE=1 SV=2	26	0.778	0.661	0.566	0.707	0.582	0.807572	0.849485	0.705459	0.851211	0.7378	-0.362158	-0.597278	-0.821126	-0.500218	-0.780909	0.092819	0.0708445	0.151528	0.0699628	0.132061	CCAR2
Q96ST2	Protein IWS1 homolog OS=Homo sapiens OX=9606 GN=IWS1 PE=1 SV=2	2	0.778	0.626	0.547	0.461	0.492	0.952454	0.996949	0.973919	0.901036	0.930504	-0.362158	-0.675765	-0.870387	-1.11716	-1.02327	0.021156	0.00132705	0.0114772	0.0452579	0.0312819	IWS1
O00299	Chloride intracellular channel protein 1 OS=Homo sapiens OX=9606 GN=CLIC1 PE=1 SV=4	16	0.778	0.622	0.51	0.602	0.44	0.807572	0.824654	0.634609	0.748874	0.495998	-0.362158	-0.685014	-0.971431	-0.732165	-1.18442	0.092819	0.0837283	0.197494	0.125591	0.30452	CLIC1
Q7L9L4	MOB kinase activator 1B OS=Homo sapiens OX=9606 GN=MOB1B PE=1 SV=3	4	0.778	0.582	1.398	2.682	0.832	0.999969	0.943793	0.915277	0.51527	0.99685	-0.362158	-0.780909	0.483364	1.42331	-0.265345	1.34344e-05	0.0251231	0.0384473	0.287965	0.00136997	MOB1B
Q96II8	DISP complex protein LRCH3 OS=Homo sapiens OX=9606 GN=LRCH3 PE=1 SV=2	2	0.778	0.581	0.757	0.864	0.691	0.948557	0.976865	0.941408	0.902638	0.931898	-0.362158	-0.78339	-0.401635	-0.210897	-0.533242	0.0229367	0.0101655	0.0262223	0.0444863	0.0306315	LRCH3
Q96FQ6	Protein S100-A16 OS=Homo sapiens OX=9606 GN=S100A16 PE=1 SV=1	3	0.778	0.37	0.629	0.478	0.386	0.999969	0.798239	0.937676	0.892157	0.842619	-0.362158	-1.4344	-0.668868	-1.06492	-1.37333	1.34344e-05	0.097867	0.0279473	0.0495588	0.074369	S100A16
O15121	Sphingolipid delta(4)-desaturase DES1 OS=Homo sapiens OX=9606 GN=DEGS1 PE=1 SV=1	2	0.776	0.762	0.544	0.916	0.759	0.959174	0.949012	0.934108	0.944873	0.972186	-0.365871	-0.392137	-0.878321	-0.12658	-0.397828	0.0181027	0.0227282	0.0296027	0.0246267	0.0122507	DEGS1
O00442	RNA 3'-terminal phosphate cyclase OS=Homo sapiens OX=9606 GN=RTCA PE=1 SV=1	2	0.776	0.7	0.86	0.765	1.086	0.959174	0.974541	0.940794	0.991607	0.917267	-0.365871	-0.514573	-0.217591	-0.386468	0.119024	0.0181027	0.0111997	0.0265055	0.0036605	0.0375043	RTCA
P07741	Adenine phosphoribosyltransferase OS=Homo sapiens OX=9606 GN=APRT PE=1 SV=2	15	0.776	0.679	0.75	0.676	0.801	0.807572	0.86061	0.844318	0.81646	0.854427	-0.365871	-0.558517	-0.415037	-0.564905	-0.320126	0.092819	0.0651938	0.0734938	0.0880653	0.0683251	APRT
Q9Y5K6	CD2-associated protein OS=Homo sapiens OX=9606 GN=CD2AP PE=1 SV=1	5	0.776	0.63	0.962	0.53	2.233	0.999969	0.971145	0.990642	0.88309	0.742923	-0.365871	-0.666576	-0.0558912	-0.915936	1.15898	1.34344e-05	0.0127159	0.00408343	0.0539952	0.129056	CD2AP
P61086	Ubiquitin-conjugating enzyme E2 K OS=Homo sapiens OX=9606 GN=UBE2K PE=1 SV=3	9	0.776	0.563	0.822	0.629	1.544	0.909841	0.875264	0.958757	0.871815	0.906307	-0.365871	-0.828793	-0.28279	-0.668868	0.626673	0.0410346	0.0578608	0.0182914	0.0595754	0.0427248	UBE2K
P51553	Isocitrate dehydrogenase [NAD] subunit gamma, mitochondrial OS=Homo sapiens OX=9606 GN=IDH3G PE=1 SV=1	3	0.775	1	15.777	0.577	0.858	0.959174	0.874028	0.0155791	0.946343	0.960452	-0.367732	0	3.97975	-0.793357	-0.22095	0.0181027	0.0584746	1.80746	0.0239514	0.0175244	IDH3G
Q8NHH9	Atlastin-2 OS=Homo sapiens OX=9606 GN=ATL2 PE=1 SV=2	3	0.775	0.537	0.485	0.481	0.709	0.956021	0.989664	0.962233	0.931832	0.988224	-0.367732	-0.897006	-1.04394	-1.05589	-0.496142	0.0195325	0.0045122	0.0167199	0.0306623	0.00514475	ATL2
P16435	NADPH--cytochrome P450 reductase OS=Homo sapiens OX=9606 GN=POR PE=1 SV=2	14	0.774	0.671	0.605	0.623	0.535	0.918791	0.920373	0.877438	0.871815	0.828136	-0.369595	-0.575615	-0.724993	-0.682696	-0.902389	0.0367833	0.036036	0.0567837	0.0595754	0.0818986	POR
O95249	Golgi SNAP receptor complex member 1 OS=Homo sapiens OX=9606 GN=GOSR1 PE=1 SV=1	2	0.774	0.646	0.63	0.739	0.525	0.996446	0.978985	0.921748	0.946945	0.908381	-0.369595	-0.630394	-0.666576	-0.436354	-0.929611	0.0015464	0.00922378	0.0353877	0.0236753	0.0417321	GOSR1
P60059	Protein transport protein Sec61 subunit gamma OS=Homo sapiens OX=9606 GN=SEC61G PE=1 SV=1	3	0.774	0.641	0.395	0.468	0.397	0.958747	0.949436	0.770138	0.81444	0.786096	-0.369595	-0.641604	-1.34008	-1.09542	-1.33279	0.0182961	0.0225342	0.113431	0.0891409	0.104524	SEC61G
P30040	Endoplasmic reticulum resident protein 29 OS=Homo sapiens OX=9606 GN=ERP29 PE=1 SV=4	11	0.774	0.524	0.412	0.552	0.571	0.804332	0.697579	0.471077	0.680764	0.683	-0.369595	-0.932361	-1.27928	-0.85726	-0.808437	0.0945646	0.156407	0.326908	0.167004	0.16558	ERP29
P62318	Small nuclear ribonucleoprotein Sm D3 OS=Homo sapiens OX=9606 GN=SNRPD3 PE=1 SV=1	8	0.773	1.373	1.806	0.959	1.98	0.813549	0.922338	0.920186	0.930196	0.849654	-0.37146	0.457332	0.852798	-0.0603973	0.9855	0.0896161	0.0351099	0.0361246	0.0314253	0.070758	SNRPD3
P30041	Peroxiredoxin-6 OS=Homo sapiens OX=9606 GN=PRDX6 PE=1 SV=3	21	0.773	0.618	0.451	0.727	0.6	0.802127	0.822153	0.542456	0.853509	0.70701	-0.37146	-0.694321	-1.1488	-0.459973	-0.736966	0.0957568	0.0850473	0.265636	0.068792	0.150574	PRDX6
Q9UJU6	Drebrin-like protein OS=Homo sapiens OX=9606 GN=DBNL PE=1 SV=1	6	0.772	2.513	1.723	2.462	0.77	0.992177	0.399502	0.87924	0.605029	0.972186	-0.373327	1.32941	0.784923	1.29983	-0.37707	0.00341099	0.398481	0.0558928	0.218224	0.0122507	DBNL
P42285	Exosome RNA helicase MTR4 OS=Homo sapiens OX=9606 GN=MTREX PE=1 SV=3	9	0.772	0.887	1.263	0.897	1.272	0.992177	0.956643	0.923758	0.996928	0.923521	-0.373327	-0.172994	0.336855	-0.15682	0.347099	0.00341099	0.0192501	0.0344418	0.00133616	0.0345533	MTREX
P54619	5'-AMP-activated protein kinase subunit gamma-1 OS=Homo sapiens OX=9606 GN=PRKAG1 PE=1 SV=1	3	0.772	0.649	0.963	1.061	0.761	0.953484	0.988987	0.890018	0.923911	0.986574	-0.373327	-0.62371	-0.0543923	0.0854247	-0.394032	0.0206867	0.00480952	0.0506014	0.0343697	0.00587044	PRKAG1
Q96M27	Protein PRRC1 OS=Homo sapiens OX=9606 GN=PRRC1 PE=1 SV=1	7	0.772	0.444	0.572	0.544	0.48	0.941063	0.807862	0.895533	0.871815	0.82566	-0.373327	-1.17137	-0.805913	-0.878321	-1.05889	0.0263811	0.092663	0.0479186	0.0595754	0.083199	PRRC1
P22570	NADPH:adrenodoxin oxidoreductase, mitochondrial OS=Homo sapiens OX=9606 GN=FDXR PE=1 SV=3	4	0.771	1.074	0.968	1.119	1.066	0.972992	0.87865	0.926497	0.898227	0.921555	-0.375197	0.102994	-0.046921	0.16221	0.0922074	0.0118908	0.0561842	0.0331559	0.0466141	0.0354787	FDXR
O76054	SEC14-like protein 2 OS=Homo sapiens OX=9606 GN=SEC14L2 PE=1 SV=1	2	0.771	0.87	0.568	1.168	0.842	0.950452	0.854262	0.994972	0.801782	0.893233	-0.375197	-0.200913	-0.816037	0.22404	-0.248108	0.0220698	0.0684087	0.00218917	0.0959436	0.0490354	SEC14L2
O00154	Cytosolic acyl coenzyme A thioester hydrolase OS=Homo sapiens OX=9606 GN=ACOT7 PE=1 SV=3	13	0.771	0.555	0.649	0.647	0.511	0.807572	0.795428	0.817715	0.823867	0.691176	-0.375197	-0.84944	-0.62371	-0.628162	-0.968605	0.092819	0.0993991	0.0873979	0.0841429	0.160411	ACOT7
Q96S19	Methyltransferase-like 26 OS=Homo sapiens OX=9606 GN=METTL26 PE=1 SV=2	2	0.77				0.01	0.950452				9.69811e-17	-0.37707	#VALUE!	#VALUE!	#VALUE!		0.0220698	#VALUE!	#VALUE!	#VALUE!	16.0133	METTL26
Q9Y5Z4	Heme-binding protein 2 OS=Homo sapiens OX=9606 GN=HEBP2 PE=1 SV=1	2	0.77	2.756	1.148	0.988	0.189	0.993088	0.273942	0.883797	0.93156	0.637059	-0.37707	1.46258	0.199123	-0.0174171	-2.40354	0.00301239	0.562342	0.0536476	0.0307891	0.19582	HEBP2
Q96C86	m7GpppX diphosphatase OS=Homo sapiens OX=9606 GN=DCPS PE=1 SV=2	8	0.77	0.644	0.779	0.614	0.544	0.963515	0.971196	0.958757	0.91273	0.908329	-0.37707	-0.634867	-0.360305	-0.703689	-0.878321	0.0161415	0.0126929	0.0182914	0.0396577	0.0417569	DCPS
P07737	Profilin-1 OS=Homo sapiens OX=9606 GN=PFN1 PE=1 SV=2	17	0.77	0.617	0.562	0.663	0.72	0.797339	0.821596	0.70232	0.806665	0.797984	-0.37707	-0.696658	-0.831358	-0.592919	-0.473931	0.0983572	0.0853419	0.153465	0.0933068	0.0980056	PFN1
[truncated: 1,239 more rows]
