# Supplementary material for: A Comparative Analysis of the Action Mechanisms of Cannabidiol, Cannabigerol, and Cannabinol in Human Cholangiocarcinoma Cell Lines
Source: Molecules. 2026 Jul 13;31(14):2446. doi: 10.3390/molecules31142446 (PMC13416285; doi:10.3390/molecules31142446)
Supplement: Supplementary file 1 [file molecules-31-02446-s001.zip › File S3.xls]

## Sheet: MicroRNA Biogenesis Signaling P
Canonical Pathways	Gef	Cisp	CBD	CBG	CBN
SRP-dependent cotranslational protein targeting to membrane	5.8	5.528	4.4	5	5.6
Nonsense-Mediated Decay (NMD)	6.124	5.92	5.103	5.103	5.92
Eukaryotic Translation Initiation	6.102	6.226	4.767	4.885	5.651
Response of EIF2AK4 (GCN2) to amino acid deficiency	7.05	7.05	5.966	6.399	6.616
Eukaryotic Translation Elongation	7.354	7.135	6.257	6.476	6.915
Selenoamino acid metabolism	6.686	6.901	5.607	5.823	6.47
Eukaryotic Translation Termination	6.476	6.257	5.378	5.598	6.037
Inhibition of ARE-Mediated mRNA Degradation Pathway	1.838	3.414	2.517	0.927	3.576
EIF2 Signaling	3.313	3.534	2.209	2.209	3.755
Major pathway of rRNA processing in the nucleolus and cytosol	3.429	3.094	1.678	2.592	3.189
Mitochondrial Dysfunction	-0.239	-0.399	2.972	0	0.718
Sirtuin Signaling Pathway	0.206	0.816	3.007	0.816	2.085
mTOR Signaling	1.131	0.714	0.849	0.7	0.98
BAG2 Signaling Pathway	1.46	0.626	1.46	1.877	1.043
Mitochondrial translation	-1.638	-1.75	-4.75	-2	-2.394
Huntington's Disease Signaling	-2.402	-2.722	-2.596	-1.761	-1.761
Deadenylation-dependent mRNA decay	-1.677	-2.287	-2.16	-0.926	-1.852
Intra-Golgi and retrograde Golgi-to-ER traffic	-2.626	-2.424	-3.181	-3.351	-2.741
Glucose metabolism	-2.405	-2.405	-3.207	-2.673	-2.138
Synthesis of DNA	-2.887	-0.577	-2.425	-3.58	-1.963
RHO GTPase cycle	-1.067	-0.153	-3.308	-2.274	-0.455
Nuclear Cytoskeleton Signaling Pathway	-1.335	-1.732	-3.964	-2.778	-0.67
Neutrophil degranulation	-1.256	-1.256	-3.092	-2.434	-0.197
Cell Cycle Checkpoints	-2.298	-0.799	-3.106	-3.434	-1.321
Mitotic Metaphase and Anaphase	-1.965	-0.598	-3.43	-2.894	-1.362
Processing of Capped Intron-Containing Pre-mRNA	-2.121	-1.34	-3.536	-2.828	-0.849
MicroRNA Biogenesis Signaling Pathway	-1.643	-1.45	-3.108	-3.108	-1.554
RNA Polymerase II Transcription	-1.608	-1.725	-3.145	-2.804	-1.179
Electron transport, ATP synthesis, and heat production by uncoupling proteins	2.209	1.767	-3	-0.333	-0.333
Oxidative Phosphorylation	1.195	1.673	-3.25	-0.602	-0.361
Regulation of eIF4 and p70S6K Signaling	0.898	0.898	-0.18	-0.539	1.616
ABC-family proteins mediated transport	-0.762	1.016	-1.27	-1.778	0
FAT10 Signaling Pathway	0.707	0.707	0.707	-0.707	0
Regulation of Apoptosis	-0.152	1.372	0.457	-1.067	0.152
Hedgehog ligand biogenesis	-0.146	1.313	0.146	-1.313	0.146
NIK-->noncanonical NF-kB signaling	-0.295	1.18	0	-1.474	0
The citric acid (TCA) cycle and respiratory electron transport	-0.617	-1.067	-2.16	-1.234	-0.457
Metabolism of non-coding RNA	-1.508	-1.508	-2.111	-0.905	-0.762
Cellular response to heat stress	-0.333	-1	-0.493	-1.151	-0.493
KEAP1-NFE2L2 pathway	-1.291	-0.258	-0.516	-2.324	-0.516
ISG15 antiviral mechanism	-1.483	-0.944	-1.214	-1.483	-0.405
Protein Ubiquitination Pathway	-0.913	-0.458	-1.461	-1.826	-0.455
