# Supplementary material for: A Comparative Analysis of the Action Mechanisms of Cannabidiol, Cannabigerol, and Cannabinol in Human Cholangiocarcinoma Cell Lines
Source: Molecules. 2026 Jul 13;31(14):2446. doi: 10.3390/molecules31142446 (PMC13416285; doi:10.3390/molecules31142446)
Supplement: Supplementary file 1 [file molecules-31-02446-s001.zip › File S4.xls]

## Sheet: Sheet0
Upstream Regulators	Gef	Cisp	CBD	CBG	CBN
LARP1	-6.94	-7.162	-6.273	-6.718	-6.94
TFEB	-4.143	-2.38	-3.83	-3.08	-1.214
YAP1	-1.313	0.132	-2.546	-0.694	0.165
MYC	-0.451	0.544	-2.176	0.108	1.085
BCR (complex)	-0.655	-0.873	-3.183	-3.055	-1.528
FAM117B	-0.426	-0.853	0	-1.706	0
PCGEM1	-1.399	-1.785	-1.399	-3.233	-1.689
CDK4/6	-2.16	-1.372	-1.067	-1.372	-1.982
PLA2R1	-1.396	-0.85	-0.971	-1.517	-1.517
MASTL	-1.713	-1.544	-2.186	-1.943	-1.067
HSF1	-1.498	-0.792	-1.972	-1.276	-0.763
SYVN1	-0.753	-0.991	-1.624	-1.387	-0.515
RPSA	1.964	1.279	-1.279	1.706	-0.853
COPS5	0.158	0.548	0.75	1.526	0.939
HAX1	-0.365	1.461	2.191	1.3	1.095
CLPB	0.392	1.569	1.961	2.353	2.746
TCR (complex)	1.351	1.027	1.893	1.653	1.413
CYLD-AS1	1.48	1.48	2.795	0.822	2.137
TP53	1.347	0.951	0.192	0.559	1.18
LONP1	0.865	1.912	-0.079	0.026	0.655
LH	0.823	0.666	1.82	1.488	-0.269
CST5	0.133	0.158	1.859	0.475	-0.08
BACH1	0.498	-0.145	1.248	-0.179	-0.359
NFE2L2	-0.005	0.534	1.206	-1.295	0.448
SREBF1	0.284	0.314	-0.627	-0.522	-0.666
TRAP1	0.188	0.689	0.814	-0.063	0.313
E2F4	N/A	N/A	N/A	N/A	N/A
MMP12	N/A	N/A	N/A	N/A	N/A
UQCC3	N/A	N/A	N/A	N/A	N/A

## Sheet: Upsteam effect
Upstream Regulators	Gef	Upstream Regulators	Cisp	Upstream Regulators	CBD	Upstream Regulators	CBG	Upstream Regulators	CBN
LARP1	-6.94	LARP1	-7.162	LARP1	-6.273	LARP1	-6.718	LARP1	-6.94
CDK4/6	-2.16	CDK4/6	-1.372	CDK4/6	-1.067	CDK4/6	-1.372	CDK4/6	-1.982		Gef :inhibit LARP1 < TFEB < CDK4/6 < MASTL< HSF1 < PCGEM1
PCGEM1	-1.399	PCGEM1	-1.785	PCGEM1	-1.399	PCGEM1	-3.233	PCGEM1	-1.689		Cispla :inhibit LARP1 < TFEB < PCGEM1< MASTL< CDK4/6 < SYVN1
BCR (complex)	-0.655	BCR (complex)	-0.873	BCR (complex)	-3.183	BCR (complex)	-3.055	BCR (complex)	-1.528		CBD :inhibit LARP1 < TFEB < BCR (complex) < YAP1< MASTL < MYC
PLA2R1	-1.396	PLA2R1	-0.85	PLA2R1	-0.971	PLA2R1	-1.517	PLA2R1	-1.517		CBG :inhibit LARP1 < PCGEM1 < TFEB < BCR (complex)< MASTL < FAM117B
TFEB	-4.143	TFEB	-2.38	TFEB	-3.83	TFEB	-3.08	TFEB	-1.214		CBN :inhibit LARP1 < CDK4/6 < PCGEM1< BCR (complex)< PLA2R1 < TFEB
MASTL	-1.713	MASTL	-1.544	MASTL	-2.186	MASTL	-1.943	MASTL	-1.067
RPSA	1.964	RPSA	1.279	RPSA	-1.279	RPSA	1.706	RPSA	-0.853
HSF1	-1.498	HSF1	-0.792	HSF1	-1.972	HSF1	-1.276	HSF1	-0.763
SREBF1	0.284	SREBF1	0.314	SREBF1	-0.627	SREBF1	-0.522	SREBF1	-0.666
SYVN1	-0.753	SYVN1	-0.991	SYVN1	-1.624	SYVN1	-1.387	SYVN1	-0.515
BACH1	0.498	BACH1	-0.145	BACH1	1.248	BACH1	-0.179	BACH1	-0.359
LH	0.823	LH	0.666	LH	1.82	LH	1.488	LH	-0.269
CST5	0.133	CST5	0.158	CST5	1.859	CST5	0.475	CST5	-0.08
FAM117B	-0.426	FAM117B	-0.853	FAM117B	0	FAM117B	-1.706	FAM117B	0
YAP1	-1.313	YAP1	0.132	YAP1	-2.546	YAP1	-0.694	YAP1	0.165
TRAP1	0.188	TRAP1	0.689	TRAP1	0.814	TRAP1	-0.063	TRAP1	0.313
NFE2L2	-0.005	NFE2L2	0.534	NFE2L2	1.206	NFE2L2	-1.295	NFE2L2	0.448
LONP1	0.865	LONP1	1.912	LONP1	-0.079	LONP1	0.026	LONP1	0.655
COPS5	0.158	COPS5	0.548	COPS5	0.75	COPS5	1.526	COPS5	0.939
MYC	-0.451	MYC	0.544	MYC	-2.176	MYC	0.108	MYC	1.085
HAX1	-0.365	HAX1	1.461	HAX1	2.191	HAX1	1.3	HAX1	1.095
TP53	1.347	TP53	0.951	TP53	0.192	TP53	0.559	TP53	1.18
TCR (complex)	1.351	TCR (complex)	1.027	TCR (complex)	1.893	TCR (complex)	1.653	TCR (complex)	1.413
CYLD-AS1	1.48	CYLD-AS1	1.48	CYLD-AS1	2.795	CYLD-AS1	0.822	CYLD-AS1	2.137
CLPB	0.392	CLPB	1.569	CLPB	1.961	CLPB	2.353	CLPB	2.746
E2F4	N/A	E2F4	N/A	E2F4	N/A	E2F4	N/A	E2F4	N/A
MMP12	N/A	MMP12	N/A	MMP12	N/A	MMP12	N/A	MMP12	N/A
UQCC3	N/A	UQCC3	N/A	UQCC3	N/A	UQCC3	N/A	UQCC3	N/A
